# Supplementary material for: Semicircular canal shape diversity among modern lepidosaurs: life habit, size, allometry
Source: BMC Ecol Evol. 2023 Apr 12;23:10. doi: 10.1186/s12862-023-02113-1 (PMC10091843; doi:10.1186/s12862-023-02113-1)
Supplement: Supplementary file 2 — Additional file 2. Table compiling specimen data. [file 12862_2023_2113_MOESM2_ESM.xlsx]

## Sheet: JEB Squamates Excel
Clade__1	Clade_1	Clade_3	Common_name	Curves	Surf	in Zheng	Scientific_name	Priority	Source	Specimen Number	Scan Source	No0/Gliding1	Arboreal	Saxicolous	Terrestrial	Semiaquatic	Fossorial	Generalist	Diurnal1/Noctural0/Crepuscular2	No0/Digger1	Ovoparis0/viviparus1/ovovivi3	Active forager0/Sitwait1	Not0/Prehensile tail1	No0/Climb1	herb0/insects or carnivore1/omnivore2	NoPads0/ToePads1	Quad0/sometimesBi1		SVL	BodyMass
Gekkota	Gekkota	Eublepharidae	Cat_Gecko	1	0	Aeluroscalabotes_felinus	Aeluroscalabotes_felinus	GÜNTHER, 1864	Zaaf and Van Damme 2001, Das 2004	FMNH 146141	Digimorph	0	1	0	1	0	0	2	0	0	0	0	1	1	1	0	0		122	38.9045144994281
Toxicofera	Acrodonta	Agaminae	Red-headed_Agama	1	0	Agama_agama	Agama_agama	LINNAEUS, 1758	Yeboah 1982	FMNH 47531	Digimorph	0	0	0	1	0	0	1	1	1	0	0	0	1	1	0	1		150	117.489755493953
Toxicofera	Pleurodonta	Iguaninae	Marine_Iguana	1	0	Amblyrhynchus_cristatus	Amblyrhynchus_cristatus	BELL, 1825		UZNH 100311	Ashley Latimer	0	0	1	0	1	0	3	1	0	0	0	0	0	0	0	0		560	7413.10241300918
Scincomorpha	Lacertoidea	Teiidae	Giant_ameiva	1	0	Ameiva_ameiva	Ameiva_ameiva	LINNAEUS, 1758	Wiens et al. 2006, La Marca and Soriano 2004, Duellman 2005, Vitt et al. 2008	PIMUZ A/III 0976	Ashley Latimer	0	0	0	1	0	0	1	1	1	0	1	0	1	2	0	0		210	301.995172040202
Scincomorpha	Scincomorpha	Scincidae	Water_Skink	1	0	Amphiglossus_splendidus	Brachyseps_splendidus	GRANDIDIER, 1872	IUCN	FMNH 72807	Digimorph	0	0	1	1	0	0	2	NA	1	NA	NA	0	0	NA	0	0		117	35.4813389233575
Toxicofera	Pleurodonta	Dactyloidae	Green_Anole	1	0	Anolis_carolinensis	Anolis_carolinensis	VOIGT, 1832	Greenberg et al. 1990	FMNH 242298	Digimorph	0	1	0	1	0	0	2	0	0	0	0	0	1	1	1	0		75	8.7096358995608
Scincomorpha	Lacertoidea	Teiinae	Western_Whiptail	1	0	Aspidoscelis_tigris	Aspidoscelis_tigris	BAIRD & GIRARD, 1852	Mitchell 1979	FMNH 161622	Digimorph	0	0	0	1	0	0	1	1	1	0	0	0	0	1	0	0		137	79.4328234724281
Toxicofera	Pleurodonta	Corytophaninae	Jesus_Christ	1	0	Basiliscus_basiliscus	Basiliscus_basiliscus	LINNAEUS, 1758	Wiens et al. 2006, La Marca and Soriano 2004	FMNH 165622	Digimorph	0	1	0	1	1	0	3	0	0	0	0	1	1	1	0	1		250	549.540873857625
Toxicofera	Pleurodonta	Iguaninae	Fiji_Banded_Iguana	1	0	Brachylophus_fasciatus	Brachylophus_fasciatus	BRONGNIART, 1800	Ord et al. 2002	FMNH 210158	Digimorph	0	1	0	0	0	0	1	0	0	0	1	0	1	0	0	0		250	676.082975391982
Scincomorpha	Scincomorpha	Scincidae	Short-legged_Skink	1	0	Brachymeles_gracilis	Brachymeles_gracilis	FISCHER, 1885	Wiens et al. 2006	FMNH 52642	Digimorph	0	0	0	1	0	1	2	1	1	1	1	0	0	NA	0	0		113	31.6227766016838
Toxicofera	Acrodonta	Chamaeleonidae	Brygoo's_Chameleon	1	0	Brookesia_brygooi	Brookesia_brygooi	RAXWORTHY & NUSSBAUM, 1995	Tolley and Herrel 2014	FMNH 260015	Digimorph	0	0	0	1	0	0	1	1	0	0	1	0	1	1	0	0		52	3.98107170553497
Scincomorpha	Lacertoidea	Tupinambidae	Dwarf_Tegu	1	0	Callopistes_maculatus	Callopistes_maculatus	GRAVENHORST, 1838	Fuentes 1976, Esquerré and Núñez 2017	FMNH 53726	Digimorph	0	0	0	1	0	0	1	1	1	0	0	0	0	2	0	0		173	162.181009735893
Toxicofera	Acrodonta	Agaminae	Forest_Crested	1	0	Calotes_emma	Calotes_emma	GRAY, 1845	Tikader 1992	FMNH 252264	Digimorph	0	1	0	1	0	0	2	1	0	0	1	0	1	1	0	0		125	66.0693448007596
Toxicofera	Anguimorpha	Anguidae	Galliwasp	1	0	Celestus_enneagrammus	Celestus_enneagrammus	COPE, 1860	Wiens et al. 2006, Campbell and Camarillo 1994	FMNH 108860	Digimorph	0	0	0	1	0	0	1	NA	NA	1	NA	0	0	NA	0	0		115	25.7039578276886
Toxicofera	Pleurodonta	Oplurinae	Three-eyed	1	0	Chalarodon_madagascariensis	Chalarodon_madagascariensis	PETERS, 1854	Blanc and Carpenter 1969	YPM 12866	Digimorph	0	0	0	1	0	0	1	1	1	0	1	0	0	2	0	1		90	18.1970085860998
Toxicofera	Acrodonta	Chamaeleonidae	Veiled_Chameleon	1	0	Chamaeleo_calyptratus	Chamaeleo_calyptratus	DUMÉRIL & DUMÉRIL, 1851	Higham and Jayne 2004	TNHC 62768	Digimorph	0	1	0	0	0	0	1	0	0	0	0	1	1	2	0	0		239	239.883291901949
Toxicofera	Acrodonta	Chamaeleonidae	Smooth_Chameleon	1	0	Chamaeleo_laevigatus	Chamaeleo_laevigatus	GRAY, 1863	Tolley and Herrrel 2014	FMNH 47572	Digimorph	0	1	0	0	0	0	1	NA	0	0	NA	1	1	NA	0	0		150	67.6082975391982
Gekkota	Gekkota	Eublepharidae	Western_Banded_Gecko	1	0	Coleonyx_variegatus	Coleonyx_variegatus	BAIRD, 1858	Zaaf and Van Damme 2001, Grismer 2002	YPM 14383	Digimorph	0	0	0	1	0	0	1	0	1	0	1	0	0	1	0	0		77	8.7096358995608
Scincomorpha	Scincomorpha	Cordyliformes	Dwarf_Plated	1	0	Cordylosaurus_subtessellatus	Cordylosaurus_subtessellatus	SMITH, 1844	Branch 2010, IUCN	FMNH 74082	Digimorph	0	0	1	1	0	0	2	1	0	0	1	0	NA	1	0	0		55	3.89045144994281
Toxicofera	Pleurodonta	Corytophaninae	Helmeted_Basilisk	1	0	Corytophanes_cristatus	Corytophanes_cristatus	MERREM, 1820	Davis 1953	FMNH 69227	Digimorph	0	1	0	0	0	0	1	0	0	0	1	0	1	1	0	0		125	58.8843655355589
Toxicofera	Pleurodonta	Crotaphytinae	Collared	1	0	Crotaphytus_collaris	Crotaphytus_collaris	SAY, 1823	Badger and Netherton 2009	FMNH 48667	Digimorph	0	0	1	1	0	0	2	1	0	0	1	0	0	2	0	1		131	61.6595001861482
Toxicofera	Pleurodonta	Iguaninae	Desert_Iguana	1	0	Dipsosaurus_dorsalis	Dipsosaurus_dorsalis	BAIRD & GIRARD, 1852	Irschick and Jayne 1999, Higham and Jaye 2004	YPM 14376	Digimorph	0	0	0	1	0	0	1	1	1	0	0	0	1	2	0	0		154	158.489319246111
Toxicofera	Acrodonta	Agamidae	Five-banded_Gliding	1	0	Draco_quinquefasciatus	Draco_quinquefasciatus	HARDWICKE & GRAY, 1827	Das 2004	FMNH 221322	Digimorph	1	1	0	0	0	0	1	1	0	0	0	0	1	1	0	0		110	12.0226443461741
Toxicofera	Anguimorpha	Anguidae	Southern_Alligator	1	0	Elgaria_multicarinata	Elgaria_multicarinata	BLAINVILLE, 1835	Wiens et al. 2006, Grismer 2002	FMNH 23601	Digimorph	0	0	0	1	0	0	1	0	1	0	1	0	1	1	0	0		178	117.489755493953
Toxicofera	Pleurodonta	Hoplocercinae	Amazon_Wood	1	0	Enyalioides_laticeps	Enyalioides_laticeps	GUICHENOT, 1855	Duellman 2005	FMNH 206132	Digimorph	0	1	0	1	0	0	2	1	0	0	1	0	1	2	0	0		157	123.026877081238
Gekkota	Gekkota	Eublepharidae	Leopard_Gecko	1	0	Eublepharis_macularius	Eublepharis_macularius	BLYTH, 1854	Badger and Netherton 2006	CM 67524	Digimorph	0	0	1	1	0	0	2	2	0	0	0	0	1	1	0	0		170	104.71285480509
Scincomorpha	Scincomorpha	Scincidae	Pale-sided_Skink	1	0	Eugongylus_rufescens	Eugongylus_rufescens	SHAW, 1802	Cogger 559, McCoy 2010	FMNH 142306	Digimorph	0	0	0	1	0	0	1	0	0	0	0	0	0	1	0	0		169	117.489755493953
Scincomorpha	Scincomorpha	Scincidae	Schneider's_Skink	1	0	Eumeces_schneideri	Eumeces_schneideri	DAUDIN, 1802	Wiens et al. 2006	YPM 12668	Digimorph	0	0	0	1	0	0	1	NA	1	0	1	0	NA	NA	0	0		186	158.489319246111
Gekkota	Gekkota	Gekkonidae	Tokay_Gecko	1	0	Gekko_gecko	Gekko_gecko	LINNAEUS, 1758	Zaaf and Van Damme 2001, Wiens et al. 2006	FMNH 186818	Digimorph	0	1	0	0	0	0	1	0	0	0	0	0	1	1	1	0		200	128.824955169313
Gekkota	Gekkota	Gekkonidae	Yellow-headed_Gecko	1	0	Gonatodes_albogularis	Gonatodes_albogularis	DUMÉRIL & BIBRON, 1836	Miranda et al. 2010, La Marca and Soriano 2004	FMNH 55929	Digimorph	0	1	0	1	0	0	2	1	0	0	0	0	1	1	0	0		48	2.69153480392692
Toxicofera	Anguimorpha	Varanoidea	Beaded	1	0	Heloderma_horridum	Heloderma_horridum	WIEGMANN, 1829		TNHC 64380	Digimorph	0	0	0	1	0	0	1	1	1	0	0	0	1	not	0	0		520	3019.95172040202
Toxicofera	Anguimorpha	Varanoidea	Gila_Monster	1	0	Heloderma_suspectum	Heloderma_suspectum	COPE, 1869		TNHC 62766	Digimorph	0	0	0	1	0	0	1	1	1	0	0	0	0	1	0	0		362	977.237220955811
Toxicofera	Pleurodonta	Iguaninae	Green_Iguana	1	0	Iguana_iguana	Iguana_iguana	LINNAEUS, 1758	Ord et al. 2002, La Marca and Soriano 2004, Köhler 2003	PIMUZ A/III 0973	Ashley Latimer	0	1	0	0	1	0	2	1	0	0	0	0	1	2	0	0		580	8128.30516164099
Episquamata	Lacertoidea	Lacertidae	Green	1	0	Lacerta_viridis	Lacerta_viridis	LAURENTI, 1768		YPM 12858	Digimorph	0	0	0	1	0	0	1	1	1	0	1	0	1	2	0	0		160	91.201083935591
Toxicofera	Anguimorpha	Varanoidea	Earless_Monitor	1	0	Lanthanotus_borneensis	Lanthanotus_borneensis	STEINDACHNER, 1878	Das 2004	FMNH 148589	Digimorph	0	0	0	1	1	0	2	0	0	0	0	0	0	1	0	0		400	1348.96288259165
Toxicofera	Pleurodonta	Iguaninae	Curly-tailed	1	0	Leiocephalus_barahonensis	Leiocephalus_barahonensis	SCHMIDT, 1921		USNM 260564	Digimorph	0	0	1	1	0	0	2	1	1	0	1	0	0	2	0	0		84	16.2181009735893
Toxicofera	Acrodonta	Leiolepidinae	Butterfly	1	0	Leiolepis_belliana	Leiolepis_belliana	HARDWICKE & GRAY, 1827	Wiens et al. 2006	USNM 205722	Digimorph	0	0	0	1	0	1	2	1	1	NA	1	0	0	NA	0	0		177.8	199.526231496888
Toxicofera	Pleurodonta	Leiosaurinae	Matuasto	1	0	Leiosaurus_catamarcensis	Leiosaurus_catamarcensis	KOSLOWSKY, 1898	Tulli et al. 2009, Laspiur et al. 2007	CM 65003	Digimorph	0	0	1	1	0	0	1			0								120	56.2341325190349
Scincomorpha	Scincomorpha	Xantusiidae	Yellow-spotted_Night	1	0	Lepidophyma_flavimaculatum	Lepidophyma_flavimaculatum	DUMÉRIL, 1851	IUCN	LACM 128570	Digimorph	0	0	1	1	0	0	2	0	0	1	1	0	1	1	0	0		153	72.443596007499
Toxicofera	Pleurodonta	Liolaeminae	Tree_Iguana	1	0	Liolaemus_bellii	Liolaemus_bellii	GRAY, 1845	IUCN	MVZ 125659	Digimorph	0	0	1	1	0	0	2	1	0	1	1	0	0	2	0	0		94	26.9153480392692
Toxicofera	Acrodonta	Amphibolurinae	Thorny_Devil	1	0	Moloch_horridus	Moloch_horridus	GRAY, 1841	Cogger 747	Private Collection of Dr. Eric Pianka	Digimorph	0	0	0	1	0	0	1	1		0	1	0	0	1	0	0		122	61.6595001861482
Toxicofera	Pleurodonta	Oplurinae	Madagascar_Swift	1	0	Oplurus_cyclurus	Oplurus_cyclurus	MERREM, 1820	Münchenberg et al. 2008	YPM 12861	Digimorph	0	1	0	1	0	0	2			0								160	177.827941003892
Toxicofera	Pleurodonta	Phrynosomatinae	Banded_Rock	1	0	Petrosaurus_mearnsi	Petrosaurus_mearnsi	STEJNEGER, 1894	de Lisle 1991	FMNH 8431	Digimorph	0	0	1	1	0	0	2	1	0	0	1	0	1	1	0	0		106	37.1535229097173
Gekkota	Gekkota	Gekkonidae	Lined_Day_Gecko	1	0	Phelsuma_lineata	Phelsuma_lineata	GRAY, 1842	Vences 2011	FMNH 260100	Digimorph	0	1	0	1	0	0	2	1		0								65	5.75439937337157
Scincomorpha	Lacertoidea	Gymnophthalmidae	Microteiid	1	0	Pholidobolus_montium	Pholidobolus_montium	PETERS, 1863	Wiens et al. 2006	FMNH 197865	Digimorph	0	0	0	1	0	0	1			0								66	6.76082975391982
Toxicofera	Pleurodonta	Iguanudae	Texas_Horned	1	0	Phrynosoma_cornutum	Phrynosoma_cornutum	HARLAN, 1825	Ord et al. 2002, Winton 1916	TNHC 1930	Digimorph	0	0	0	1	0	1	1	1	1	0	1	1	0	1	0	0		130	63.0957344480193
Toxicofera	Pleurodonta	Iguanudae	Mexican_Horned	1	0	Phrynosoma_taurus	Phrynosoma_taurus	DUGÈS, 1873	Campbell et al. 2007	Museo de Zoología, Facultad de Ciencias, U. N. A. M.	Digimorph	0	0	0	1	0	1	1	1		1	1	0	0	1	0	0		90	23.9883291901949
Toxicofera	Pleurodonta	Liolaeminae	Dwarf_Chilean_Chuckwalla	1	0	Phymaturus_palluma	Phymaturus_palluma	MOLINA, 1782	Abala 2016	FMNH 209123	Digimorph	0	0	1	1	0	0	1	1		1								110.7	56.2341325190349
Toxicofera	Acrodonta	Agamidae	Chinese_Water_Dragon	1	0	Physignathus_cocincinus	Physignathus_cocincinus	CUVIER, 1829		YPM 14378	Digimorph	0	1	0	0	1	0	2	1		0								250	575.439937337157
Scincomorpha	Scincomorpha	Scincidae	Five-lined_Skink	1	0	Plestiodon_fasciatus	Plestiodon_fasciatus	LINNAEUS, 1758	Breckenridge 2004	YPM 12689	Digimorph	0	0	1	1	0	0	2	1	0	0	0	0	1	1	0	0		86	13.1825673855641
Toxicofera	Pleurodonta	Tropidurinae	Collared_tree_lizard	1	0	Plica_plica	Plica_plica	LINNAEUS, 1758	Duellman 2005, Vitt et al. 2008	FMNH 81451	Digimorph	0	1	0	0	0	0	1	1	0	0	1	0	1	1	0	0		177	169.824365246174
Toxicofera	Acrodonta	Agamidae	Bearded_Dragon	1	0	Pogona_vitticeps	Pogona_vitticeps	AHL, 1926	Cogger 2014, Swan and Watharow 2006	ROM 22699	Digimorph	0	0	0	1	0	0	1	1		0	0	0	1	2	0	0		250	575.439937337157
Toxicofera	Pleurodonta	Polychrotidae	Bush_Anole	1	0	Polychrus_marmoratus	Polychrus_marmoratus	LINNAEUS, 1758	Wiens et al. 2006, La Marca and Soriano 2004, Vitt et al. 2008	FMNH 42501	Digimorph	0	1	0	0	0	0	1	1	0	0	0	0	1	2	0	0		148	102.329299228075
Toxicofera	Pleurodonta	Leiosaurinae	Southern_Grumbler	1	0	Pristidactylus_torquatus	Pristidactylus_torquatus	PHILIPPI, 1861	Chester 2010	FMNH 206964	Digimorph	0	0	0	1	0	0	1			0								110	41.6869383470336
Gekkota	Gekkota	Gekkonidae	Gargoyle_Gecko	1	0	Rhacodactylus_auriculatus	Rhacodactylus_auriculatus	BAVAY, 1869	Bauer and Ross 2000	CAS 205486	Digimorph	0	1	0	0	0	0	1	0		0								125	40.7380277804113
Toxicofera	Acrodonta	Leiolepidinae	Indian_Spiny-tailed	1	0	Saara_hardwickii	Saara_hardwickii	GRAY, 1827		PUMIZ A/III 0976	Ashley Latimer	0	0		1	0	0	1	1		0								250	575.439937337157
Gekkota	Gekkota	Gekkonidae	Northern_Leaf-tailed_Gecko	1	0	Saltuarius_cornutus	Saltuarius_cornutus	OGILBY, 1892	Cogger 278	FMNH 57503	Digimorph	0	1	0	0	0	0	1	0	0	0	1	0	1	1	0	0		160	54.9540873857625
Toxicofera	Pleurodonta	Phrynosomatinae	Rose-bellied	1	0	Sceloporus_variabilis	Sceloporus_variabilis	WIEGMANN, 1834	Savage 2013	FMNH 122866	Digimorph	0	1	0	1	0	0	2	1	1	0	1	0	1	1	0	0		77	15.8489319246111
Toxicofera	Anguimorpha	Xenosauridae	Chinese_Crocodile_	1	0	Shinisaurus_crocodilurus	Shinisaurus_crocodilurus	AHL, 1930	Nguyen, T.Q., Hamilton, P. & Ziegler, T. 2014. Shinisaurus crocodilurus. The IUCN Red List of Threatened Species 2014: e.T57287221A57287235. http://dx.doi.org/10.2305/IUCN.UK.2014-1.RLTS.T57287221A57287235.en. Downloaded on 18 August 2017.	FMNH 215541	Digimorph	0	0	0	1	1	0	2	1		0								400	1348.96288259165
Scincomorpha	Scincomorpha	Cordyliformes	Flame_Belly_Armadillo	1	0	Smaug_mossambicus	Smaug_mossambicus	FITZSIMONS, 1958		YPM 12670	Digimorph	0	0		1	0	0	1			3								126	40.7380277804113
Rhynchocephalia	Rhynchocephalia	Rhynchocephalia	Tuatara	1	0	Sphenodon_punctatus	Sphenodon_punctatus	GRAY, 1842	Wiens et al. 2006	YPM 9194	Digimorph	0	0		1	0	0	1			0								285	1023.29299228075
Toxicofera	Pleurodonta	Tropidurinae	Leaf	1	0	Stenocercus_guentheri	Stenocercus_guentheri	BOULENGER, 1885		FMNH 27674	Digimorph	0	0		1	0	1	2	1		0								96	32.3593656929628
Gekkota	Gekkota	Gekkonidae	Spiny-tailed_Gecko	1	0	Strophurus_ciliaris	Strophurus_ciliaris	BOULENGER, 1885	Pianka 1976	FMNH 215488	Digimorph	0	1		1	0	0	2	0		0								89	14.4543977074593
Scincomorpha	Lacertoidea	Lacertidae	Grass	1	0	Takydromus_sexlineatus	Takydromus_sexlineatus	DAUDIN, 1802	Das 2004, Auliya, M. 2010. Takydromus sexlineatus. The IUCN Red List of Threatened Species 2010: e.T178424A7544274. http://dx.doi.org/10.2305/IUCN.UK.2010-4.RLTS.T178424A7544274.en. Downloaded on 18 August 2017.	FMNH 255513	Digimorph	0	0	0	1	0	0	1	1	0	0	0	0	1	1	0	0		70	7.94328234724282
Scincomorpha	Lacertoidea	Teiidae	Whiptail	1	0	Teius_teyou	Teius_teyou	DAUDIN, 1802	Wiens et al. 2006	FMNH 10873	Digimorph	0	0		1	0	0	1			0								150	104.71285480509
Scincomorpha	Scincomorpha	Scincidae	Bluetongue_Skink	1	0	Tiliqua_scincoides	Tiliqua_scincoides	WHITE, 1790	Wiens et al. 2006	FMNH 57518	Digimorph	0	0		1	0	0	1											380	1621.81009735893
Episquamata	Lacertoidea	Tupinambidae	Common_Tegu	1	0	Tupinambis_teguixin	Tupinambis_teguixin	LINNAEUS, 1758		FMNH 22416	Digimorph	0	0	0	1	1	0	2	1	0	0	1	0	0	1	0	0		500	4466.83592150963
Toxicofera	Pleurodonta	Phrynosomatinae	Mojave_Fringe-toed	1	0	Uma_scoparia	Uma_scoparia	COPE, 1894	Irschick and Jayne 1999	FMNH 1203	Digimorph	0	0		1	0	1	2			0								116	46.7735141287198
Toxicofera	Pleurodonta	Tropidurinae	Brown_Tree_Climber	1	0	Uranoscodon_superciliosus	Uranoscodon_superciliosus	LINNAEUS, 1758	Vitt et al. 2008	YPM 12871	Digimorph	0	1	0	0	0	0	1	1	0	0		0	1		0	0		166	141.253754462275
Toxicofera	Acrodonta	Leiolepidinae	Egyptian_Spiny-tailed	1	0	Uromastyx_aegyptia	Uromastyx_aegyptia	FORSKAL, 1775	Wilms, T. et al, 2012	FMNH 78661	Digimorph	0	0	1	1	0	0	1	1		0								418	2818.38293126445
Toxicofera	Pleurodonta	Leiosaurinae	Brazilian_Steppe_Iguana	1	0	Urostrophus_vautieri	Urostrophus_vautieri	DUMÉRIL & BIBRON, 1837		FMNH 83576	Digimorph	0	0		1	0	0	1	1					0					108	22.9086765276777
Toxicofera	Pleurodonta	Phrynosomatinae	Side-blotched	1	0	Uta_stansburiana	Uta_stansburiana	BAIRD & GIRARD, 1852	Ord et al. 2002, Grismer 2002	FMNH 213914	Digimorph	0	0	0	1	0	0	1	1	1	0	1	0	1	2	0	0		77	15.8489319246111
Toxicofera	Varanoidea	Varanoidea	Ridge-tail_Monitor	1	0	Varanus_acanthurus	Varanus_acanthurus	BOULENGER, 1885	Cogger 764	UTA 13015	Digimorph	0	0	1	1	0	0	2	1	0	0	0	0	1	1	0	0		250	288.403150312661
Toxicofera	Varanoidea	Varanoidea	Short-tailed Monitor	1	0	Varanus_brevicauda	Varanus_brevicauda	BOULENGER, 1898	cogger 765	R.170177	Emma Sherratt	0	0	0	1	0	0	1	1	1	0	0	0	0	1	0	0		126	30.9029543251359
Toxicofera	Varanoidea	Varanoidea	Pilbara Monitor	1	0	Varanus_bushi	Varanus_bushi	APLIN, FITCH & KING, 2006	Cogger 766	R.164219	Emma Sherratt	0	1	0	1	0	0	2	1	0	0	0	0	1	1	0	0		158	64.5654229034656
Toxicofera	Varanoidea	Varanoidea	Stripe-tailed goanna	1	0	Varanus_caudolineatus	Varanus_caudolineatus	BOULENGER, 1885	Cogger 767	R.170302	Emma Sherratt	0	1	1	1	0	0	3	1	0	0	0	0	1	1	0	0		133	37.1535229097173
Toxicofera	Varanoidea	Varanoidea	Rusty desert monitor	1	0	Varanus_eremius	Varanus_eremius	LUCAS & FROST, 1895	Cogger 768	R.112503	Emma Sherratt	0	0	0	1	0	0	1	1	0	0	0	0	0	1	0	0		202	144.543977074593
Toxicofera	Varanoidea	Varanoidea	Savannah_Monitor	1	0	Varanus_exanthematicus	Varanus_exanthematicus	BOSC, 1792		FMNH 58299	Digimorph	0	1	0	1	0	0	2	1	0	0	0	0	1	1	0	0		750	10000
Toxicofera	Varanoidea	Varanoidea	Perentie	1	0	Varanus_giganteus	Varanus_giganteus	GRAY, 1845	Cogger 770	R.145873	Emma Sherratt	0	0	0	1	0	0	1	1	1	0	0	0	1	1	0	0		950	21379.6208950223
Toxicofera	Varanoidea	Varanoidea	Pygmy Mulga Monitor	1	0	Varanus_gilleni	Varanus_gilleni	LUCAS & FROST, 1895	Cogger 770	R.157942	Emma Sherratt	0	1	0	0	0	0	1	1	0	0	0	0	1	1	0	0		194	125.892541179417
Toxicofera	Varanoidea	Varanoidea	Kimberly rock monitor	1	0	Varanus_glauerti	Varanus_glauerti	MERTENS, 1957	Cogger 771	R.77266	Emma Sherratt	0	0	1	1	0	0	2	1	0	0	0	0	1	1	0	0		250	288.403150312661
Toxicofera	Varanoidea	Varanoidea	Sand_Monitor	1	0	Varanus_gouldii	Varanus_gouldii	GRAY, 1838	Cogger 773, Swan 2005	TMM M-1295	Digimorph	0	0	0	1	0	0	1	1	1	0	0	0	0	1	0	0		670	6918.30970918936
Toxicofera	Varanoidea	Varanoidea	Desert_Monitor	1	0	Varanus_griseus	Varanus_griseus	DAUDIN, 1803	Wiens et al. 2006	PIMUZ A/III0976	Ashley Latimer	0	0	0	1	0	0	1	1	1	0	0	0	0	1	0	0		625	5495.40873857625
Toxicofera	Varanoidea	Varanoidea	Michell's water monitor	1	0	Varanus_mitchelli	Varanus_mitchelli	MERTENS, 1958	Cogger 777	R.50544	Emma Sherratt	0	0	0	1	1	0	2	1	0	0	0	0	1	1	0	0		346	812.8305161641
Toxicofera	Varanoidea	Varanoidea	Nile_Monitor	1	0	Varanus_niloticus	Varanus_niloticus	LINNAEUS, 1766	Branch 2010	PIMUZ A/III0225	Ashley Latimer	0	1	0	1	1	0	3	1	1	0	0	0	1	1	0	0		980	23988.3291901949
Toxicofera	Varanoidea	Varanoidea	Argus monitor	1	0	Varanus_panoptes	Varanus_panoptes	STORR, 1980	Cogger 778	R.15784	Emma Sherratt	0	1	0	1	1	0	3	1	1	0	0	0	1	1	0	0		740	9549.92586021436
Toxicofera	Varanoidea	Varanoidea	Heath monitor	1	0	Varanus_rosenbergi	Varanus_rosenbergi	MERTENS, 1957	Cogger 781, Swan 2005	R.95408	Emma Sherratt	0	0	0	1	0	1	2	1	1	0	0	0	0	1	0	0		518	3019.95172040202
Toxicofera	Varanoidea	Varanoidea	Roughneck_Monitor	1	0	Varanus_rudicollis	Varanus_rudicollis	GRAY, 1845	Das 2004	PIMUZ A/III0235	Ashley Latimer	0	0	0	1	0	0	1	1	0	0	0	0	1	1	0	0		590	4570.88189614875
Toxicofera	Varanoidea	Varanoidea	Water_Monitor	1	0	Varanus_salvator	Varanus_salvator	LAURENTI, 1768	Das 2004	PIMUZ A/III1025	Ashley Latimer	0	0	0	1	1	0	2	1	0	0	0	0	0	1	0	0		1170	41686.9383470336
Toxicofera	Varanoidea	Varanoidea	Spotted tree monitor	1	0	Varanus_scalaris	Varanus_scalaris	MERTENS, 1941	Cogger 782	R.34115	Emma Sherratt	0	1	0	1	0	0	2	1	0	0	0	0	1	1	0	0		268	354.813389233575
Toxicofera	Varanoidea	Varanoidea	Storr's monitor	1	0	Varanus_storri	Varanus_storri	MERTENS, 1966	Cogger 785	R.75359	Emma Sherratt	0	0	1	1	0	0	2	1	1	0	0	0	0	1	0	0		139	42.6579518801593
Toxicofera	Varanoidea	Varanoidea	Black-headed monitor	1	0	Varanus_tristis	Varanus_tristis	SCHLEGEL, 1839	Cogger 785	R.40702	Emma Sherratt	0	1	0	1	0	0	2	1	0	0	0	0	1	1	0	0		305	549.540873857625
Toxicofera	Anguimorpha	Xenosauridae	Knob-scaled	1	0	Xenosaurus_grandis	Xenosaurus_grandis	GRAY, 1856	Wiens et al. 2006	FMNH 123702	Digimorph	0	0	1	1	0	0	2	1		1	1	0						133	56.2341325190349
Scincomorpha	Scincomorpha	Cordyliformes	Ornate_Girdled	1	0	Zonosaurus_ornatus	Zonosaurus_ornatus	GRAY, 1831	Wiens et al. 2006	YPM 12671	Digimorph	0	0	0	1	0	0	1	1		0		0		1	0	0		135	61.6595001861482
