# Supplementary material for: Semicircular canal shape diversity among modern lepidosaurs: life habit, size, allometry
Source: BMC Ecol Evol. 2023 Apr 12;23:10. doi: 10.1186/s12862-023-02113-1 (PMC10091843; doi:10.1186/s12862-023-02113-1)
Supplement: Supplementary file 3 — Additional file 3. Curve landmark data used in the manuscript. [file 12862_2023_2113_MOESM3_ESM.zip]

Archive with 94 entries (94 files):
- Aeluroscalabotes_felinus_Curves.ver
- Agama_agama_CURVES.ver
- Amblyrhynchus_cristatus_CURVESs.ver
- Ameiva_ameiva_CURVES.ver
- Amphiglossus_splendidus_CURVES.ver
- Anolis_carolinensis_CURVES.ver
- Aspidoscelis_tigris_CURVE.ver
- Basiliscus_basiliscus_CURVES.ver
- Brachylophus_fasciatus_Curves.ver
- Brachymeles_gracilis_CURVES.ver
- Brookesia_brygooi_Curves.ver
- Callopistes_maculatus_CURVE.ver
- Calotes_emma_CURVES.ver
- Celestus_enneagrammus_CURVES.ver
- Chalarodon_madagascariensis_CURVES.ver
- Chamaeleo_calyptratus_CURVES.ver
- Chamaeleo_laevigatus_CURVES.ver
- Coleonyx_variegatus_CURVES.ver
- Cordylosaurus_substellatus_CURVES.ver
- Corytophanes_cristatus_CURVES.ver
- Crotaphytus_collaris_CURVES.ver
- Dipsosaurus_dorsalis_CURVES.ver
- Draco_quinquefasciatus_CURVES.ver
- Elgaria_multicarinata_CURVES.ver
- Enyalioides_laticeps_CURVES.ver
- Eublepharis_macularius_CURVES.ver
- Eugongylus_rufescens_CURVES.ver
- Eumeces_schneideri_CURVES.ver
- Gekko_gecko_CURVES.ver
- Gonatodes_albogularis_CURVES.ver
- Heloderma_horridum_CURVES.ver
- Heloderma_suspectum_CURVES.ver
- Iguana_iguana_CURVES.ver
- Lacerta_viridis_CURVES.ver
- Lanthanotus_borneensis_CURVES.ver
- Leiocephalus_barahonensis_CURVES.ver
- Leiolepis_belliana_CURVES.ver
- Leiosaurus_catamarcensis_CURVES.ver
- Lepidophyma_flavimaculatum_CURVES.ver
- Liolaemus_bellii_CURVES.ver
- Moloch_horridus_CURVES.ver
- Oplurus_cyclurus_CURVES.ver
- Petrosaurus_mearnsi_CURVES.ver
- Phelsuma_lineata_CURVES.ver
- Pholidobolus_montium_CURVES.ver
- Phrynosoma_cornutum_CURVES.ver
- Phrynosoma_taurus_CURVES.ver
- Phymaturus_palluma_CURVES.ver
- Physignathus_cocincinus_CURVES.ver
- Plestiodon_fasciatus_CURVES.ver
- Plica_plica_CURVES.ver
- Pogona_vitticeps_CURVES.ver
- Polychrus_marmoratus_CURVES.ver
- Pristidactylus_torquatus_CURVES.ver
- Rhacodactylus_auriculatus_CURVES.ver
- Saara_hardwickii_CURVES.ver
- Saltuarius_cornutus_CURVES.ver
- Sceloporus_variabilis_CURVES.ver
- Shinisaurus_crocodilurus_CURVES.ver
- Smaug_mossambicus_CURVES.ver
- Sphenodon_punctatis_CURVES.ver
- Stenocercus_guentheri_CURVES.ver
- Strophurus_ciliaris_CURVES.ver
- Takydromus_sexlineatus_CURVES.ver
- Teius_teyou_CURVES.ver
- Tiliqua_scincoides_CURVES.ver
- Tupinambis_teguixin_CURVES.ver
- Uma_scoparia_CURVES.ver
- Uranoscodon_superciliosus_CURVES.ver
- Uromastyx_aegyptia_CURVES.ver
- Urostrophus_vautieri_CURVES.ver
- Uta_stansburiana_CURVES.ver
- Varanus_acanthurus_Curves.ver
- Varanus_brevicauda_CURVES.ver
- Varanus_bushi_CURVES.ver
- Varanus_caudolineatus_CURVES.ver
- Varanus_eremius_CURVES.ver
- Varanus_exanthematicus_CURVES.ver
- Varanus_giganteus_CURVES.ver
- Varanus_gilleni_CURVES.ver
- Varanus_glauerti_CURVES.ver
- Varanus_gouldii_CURVES.ver
- Varanus_griseus_CURVES.ver
- Varanus_mitchelli_CURVES.ver
- Varanus_niloticus_CURVES.ver
- Varanus_panoptes_CURVES.ver
- Varanus_rosenbergi_CURVES.ver
- Varanus_rudicollis_CURVES.ver
- Varanus_salvator_CURVES.ver
- Varanus_scalaris_CURVES.ver
- Varanus_storri_CURVES.ver
- Varanus_tristis_CURVES.ver
- Xenosaurus_grandis_CURVES.ver
- Zonosaurus_ornatus_CURVES.ver
