# Supplementary material for: Semicircular canal shape diversity among modern lepidosaurs: life habit, size, allometry
Source: BMC Ecol Evol. 2023 Apr 12;23:10. doi: 10.1186/s12862-023-02113-1 (PMC10091843; doi:10.1186/s12862-023-02113-1)
Supplement: Supplementary file 3 — Additional file 3. Curve landmark data used in the manuscript. [file 12862_2023_2113_MOESM3_ESM.zip › Aeluroscalabotes_felinus_Curves.ver]

curve1-1: 0.774004 1.175945 -0.335924 0.0 0.0 1.0
curve1-2: 0.502771 1.279085 -0.357243 0.0 0.0 1.0
curve1-3: 0.229933 1.378839 -0.372445 0.0 0.0 1.0
curve1-4: -0.054550 1.428250 -0.352765 0.0 0.0 1.0
curve1-5: -0.344796 1.412924 -0.342752 0.0 0.0 1.0
curve1-6: -0.632762 1.371619 -0.343377 0.0 0.0 1.0
curve1-7: -0.912466 1.293715 -0.351181 0.0 0.0 1.0
curve1-8: -1.169966 1.159096 -0.357830 0.0 0.0 1.0
curve1-9: -1.397546 0.978980 -0.357669 0.0 0.0 1.0
curve1-10: -1.575840 0.751538 -0.381060 0.0 0.0 1.0
curve1-11: -1.651960 0.476632 -0.344043 0.0 0.0 1.0
curve1-12: -1.658541 0.201569 -0.250893 0.0 0.0 1.0
curve1-13: -1.603809 -0.049572 -0.117139 0.0 0.0 1.0
curve1-14: -1.495439 -0.263692 0.047258 0.0 0.0 1.0
curve1-15: -1.366777 -0.463318 0.215067 0.0 0.0 1.0
curve1-16: -1.198816 -0.622148 0.390415 0.0 0.0 1.0
curve1-17: -1.003533 -0.747607 0.565495 0.0 0.0 1.0
curve1-18: -0.803473 -0.805047 0.767591 0.0 0.0 1.0
curve1-19: -0.611775 -0.786187 0.983671 0.0 0.0 1.0
curve1-20: -0.439355 -0.704921 1.202129 0.0 0.0 1.0
curve2-1: 2.440782 0.559648 0.091834 0.0 0.0 1.0
curve2-2: 2.395859 0.598737 0.282260 0.0 0.0 1.0
curve2-3: 2.234422 0.648280 0.392653 0.0 0.0 1.0
curve2-4: 2.050774 0.626070 0.476717 0.0 0.0 1.0
curve2-5: 1.867501 0.580960 0.553149 0.0 0.0 1.0
curve2-6: 1.684000 0.534357 0.628157 0.0 0.0 1.0
curve2-7: 1.498961 0.499903 0.705669 0.0 0.0 1.0
curve2-8: 1.316889 0.492735 0.795653 0.0 0.0 1.0
curve2-9: 1.164490 0.466919 0.927335 0.0 0.0 1.0
curve2-10: 1.039142 0.426583 1.082507 0.0 0.0 1.0
curve2-11: 0.926784 0.385999 1.247408 0.0 0.0 1.0
curve2-12: 0.812706 0.359298 1.413810 0.0 0.0 1.0
curve2-13: 0.690638 0.336433 1.574690 0.0 0.0 1.0
curve2-14: 0.576757 0.276519 1.732305 0.0 0.0 1.0
curve2-15: 0.469483 0.193423 1.884031 0.0 0.0 1.0
curve2-16: 0.367622 0.090586 2.027112 0.0 0.0 1.0
curve2-17: 0.271806 -0.045462 2.141470 0.0 0.0 1.0
curve2-18: 0.181394 -0.221973 2.185856 0.0 0.0 1.0
curve2-19: 0.095072 -0.405467 2.204060 0.0 0.0 1.0
curve2-20: 0.008051 -0.588011 2.220355 0.0 0.0 1.0
curve3-1: -1.878697 0.023805 -0.465702 0.0 0.0 1.0
curve3-2: -1.931160 0.178893 -0.325493 0.0 0.0 1.0
curve3-3: -1.894519 0.273751 -0.133863 0.0 0.0 1.0
curve3-4: -1.813266 0.338434 0.058459 0.0 0.0 1.0
curve3-5: -1.723470 0.412867 0.243369 0.0 0.0 1.0
curve3-6: -1.626232 0.467757 0.431243 0.0 0.0 1.0
curve3-7: -1.525523 0.503409 0.622006 0.0 0.0 1.0
curve3-8: -1.427317 0.530489 0.815494 0.0 0.0 1.0
curve3-9: -1.333204 0.546319 1.011966 0.0 0.0 1.0
curve3-10: -1.233590 0.535808 1.206297 0.0 0.0 1.0
curve3-11: -1.128788 0.514332 1.396996 0.0 0.0 1.0
curve3-12: -1.012429 0.488821 1.580222 0.0 0.0 1.0
curve3-13: -0.882417 0.440744 1.748348 0.0 0.0 1.0
curve3-14: -0.774251 0.345979 1.912536 0.0 0.0 1.0
curve3-15: -0.689730 0.210813 2.061445 0.0 0.0 1.0
curve3-16: -0.630758 0.038272 2.181159 0.0 0.0 1.0
curve3-17: -0.556109 -0.152519 2.256330 0.0 0.0 1.0
curve3-18: -0.469329 -0.349745 2.292078 0.0 0.0 1.0
curve3-19: -0.383125 -0.550426 2.291991 0.0 0.0 1.0
curve3-20: -0.314673 -0.753070 2.249897 0.0 0.0 1.0
curve4-1: -0.200369 -0.970381 0.357392 0.0 0.0 1.0
curve4-2: -0.214136 -0.970270 0.442568 0.0 0.0 1.0
curve4-3: -0.226550 -0.970562 0.527951 0.0 0.0 1.0
curve4-4: -0.237301 -0.971293 0.613557 0.0 0.0 1.0
curve4-5: -0.245989 -0.972486 0.699390 0.0 0.0 1.0
curve4-6: -0.252109 -0.974138 0.785435 0.0 0.0 1.0
curve4-7: -0.255065 -0.976184 0.871637 0.0 0.0 1.0
curve4-8: -0.254259 -0.978435 0.957879 0.0 0.0 1.0
curve4-9: -0.249346 -0.980513 1.043988 0.0 0.0 1.0
curve4-10: -0.240634 -0.981830 1.129813 0.0 0.0 1.0
curve4-11: -0.229331 -0.981745 1.215349 0.0 0.0 1.0
curve4-12: -0.216852 -0.980403 1.300713 0.0 0.0 1.0
curve4-13: -0.202421 -0.977013 1.385697 0.0 0.0 1.0
curve4-14: -0.186513 -0.965417 1.469675 0.0 0.0 1.0
curve4-15: -0.173464 -0.953241 1.554088 0.0 0.0 1.0
curve4-16: -0.161585 -0.941355 1.638717 0.0 0.0 1.0
curve4-17: -0.150457 -0.927931 1.723218 0.0 0.0 1.0
curve4-18: -0.140014 -0.913107 1.807572 0.0 0.0 1.0
curve4-19: -0.129998 -0.897417 1.891822 0.0 0.0 1.0
curve4-20: -0.119756 -0.882187 1.976129 0.0 0.0 1.0
