# Supplementary material for: Semicircular canal shape diversity among modern lepidosaurs: life habit, size, allometry
Source: BMC Ecol Evol. 2023 Apr 12;23:10. doi: 10.1186/s12862-023-02113-1 (PMC10091843; doi:10.1186/s12862-023-02113-1)
Supplement: Supplementary file 3 — Additional file 3. Curve landmark data used in the manuscript. [file 12862_2023_2113_MOESM3_ESM.zip › Agama_agama_CURVES.ver]

curve1-1: 0.491311 1.161721 -0.062461 0.0 0.0 1.0
curve1-2: 0.322718 1.344456 -0.075821 0.0 0.0 1.0
curve1-3: 0.133516 1.506000 -0.076994 0.0 0.0 1.0
curve1-4: -0.080501 1.625145 -0.093798 0.0 0.0 1.0
curve1-5: -0.325062 1.669569 -0.080263 0.0 0.0 1.0
curve1-6: -0.570119 1.682972 -0.043277 0.0 0.0 1.0
curve1-7: -0.808959 1.625513 -0.005226 0.0 0.0 1.0
curve1-8: -1.035287 1.526971 0.024140 0.0 0.0 1.0
curve1-9: -1.224782 1.368343 0.048340 0.0 0.0 1.0
curve1-10: -1.398080 1.191389 0.074580 0.0 0.0 1.0
curve1-11: -1.516748 0.977547 0.098129 0.0 0.0 1.0
curve1-12: -1.604811 0.749913 0.147366 0.0 0.0 1.0
curve1-13: -1.643243 0.516357 0.216975 0.0 0.0 1.0
curve1-14: -1.614075 0.280631 0.290993 0.0 0.0 1.0
curve1-15: -1.521366 0.063445 0.367435 0.0 0.0 1.0
curve1-16: -1.411175 -0.140175 0.459251 0.0 0.0 1.0
curve1-17: -1.284070 -0.329985 0.556549 0.0 0.0 1.0
curve1-18: -1.129472 -0.476479 0.685342 0.0 0.0 1.0
curve1-19: -0.962946 -0.585281 0.834378 0.0 0.0 1.0
curve1-20: -0.789222 -0.663706 0.994562 0.0 0.0 1.0
curve2-1: 1.831763 0.254864 -1.097704 0.0 0.0 1.0
curve2-2: 2.069124 0.285693 -0.922508 0.0 0.0 1.0
curve2-3: 2.226862 0.368614 -0.682010 0.0 0.0 1.0
curve2-4: 2.295805 0.441502 -0.401410 0.0 0.0 1.0
curve2-5: 2.251629 0.479593 -0.109325 0.0 0.0 1.0
curve2-6: 2.111680 0.472638 0.155226 0.0 0.0 1.0
curve2-7: 1.941565 0.453852 0.401646 0.0 0.0 1.0
curve2-8: 1.785001 0.468626 0.656647 0.0 0.0 1.0
curve2-9: 1.652059 0.498431 0.923916 0.0 0.0 1.0
curve2-10: 1.508728 0.508988 1.186813 0.0 0.0 1.0
curve2-11: 1.336266 0.463143 1.427399 0.0 0.0 1.0
curve2-12: 1.160398 0.378944 1.655268 0.0 0.0 1.0
curve2-13: 0.995332 0.251802 1.870674 0.0 0.0 1.0
curve2-14: 0.848980 0.098913 2.083163 0.0 0.0 1.0
curve2-15: 0.690477 -0.084205 2.259708 0.0 0.0 1.0
curve2-16: 0.525945 -0.286117 2.408615 0.0 0.0 1.0
curve2-17: 0.357589 -0.504924 2.522617 0.0 0.0 1.0
curve2-18: 0.155756 -0.723489 2.560350 0.0 0.0 1.0
curve2-19: -0.063934 -0.897932 2.475048 0.0 0.0 1.0
curve2-20: -0.215823 -0.964635 2.231000 0.0 0.0 1.0
curve3-1: -1.674934 0.320744 -0.650063 0.0 0.0 1.0
curve3-2: -1.760094 0.509837 -0.548874 0.0 0.0 1.0
curve3-3: -1.837744 0.670122 -0.400055 0.0 0.0 1.0
curve3-4: -1.891776 0.801921 -0.217245 0.0 0.0 1.0
curve3-5: -1.913591 0.902478 -0.010349 0.0 0.0 1.0
curve3-6: -1.843918 0.967860 0.199883 0.0 0.0 1.0
curve3-7: -1.733044 0.984051 0.403009 0.0 0.0 1.0
curve3-8: -1.612206 0.969973 0.600915 0.0 0.0 1.0
curve3-9: -1.490887 0.941949 0.797104 0.0 0.0 1.0
curve3-10: -1.367384 0.896152 0.988271 0.0 0.0 1.0
curve3-11: -1.242021 0.810507 1.164005 0.0 0.0 1.0
curve3-12: -1.118597 0.725897 1.341752 0.0 0.0 1.0
curve3-13: -0.997380 0.630700 1.514659 0.0 0.0 1.0
curve3-14: -0.883663 0.496368 1.666360 0.0 0.0 1.0
curve3-15: -0.767113 0.369964 1.822659 0.0 0.0 1.0
curve3-16: -0.664776 0.205921 1.948908 0.0 0.0 1.0
curve3-17: -0.588038 0.002008 2.028730 0.0 0.0 1.0
curve3-18: -0.535479 -0.220369 2.068003 0.0 0.0 1.0
curve3-19: -0.506848 -0.450771 2.068909 0.0 0.0 1.0
curve3-20: -0.481523 -0.681522 2.064656 0.0 0.0 1.0
curve4-1: -0.541457 -1.025233 0.744238 0.0 0.0 1.0
curve4-2: -0.546567 -1.023163 0.801674 0.0 0.0 1.0
curve4-3: -0.552522 -1.020951 0.859026 0.0 0.0 1.0
curve4-4: -0.558269 -1.018773 0.916399 0.0 0.0 1.0
curve4-5: -0.563236 -1.016727 0.973850 0.0 0.0 1.0
curve4-6: -0.567226 -1.014847 1.031382 0.0 0.0 1.0
curve4-7: -0.570240 -1.013132 1.088979 0.0 0.0 1.0
curve4-8: -0.572356 -1.011571 1.146621 0.0 0.0 1.0
curve4-9: -0.573801 -1.010210 1.204289 0.0 0.0 1.0
curve4-10: -0.575058 -1.009318 1.261970 0.0 0.0 1.0
curve4-11: -0.575949 -1.008950 1.319663 0.0 0.0 1.0
curve4-12: -0.576052 -1.009001 1.377365 0.0 0.0 1.0
curve4-13: -0.574784 -1.009042 1.435052 0.0 0.0 1.0
curve4-14: -0.571793 -1.008369 1.492669 0.0 0.0 1.0
curve4-15: -0.567341 -1.006521 1.550168 0.0 0.0 1.0
curve4-16: -0.561997 -1.003533 1.607543 0.0 0.0 1.0
curve4-17: -0.555106 -0.999357 1.664673 0.0 0.0 1.0
curve4-18: -0.544683 -0.993112 1.721057 0.0 0.0 1.0
curve4-19: -0.527657 -0.983005 1.775176 0.0 0.0 1.0
curve4-20: -0.508620 -0.971721 1.828367 0.0 0.0 1.0
