# Supplementary material for: Semicircular canal shape diversity among modern lepidosaurs: life habit, size, allometry
Source: BMC Ecol Evol. 2023 Apr 12;23:10. doi: 10.1186/s12862-023-02113-1 (PMC10091843; doi:10.1186/s12862-023-02113-1)
Supplement: Supplementary file 3 — Additional file 3. Curve landmark data used in the manuscript. [file 12862_2023_2113_MOESM3_ESM.zip › Amblyrhynchus_cristatus_CURVESs.ver]

curve1-1: 1.242491 1.725074 -1.537342 0.0 0.0 1.0
curve1-2: 0.932221 2.068705 -1.578004 0.0 0.0 1.0
curve1-3: 0.616885 2.407784 -1.617613 0.0 0.0 1.0
curve1-4: 0.264431 2.708272 -1.648631 0.0 0.0 1.0
curve1-5: -0.137892 2.938867 -1.664903 0.0 0.0 1.0
curve1-6: -0.581501 3.074891 -1.670789 0.0 0.0 1.0
curve1-7: -1.036834 3.165556 -1.659698 0.0 0.0 1.0
curve1-8: -1.492826 3.133202 -1.600958 0.0 0.0 1.0
curve1-9: -1.934898 2.994920 -1.564131 0.0 0.0 1.0
curve1-10: -2.350041 2.793267 -1.518339 0.0 0.0 1.0
curve1-11: -2.686450 2.476636 -1.491498 0.0 0.0 1.0
curve1-12: -2.901599 2.079183 -1.411909 0.0 0.0 1.0
curve1-13: -3.010384 1.655062 -1.256310 0.0 0.0 1.0
curve1-14: -3.068780 1.228794 -1.081274 0.0 0.0 1.0
curve1-15: -3.075103 0.806758 -0.887121 0.0 0.0 1.0
curve1-16: -2.998406 0.417228 -0.653770 0.0 0.0 1.0
curve1-17: -2.817464 0.101735 -0.364686 0.0 0.0 1.0
curve1-18: -2.614006 -0.219203 -0.097921 0.0 0.0 1.0
curve1-19: -2.402070 -0.491329 0.212748 0.0 0.0 1.0
curve1-20: -2.194852 -0.710584 0.566160 0.0 0.0 1.0
curve2-1: 3.733240 0.545945 -2.768952 0.0 0.0 1.0
curve2-2: 4.038785 0.672667 -2.370529 0.0 0.0 1.0
curve2-3: 4.107374 0.713795 -1.862725 0.0 0.0 1.0
curve2-4: 4.045019 0.714820 -1.345730 0.0 0.0 1.0
curve2-5: 4.010642 0.728085 -0.825850 0.0 0.0 1.0
curve2-6: 3.943673 0.774430 -0.311153 0.0 0.0 1.0
curve2-7: 3.852574 0.854557 0.193492 0.0 0.0 1.0
curve2-8: 3.674811 0.868909 0.683261 0.0 0.0 1.0
curve2-9: 3.471198 0.859677 1.162757 0.0 0.0 1.0
curve2-10: 3.211490 0.814384 1.612136 0.0 0.0 1.0
curve2-11: 2.916888 0.756734 2.038174 0.0 0.0 1.0
curve2-12: 2.545540 0.649213 2.384320 0.0 0.0 1.0
curve2-13: 2.178139 0.491081 2.718595 0.0 0.0 1.0
curve2-14: 1.813489 0.308914 3.043407 0.0 0.0 1.0
curve2-15: 1.442980 0.096898 3.342518 0.0 0.0 1.0
curve2-16: 1.068562 -0.122091 3.631683 0.0 0.0 1.0
curve2-17: 0.675968 -0.410584 3.796826 0.0 0.0 1.0
curve2-18: 0.269775 -0.728350 3.864803 0.0 0.0 1.0
curve2-19: -0.137123 -1.043227 3.789967 0.0 0.0 1.0
curve2-20: -0.489451 -1.292091 3.506630 0.0 0.0 1.0
curve3-1: -3.146372 -0.079217 -2.216669 0.0 0.0 1.0
curve3-2: -3.365976 0.288275 -2.219492 0.0 0.0 1.0
curve3-3: -3.546640 0.666653 -2.134396 0.0 0.0 1.0
curve3-4: -3.667349 1.018420 -1.935447 0.0 0.0 1.0
curve3-5: -3.740145 1.259558 -1.590821 0.0 0.0 1.0
curve3-6: -3.768106 1.452164 -1.209311 0.0 0.0 1.0
curve3-7: -3.721756 1.608445 -0.815895 0.0 0.0 1.0
curve3-8: -3.581706 1.655352 -0.414325 0.0 0.0 1.0
curve3-9: -3.387343 1.666757 -0.033528 0.0 0.0 1.0
curve3-10: -3.136718 1.621590 0.310797 0.0 0.0 1.0
curve3-11: -2.881002 1.551149 0.647359 0.0 0.0 1.0
curve3-12: -2.628486 1.458572 0.980255 0.0 0.0 1.0
curve3-13: -2.384025 1.274235 1.279280 0.0 0.0 1.0
curve3-14: -2.172791 1.059609 1.583892 0.0 0.0 1.0
curve3-15: -1.998035 0.844864 1.910603 0.0 0.0 1.0
curve3-16: -1.852469 0.576515 2.210727 0.0 0.0 1.0
curve3-17: -1.724191 0.267251 2.477884 0.0 0.0 1.0
curve3-18: -1.596301 -0.064485 2.716960 0.0 0.0 1.0
curve3-19: -1.456095 -0.427657 2.890407 0.0 0.0 1.0
curve3-20: -1.376806 -0.835054 2.823152 0.0 0.0 1.0
curve4-1: -1.461246 -1.404185 -0.178790 0.0 0.0 1.0
curve4-2: -1.412747 -1.483129 -0.047975 0.0 0.0 1.0
curve4-3: -1.360979 -1.569686 0.076790 0.0 0.0 1.0
curve4-4: -1.311263 -1.651437 0.205521 0.0 0.0 1.0
curve4-5: -1.266526 -1.721731 0.342529 0.0 0.0 1.0
curve4-6: -1.228256 -1.777514 0.487907 0.0 0.0 1.0
curve4-7: -1.196796 -1.818379 0.639747 0.0 0.0 1.0
curve4-8: -1.170835 -1.847813 0.795286 0.0 0.0 1.0
curve4-9: -1.150265 -1.867138 0.953146 0.0 0.0 1.0
curve4-10: -1.139757 -1.866515 1.113033 0.0 0.0 1.0
curve4-11: -1.139523 -1.843863 1.271779 0.0 0.0 1.0
curve4-12: -1.141752 -1.813797 1.429353 0.0 0.0 1.0
curve4-13: -1.142073 -1.785630 1.587288 0.0 0.0 1.0
curve4-14: -1.140612 -1.759766 1.745614 0.0 0.0 1.0
curve4-15: -1.140784 -1.729328 1.903123 0.0 0.0 1.0
curve4-16: -1.143136 -1.693148 2.059395 0.0 0.0 1.0
curve4-17: -1.147662 -1.651278 2.214191 0.0 0.0 1.0
curve4-18: -1.153988 -1.604739 2.367591 0.0 0.0 1.0
curve4-19: -1.161014 -1.556388 2.520403 0.0 0.0 1.0
curve4-20: -1.166568 -1.511851 2.674410 0.0 0.0 1.0
