# Supplementary material for: Semicircular canal shape diversity among modern lepidosaurs: life habit, size, allometry
Source: BMC Ecol Evol. 2023 Apr 12;23:10. doi: 10.1186/s12862-023-02113-1 (PMC10091843; doi:10.1186/s12862-023-02113-1)
Supplement: Supplementary file 3 — Additional file 3. Curve landmark data used in the manuscript. [file 12862_2023_2113_MOESM3_ESM.zip › Ameiva_ameiva_CURVES.ver]

curve1-1: 0.464298 0.878503 -0.606221 0.0 0.0 1.0
curve1-2: 0.224143 1.018638 -0.642152 0.0 0.0 1.0
curve1-3: -0.030879 1.132895 -0.662757 0.0 0.0 1.0
curve1-4: -0.297448 1.219724 -0.664396 0.0 0.0 1.0
curve1-5: -0.557992 1.320359 -0.660951 0.0 0.0 1.0
curve1-6: -0.837637 1.331685 -0.653515 0.0 0.0 1.0
curve1-7: -1.108078 1.262000 -0.647375 0.0 0.0 1.0
curve1-8: -1.371149 1.166658 -0.663533 0.0 0.0 1.0
curve1-9: -1.600422 1.009665 -0.687783 0.0 0.0 1.0
curve1-10: -1.800621 0.814897 -0.696952 0.0 0.0 1.0
curve1-11: -1.911957 0.559528 -0.669052 0.0 0.0 1.0
curve1-12: -2.006604 0.297481 -0.637938 0.0 0.0 1.0
curve1-13: -2.050903 0.027343 -0.582728 0.0 0.0 1.0
curve1-14: -2.026894 -0.232824 -0.483229 0.0 0.0 1.0
curve1-15: -1.879987 -0.410083 -0.331778 0.0 0.0 1.0
curve1-16: -1.722847 -0.585841 -0.180299 0.0 0.0 1.0
curve1-17: -1.557789 -0.754136 -0.029342 0.0 0.0 1.0
curve1-18: -1.357990 -0.879413 0.122043 0.0 0.0 1.0
curve1-19: -1.134892 -0.963367 0.268768 0.0 0.0 1.0
curve1-20: -0.897634 -1.013826 0.409281 0.0 0.0 1.0
curve2-1: 2.006881 0.120807 -1.646108 0.0 0.0 1.0
curve2-2: 2.261292 0.178106 -1.521354 0.0 0.0 1.0
curve2-3: 2.444909 0.314316 -1.336810 0.0 0.0 1.0
curve2-4: 2.546671 0.470709 -1.109919 0.0 0.0 1.0
curve2-5: 2.534440 0.618313 -0.857464 0.0 0.0 1.0
curve2-6: 2.517018 0.764736 -0.602643 0.0 0.0 1.0
curve2-7: 2.436436 0.856305 -0.335428 0.0 0.0 1.0
curve2-8: 2.294132 0.866392 -0.077912 0.0 0.0 1.0
curve2-9: 2.119407 0.815368 0.153505 0.0 0.0 1.0
curve2-10: 1.936492 0.759470 0.377617 0.0 0.0 1.0
curve2-11: 1.750779 0.685627 0.594152 0.0 0.0 1.0
curve2-12: 1.558882 0.589506 0.795903 0.0 0.0 1.0
curve2-13: 1.393296 0.511997 1.026255 0.0 0.0 1.0
curve2-14: 1.264319 0.461584 1.284939 0.0 0.0 1.0
curve2-15: 1.112814 0.336165 1.503906 0.0 0.0 1.0
curve2-16: 0.953274 0.151667 1.667516 0.0 0.0 1.0
curve2-17: 0.791018 -0.067450 1.772202 0.0 0.0 1.0
curve2-18: 0.619450 -0.305782 1.795084 0.0 0.0 1.0
curve2-19: 0.443764 -0.540536 1.768023 0.0 0.0 1.0
curve2-20: 0.284880 -0.784514 1.724122 0.0 0.0 1.0
curve3-1: -2.041687 -0.167601 -1.489435 0.0 0.0 1.0
curve3-2: -2.108280 -0.019234 -1.343358 0.0 0.0 1.0
curve3-3: -2.198547 0.102087 -1.186421 0.0 0.0 1.0
curve3-4: -2.306376 0.190780 -1.023745 0.0 0.0 1.0
curve3-5: -2.321069 0.277847 -0.823920 0.0 0.0 1.0
curve3-6: -2.294622 0.361136 -0.624174 0.0 0.0 1.0
curve3-7: -2.226252 0.409468 -0.422481 0.0 0.0 1.0
curve3-8: -2.137581 0.427055 -0.223831 0.0 0.0 1.0
curve3-9: -2.012356 0.397733 -0.047617 0.0 0.0 1.0
curve3-10: -1.884264 0.371131 0.127460 0.0 0.0 1.0
curve3-11: -1.757160 0.359877 0.305022 0.0 0.0 1.0
curve3-12: -1.615907 0.314858 0.465318 0.0 0.0 1.0
curve3-13: -1.467535 0.232412 0.601782 0.0 0.0 1.0
curve3-14: -1.324246 0.129619 0.730817 0.0 0.0 1.0
curve3-15: -1.187762 0.036494 0.874059 0.0 0.0 1.0
curve3-16: -1.062253 -0.076994 1.012478 0.0 0.0 1.0
curve3-17: -0.958418 -0.213172 1.147307 0.0 0.0 1.0
curve3-18: -0.822019 -0.354272 1.243410 0.0 0.0 1.0
curve3-19: -0.670023 -0.492851 1.317487 0.0 0.0 1.0
curve3-20: -0.513131 -0.630641 1.382499 0.0 0.0 1.0
curve4-1: -0.151715 -1.229490 0.285487 0.0 0.0 1.0
curve4-2: -0.150804 -1.237228 0.340005 0.0 0.0 1.0
curve4-3: -0.149100 -1.246495 0.394284 0.0 0.0 1.0
curve4-4: -0.148696 -1.253254 0.448948 0.0 0.0 1.0
curve4-5: -0.150079 -1.256533 0.503915 0.0 0.0 1.0
curve4-6: -0.153051 -1.256698 0.558920 0.0 0.0 1.0
curve4-7: -0.157626 -1.254536 0.613774 0.0 0.0 1.0
curve4-8: -0.165454 -1.250612 0.668150 0.0 0.0 1.0
curve4-9: -0.177010 -1.243566 0.721535 0.0 0.0 1.0
curve4-10: -0.188493 -1.233190 0.774397 0.0 0.0 1.0
curve4-11: -0.195560 -1.221994 0.827857 0.0 0.0 1.0
curve4-12: -0.198602 -1.211490 0.881845 0.0 0.0 1.0
curve4-13: -0.199052 -1.201757 0.936066 0.0 0.0 1.0
curve4-14: -0.197510 -1.191900 0.990244 0.0 0.0 1.0
curve4-15: -0.193955 -1.181686 1.044262 0.0 0.0 1.0
curve4-16: -0.188426 -1.171134 1.098048 0.0 0.0 1.0
curve4-17: -0.181143 -1.160293 1.151568 0.0 0.0 1.0
curve4-18: -0.172626 -1.149255 1.204867 0.0 0.0 1.0
curve4-19: -0.163873 -1.138179 1.258120 0.0 0.0 1.0
curve4-20: -0.156579 -1.127337 1.311636 0.0 0.0 1.0
