# Supplementary material for: Semicircular canal shape diversity among modern lepidosaurs: life habit, size, allometry
Source: BMC Ecol Evol. 2023 Apr 12;23:10. doi: 10.1186/s12862-023-02113-1 (PMC10091843; doi:10.1186/s12862-023-02113-1)
Supplement: Supplementary file 3 — Additional file 3. Curve landmark data used in the manuscript. [file 12862_2023_2113_MOESM3_ESM.zip › Amphiglossus_splendidus_CURVES.ver]

curve1-1: 0.761307 0.278821 -0.247943 0.0 0.0 1.0
curve1-2: 0.588320 0.384087 -0.324402 0.0 0.0 1.0
curve1-3: 0.402873 0.480847 -0.379516 0.0 0.0 1.0
curve1-4: 0.207878 0.569867 -0.403868 0.0 0.0 1.0
curve1-5: -0.001278 0.623145 -0.420062 0.0 0.0 1.0
curve1-6: -0.215780 0.646327 -0.430482 0.0 0.0 1.0
curve1-7: -0.432186 0.647582 -0.425787 0.0 0.0 1.0
curve1-8: -0.645707 0.621635 -0.404220 0.0 0.0 1.0
curve1-9: -0.857902 0.590465 -0.374855 0.0 0.0 1.0
curve1-10: -1.058330 0.531091 -0.323456 0.0 0.0 1.0
curve1-11: -1.238156 0.433499 -0.255502 0.0 0.0 1.0
curve1-12: -1.371564 0.299340 -0.150598 0.0 0.0 1.0
curve1-13: -1.458282 0.151927 -0.023964 0.0 0.0 1.0
curve1-14: -1.470146 0.020164 0.146687 0.0 0.0 1.0
curve1-15: -1.413836 -0.085496 0.325887 0.0 0.0 1.0
curve1-16: -1.323977 -0.199654 0.485928 0.0 0.0 1.0
curve1-17: -1.181417 -0.295790 0.616463 0.0 0.0 1.0
curve1-18: -1.017663 -0.356417 0.743075 0.0 0.0 1.0
curve1-19: -0.905421 -0.377422 0.814747 0.0 0.0 1.0
curve1-20: -0.730571 -0.405497 0.939282 0.0 0.0 1.0
curve2-1: 2.059777 -0.306868 -0.359762 0.0 0.0 1.0
curve2-2: 2.027434 -0.245130 -0.221216 0.0 0.0 1.0
curve2-3: 1.959531 -0.180863 -0.098007 0.0 0.0 1.0
curve2-4: 1.863458 -0.111842 0.002009 0.0 0.0 1.0
curve2-5: 1.746171 -0.047176 0.080282 0.0 0.0 1.0
curve2-6: 1.630330 0.001862 0.171214 0.0 0.0 1.0
curve2-7: 1.517255 0.045470 0.268312 0.0 0.0 1.0
curve2-8: 1.404015 0.082155 0.368010 0.0 0.0 1.0
curve2-9: 1.290357 0.109383 0.470246 0.0 0.0 1.0
curve2-10: 1.176220 0.131643 0.573172 0.0 0.0 1.0
curve2-11: 1.060492 0.143921 0.675822 0.0 0.0 1.0
curve2-12: 0.947735 0.137452 0.782305 0.0 0.0 1.0
curve2-13: 0.839423 0.146449 0.893107 0.0 0.0 1.0
curve2-14: 0.737602 0.167864 1.008278 0.0 0.0 1.0
curve2-15: 0.635792 0.156218 1.124556 0.0 0.0 1.0
curve2-16: 0.539665 0.122965 1.241383 0.0 0.0 1.0
curve2-17: 0.446414 0.047165 1.339321 0.0 0.0 1.0
curve2-18: 0.348489 -0.038662 1.423727 0.0 0.0 1.0
curve2-19: 0.252267 -0.138714 1.493163 0.0 0.0 1.0
curve2-20: 0.156933 -0.242879 1.557710 0.0 0.0 1.0
curve3-1: -1.670975 -0.171235 -0.159443 0.0 0.0 1.0
curve3-2: -1.730738 -0.039163 -0.119238 0.0 0.0 1.0
curve3-3: -1.754294 0.087990 -0.045484 0.0 0.0 1.0
curve3-4: -1.725633 0.189526 0.059555 0.0 0.0 1.0
curve3-5: -1.659247 0.252506 0.179147 0.0 0.0 1.0
curve3-6: -1.597091 0.308758 0.304153 0.0 0.0 1.0
curve3-7: -1.515599 0.340371 0.426326 0.0 0.0 1.0
curve3-8: -1.415966 0.368496 0.535628 0.0 0.0 1.0
curve3-9: -1.298733 0.387477 0.627898 0.0 0.0 1.0
curve3-10: -1.183065 0.391871 0.724175 0.0 0.0 1.0
curve3-11: -1.072839 0.393800 0.826818 0.0 0.0 1.0
curve3-12: -0.965783 0.381112 0.931825 0.0 0.0 1.0
curve3-13: -0.859147 0.355620 1.035116 0.0 0.0 1.0
curve3-14: -0.752542 0.323630 1.136458 0.0 0.0 1.0
curve3-15: -0.653891 0.264995 1.233845 0.0 0.0 1.0
curve3-16: -0.560207 0.199085 1.331650 0.0 0.0 1.0
curve3-17: -0.478556 0.111869 1.422586 0.0 0.0 1.0
curve3-18: -0.403111 0.006450 1.499204 0.0 0.0 1.0
curve3-19: -0.336441 -0.113444 1.560927 0.0 0.0 1.0
curve3-20: -0.276743 -0.241755 1.612395 0.0 0.0 1.0
curve4-1: -0.390055 -0.755445 0.672999 0.0 0.0 1.0
curve4-2: -0.369656 -0.752131 0.722940 0.0 0.0 1.0
curve4-3: -0.348380 -0.750015 0.772588 0.0 0.0 1.0
curve4-4: -0.327745 -0.747019 0.822458 0.0 0.0 1.0
curve4-5: -0.308453 -0.742219 0.872721 0.0 0.0 1.0
curve4-6: -0.290704 -0.735409 0.923319 0.0 0.0 1.0
curve4-7: -0.274460 -0.726702 0.974132 0.0 0.0 1.0
curve4-8: -0.259429 -0.717242 1.025186 0.0 0.0 1.0
curve4-9: -0.245851 -0.708276 1.076732 0.0 0.0 1.0
curve4-10: -0.234994 -0.697676 1.128595 0.0 0.0 1.0
curve4-11: -0.226251 -0.681646 1.179444 0.0 0.0 1.0
curve4-12: -0.217178 -0.661579 1.228804 0.0 0.0 1.0
curve4-13: -0.207224 -0.639993 1.277352 0.0 0.0 1.0
curve4-14: -0.196977 -0.617080 1.325223 0.0 0.0 1.0
curve4-15: -0.187024 -0.592065 1.372093 0.0 0.0 1.0
curve4-16: -0.177388 -0.564991 1.417873 0.0 0.0 1.0
curve4-17: -0.168056 -0.536077 1.462580 0.0 0.0 1.0
curve4-18: -0.158960 -0.505828 1.506446 0.0 0.0 1.0
curve4-19: -0.149931 -0.475209 1.550069 0.0 0.0 1.0
curve4-20: -0.140666 -0.445918 1.594539 0.0 0.0 1.0
