# Supplementary material for: Semicircular canal shape diversity among modern lepidosaurs: life habit, size, allometry
Source: BMC Ecol Evol. 2023 Apr 12;23:10. doi: 10.1186/s12862-023-02113-1 (PMC10091843; doi:10.1186/s12862-023-02113-1)
Supplement: Supplementary file 3 — Additional file 3. Curve landmark data used in the manuscript. [file 12862_2023_2113_MOESM3_ESM.zip › Anolis_carolinensis_CURVES.ver]

curve1-1: 0.503813 0.577111 -0.274799 0.0 0.0 1.0
curve1-2: 0.384071 0.682035 -0.262171 0.0 0.0 1.0
curve1-3: 0.253367 0.773041 -0.252125 0.0 0.0 1.0
curve1-4: 0.114446 0.851133 -0.244165 0.0 0.0 1.0
curve1-5: -0.038800 0.895661 -0.242639 0.0 0.0 1.0
curve1-6: -0.196162 0.917409 -0.245299 0.0 0.0 1.0
curve1-7: -0.354186 0.897306 -0.256699 0.0 0.0 1.0
curve1-8: -0.506459 0.855457 -0.274550 0.0 0.0 1.0
curve1-9: -0.640123 0.769919 -0.290996 0.0 0.0 1.0
curve1-10: -0.735215 0.644204 -0.303098 0.0 0.0 1.0
curve1-11: -0.814667 0.506128 -0.314057 0.0 0.0 1.0
curve1-12: -0.850081 0.351467 -0.309350 0.0 0.0 1.0
curve1-13: -0.863141 0.193411 -0.291533 0.0 0.0 1.0
curve1-14: -0.851344 0.037678 -0.258840 0.0 0.0 1.0
curve1-15: -0.832428 -0.114305 -0.213670 0.0 0.0 1.0
curve1-16: -0.781504 -0.249078 -0.146979 0.0 0.0 1.0
curve1-17: -0.702750 -0.373152 -0.085614 0.0 0.0 1.0
curve1-18: -0.589574 -0.462302 -0.016925 0.0 0.0 1.0
curve1-19: -0.468186 -0.533580 0.058224 0.0 0.0 1.0
curve1-20: -0.341126 -0.592055 0.135329 0.0 0.0 1.0
curve2-1: 1.701306 0.125455 -0.834528 0.0 0.0 1.0
curve2-2: 1.767160 0.221728 -0.736516 0.0 0.0 1.0
curve2-3: 1.759760 0.241176 -0.583731 0.0 0.0 1.0
curve2-4: 1.709355 0.229735 -0.436206 0.0 0.0 1.0
curve2-5: 1.651584 0.228789 -0.290856 0.0 0.0 1.0
curve2-6: 1.578254 0.223159 -0.152938 0.0 0.0 1.0
curve2-7: 1.495824 0.206021 -0.021130 0.0 0.0 1.0
curve2-8: 1.399633 0.174987 0.097987 0.0 0.0 1.0
curve2-9: 1.304285 0.142741 0.217643 0.0 0.0 1.0
curve2-10: 1.217529 0.114961 0.344803 0.0 0.0 1.0
curve2-11: 1.123232 0.083695 0.465572 0.0 0.0 1.0
curve2-12: 1.018419 0.054290 0.577791 0.0 0.0 1.0
curve2-13: 0.913407 0.008488 0.684217 0.0 0.0 1.0
curve2-14: 0.819660 -0.040066 0.799409 0.0 0.0 1.0
curve2-15: 0.715724 -0.122937 0.880854 0.0 0.0 1.0
curve2-16: 0.607177 -0.220145 0.936853 0.0 0.0 1.0
curve2-17: 0.500318 -0.331659 0.961193 0.0 0.0 1.0
curve2-18: 0.394250 -0.445008 0.980444 0.0 0.0 1.0
curve2-19: 0.290901 -0.562216 0.986238 0.0 0.0 1.0
curve2-20: 0.189433 -0.681250 0.984325 0.0 0.0 1.0
curve3-1: -1.062824 0.171165 -0.717213 0.0 0.0 1.0
curve3-2: -1.069498 0.243364 -0.606126 0.0 0.0 1.0
curve3-3: -1.066814 0.278720 -0.477891 0.0 0.0 1.0
curve3-4: -1.063763 0.290759 -0.345400 0.0 0.0 1.0
curve3-5: -1.041182 0.300013 -0.214468 0.0 0.0 1.0
curve3-6: -1.011388 0.317204 -0.085745 0.0 0.0 1.0
curve3-7: -0.964669 0.330201 0.038072 0.0 0.0 1.0
curve3-8: -0.906135 0.327002 0.157727 0.0 0.0 1.0
curve3-9: -0.840395 0.318390 0.273254 0.0 0.0 1.0
curve3-10: -0.764268 0.294650 0.379855 0.0 0.0 1.0
curve3-11: -0.689583 0.258587 0.484164 0.0 0.0 1.0
curve3-12: -0.614797 0.216684 0.586107 0.0 0.0 1.0
curve3-13: -0.542733 0.150125 0.676032 0.0 0.0 1.0
curve3-14: -0.475107 0.077551 0.765036 0.0 0.0 1.0
curve3-15: -0.410857 -0.000761 0.851455 0.0 0.0 1.0
curve3-16: -0.355298 -0.097281 0.924459 0.0 0.0 1.0
curve3-17: -0.304825 -0.201898 0.989676 0.0 0.0 1.0
curve3-18: -0.265877 -0.319139 1.038881 0.0 0.0 1.0
curve3-19: -0.229094 -0.442671 1.072653 0.0 0.0 1.0
curve3-20: -0.198075 -0.570313 1.066885 0.0 0.0 1.0
curve4-1: -0.063445 -0.772916 -0.216066 0.0 0.0 1.0
curve4-2: -0.065218 -0.788806 -0.160595 0.0 0.0 1.0
curve4-3: -0.067181 -0.805510 -0.105362 0.0 0.0 1.0
curve4-4: -0.068610 -0.819915 -0.049474 0.0 0.0 1.0
curve4-5: -0.069363 -0.831383 0.007103 0.0 0.0 1.0
curve4-6: -0.069509 -0.840239 0.064154 0.0 0.0 1.0
curve4-7: -0.068967 -0.847458 0.121435 0.0 0.0 1.0
curve4-8: -0.067409 -0.852185 0.178949 0.0 0.0 1.0
curve4-9: -0.065259 -0.853184 0.236632 0.0 0.0 1.0
curve4-10: -0.063805 -0.852530 0.294348 0.0 0.0 1.0
curve4-11: -0.063252 -0.852211 0.352082 0.0 0.0 1.0
curve4-12: -0.063073 -0.850894 0.409802 0.0 0.0 1.0
curve4-13: -0.063422 -0.846480 0.467361 0.0 0.0 1.0
curve4-14: -0.064743 -0.841008 0.524821 0.0 0.0 1.0
curve4-15: -0.066290 -0.838477 0.582478 0.0 0.0 1.0
curve4-16: -0.067811 -0.837901 0.640194 0.0 0.0 1.0
curve4-17: -0.069625 -0.838498 0.697900 0.0 0.0 1.0
curve4-18: -0.071776 -0.840311 0.755569 0.0 0.0 1.0
curve4-19: -0.074180 -0.843046 0.813192 0.0 0.0 1.0
curve4-20: -0.076500 -0.845476 0.870832 0.0 0.0 1.0
