# Supplementary material for: Semicircular canal shape diversity among modern lepidosaurs: life habit, size, allometry
Source: BMC Ecol Evol. 2023 Apr 12;23:10. doi: 10.1186/s12862-023-02113-1 (PMC10091843; doi:10.1186/s12862-023-02113-1)
Supplement: Supplementary file 3 — Additional file 3. Curve landmark data used in the manuscript. [file 12862_2023_2113_MOESM3_ESM.zip › Aspidoscelis_tigris_CURVE.ver]

curve1-1: 0.666200 1.050035 0.158677 0.0 0.0 1.0
curve1-2: 0.464725 1.196710 0.144863 0.0 0.0 1.0
curve1-3: 0.250299 1.323741 0.132063 0.0 0.0 1.0
curve1-4: 0.020031 1.419189 0.124336 0.0 0.0 1.0
curve1-5: -0.209284 1.516445 0.132692 0.0 0.0 1.0
curve1-6: -0.457334 1.538391 0.126998 0.0 0.0 1.0
curve1-7: -0.701014 1.497751 0.108794 0.0 0.0 1.0
curve1-8: -0.925958 1.399442 0.064264 0.0 0.0 1.0
curve1-9: -1.104423 1.242750 -0.004010 0.0 0.0 1.0
curve1-10: -1.241314 1.045965 -0.072134 0.0 0.0 1.0
curve1-11: -1.320956 0.815827 -0.120985 0.0 0.0 1.0
curve1-12: -1.396734 0.578809 -0.112417 0.0 0.0 1.0
curve1-13: -1.414278 0.340926 -0.041655 0.0 0.0 1.0
curve1-14: -1.374241 0.111022 0.041279 0.0 0.0 1.0
curve1-15: -1.291514 -0.095745 0.153940 0.0 0.0 1.0
curve1-16: -1.183012 -0.276312 0.285745 0.0 0.0 1.0
curve1-17: -1.035515 -0.439576 0.403316 0.0 0.0 1.0
curve1-18: -0.853335 -0.574644 0.507224 0.0 0.0 1.0
curve1-19: -0.661902 -0.698633 0.608439 0.0 0.0 1.0
curve1-20: -0.458502 -0.807440 0.703796 0.0 0.0 1.0
curve2-1: 1.863197 0.191957 -0.844633 0.0 0.0 1.0
curve2-2: 2.105673 0.162682 -0.870910 0.0 0.0 1.0
curve2-3: 2.318707 0.263264 -0.736356 0.0 0.0 1.0
curve2-4: 2.452698 0.374721 -0.527431 0.0 0.0 1.0
curve2-5: 2.574713 0.439225 -0.292198 0.0 0.0 1.0
curve2-6: 2.607759 0.517495 -0.032911 0.0 0.0 1.0
curve2-7: 2.538742 0.595657 0.218517 0.0 0.0 1.0
curve2-8: 2.450767 0.616789 0.476303 0.0 0.0 1.0
curve2-9: 2.316981 0.578353 0.711066 0.0 0.0 1.0
curve2-10: 2.154744 0.579644 0.930142 0.0 0.0 1.0
curve2-11: 1.926256 0.534725 1.071658 0.0 0.0 1.0
curve2-12: 1.675024 0.452012 1.141517 0.0 0.0 1.0
curve2-13: 1.424553 0.399826 1.237861 0.0 0.0 1.0
curve2-14: 1.238271 0.325913 1.419073 0.0 0.0 1.0
curve2-15: 1.088388 0.213127 1.616220 0.0 0.0 1.0
curve2-16: 0.908207 0.084005 1.772003 0.0 0.0 1.0
curve2-17: 0.720947 -0.103472 1.838531 0.0 0.0 1.0
curve2-18: 0.545022 -0.312307 1.832865 0.0 0.0 1.0
curve2-19: 0.350375 -0.500655 1.794915 0.0 0.0 1.0
curve2-20: 0.146574 -0.659136 1.704610 0.0 0.0 1.0
curve3-1: -1.214705 0.313692 -0.987627 0.0 0.0 1.0
curve3-2: -1.296418 0.422451 -0.853340 0.0 0.0 1.0
curve3-3: -1.375119 0.530398 -0.716640 0.0 0.0 1.0
curve3-4: -1.446512 0.637906 -0.575696 0.0 0.0 1.0
curve3-5: -1.508431 0.750723 -0.438848 0.0 0.0 1.0
curve3-6: -1.518603 0.794711 -0.253367 0.0 0.0 1.0
curve3-7: -1.508933 0.804027 -0.063272 0.0 0.0 1.0
curve3-8: -1.470048 0.785247 0.122799 0.0 0.0 1.0
curve3-9: -1.415706 0.757777 0.303839 0.0 0.0 1.0
curve3-10: -1.326147 0.699744 0.461607 0.0 0.0 1.0
curve3-11: -1.227565 0.641307 0.614566 0.0 0.0 1.0
curve3-12: -1.117061 0.586102 0.760267 0.0 0.0 1.0
curve3-13: -1.004908 0.509801 0.894732 0.0 0.0 1.0
curve3-14: -0.902148 0.414547 1.024335 0.0 0.0 1.0
curve3-15: -0.809115 0.288233 1.133502 0.0 0.0 1.0
curve3-16: -0.714761 0.159454 1.238500 0.0 0.0 1.0
curve3-17: -0.630934 0.014254 1.330196 0.0 0.0 1.0
curve3-18: -0.558915 -0.140924 1.414929 0.0 0.0 1.0
curve3-19: -0.499888 -0.308096 1.486403 0.0 0.0 1.0
curve3-20: -0.449168 -0.482028 1.547113 0.0 0.0 1.0
curve4-1: -0.035399 -0.913345 0.421664 0.0 0.0 1.0
curve4-2: -0.038080 -0.929948 0.481042 0.0 0.0 1.0
curve4-3: -0.040116 -0.949198 0.539664 0.0 0.0 1.0
curve4-4: -0.042483 -0.967100 0.598693 0.0 0.0 1.0
curve4-5: -0.045652 -0.981668 0.658591 0.0 0.0 1.0
curve4-6: -0.049747 -0.992270 0.719259 0.0 0.0 1.0
curve4-7: -0.054720 -0.998990 0.780416 0.0 0.0 1.0
curve4-8: -0.060385 -1.002308 0.841796 0.0 0.0 1.0
curve4-9: -0.066107 -1.002840 0.903256 0.0 0.0 1.0
curve4-10: -0.072020 -0.999230 0.964584 0.0 0.0 1.0
curve4-11: -0.078821 -0.990119 1.025242 0.0 0.0 1.0
curve4-12: -0.087277 -0.977393 1.085053 0.0 0.0 1.0
curve4-13: -0.097213 -0.964978 1.144702 0.0 0.0 1.0
curve4-14: -0.107976 -0.954554 1.204588 0.0 0.0 1.0
curve4-15: -0.119394 -0.945412 1.264565 0.0 0.0 1.0
curve4-16: -0.132070 -0.935699 1.324198 0.0 0.0 1.0
curve4-17: -0.146284 -0.925222 1.383351 0.0 0.0 1.0
curve4-18: -0.162151 -0.913927 1.441931 0.0 0.0 1.0
curve4-19: -0.179104 -0.902095 1.500102 0.0 0.0 1.0
curve4-20: -0.195153 -0.890710 1.558612 0.0 0.0 1.0
