# Supplementary material for: Semicircular canal shape diversity among modern lepidosaurs: life habit, size, allometry
Source: BMC Ecol Evol. 2023 Apr 12;23:10. doi: 10.1186/s12862-023-02113-1 (PMC10091843; doi:10.1186/s12862-023-02113-1)
Supplement: Supplementary file 3 — Additional file 3. Curve landmark data used in the manuscript. [file 12862_2023_2113_MOESM3_ESM.zip › Basiliscus_basiliscus_CURVES.ver]

curve1-1: 0.414647 1.551334 -0.023790 0.0 0.0 1.0
curve1-2: 0.196390 1.773922 -0.057490 0.0 0.0 1.0
curve1-3: -0.082515 1.910916 -0.099136 0.0 0.0 1.0
curve1-4: -0.386054 1.974275 -0.146783 0.0 0.0 1.0
curve1-5: -0.696336 2.014212 -0.178613 0.0 0.0 1.0
curve1-6: -1.008703 2.043625 -0.188132 0.0 0.0 1.0
curve1-7: -1.321509 2.018183 -0.205899 0.0 0.0 1.0
curve1-8: -1.620381 1.933189 -0.233751 0.0 0.0 1.0
curve1-9: -1.905435 1.802638 -0.210488 0.0 0.0 1.0
curve1-10: -2.157487 1.626950 -0.150221 0.0 0.0 1.0
curve1-11: -2.365818 1.402652 -0.079582 0.0 0.0 1.0
curve1-12: -2.483686 1.126800 0.008438 0.0 0.0 1.0
curve1-13: -2.528585 0.835141 0.106387 0.0 0.0 1.0
curve1-14: -2.486842 0.535740 0.192728 0.0 0.0 1.0
curve1-15: -2.417679 0.238246 0.266033 0.0 0.0 1.0
curve1-16: -2.328134 -0.046304 0.365320 0.0 0.0 1.0
curve1-17: -2.203471 -0.310062 0.482046 0.0 0.0 1.0
curve1-18: -2.052144 -0.561218 0.593201 0.0 0.0 1.0
curve1-19: -1.840754 -0.777814 0.677545 0.0 0.0 1.0
curve1-20: -1.597920 -0.967235 0.740832 0.0 0.0 1.0
curve2-1: 2.965248 1.232173 -0.604112 0.0 0.0 1.0
curve2-2: 3.098388 1.285957 -0.266217 0.0 0.0 1.0
curve2-3: 3.074800 1.288230 0.098222 0.0 0.0 1.0
curve2-4: 2.943661 1.279560 0.442796 0.0 0.0 1.0
curve2-5: 2.788293 1.293563 0.776848 0.0 0.0 1.0
curve2-6: 2.624514 1.318245 1.106403 0.0 0.0 1.0
curve2-7: 2.425766 1.320634 1.415752 0.0 0.0 1.0
curve2-8: 2.185490 1.269437 1.689702 0.0 0.0 1.0
curve2-9: 1.948495 1.164668 1.951616 0.0 0.0 1.0
curve2-10: 1.701373 1.032450 2.190485 0.0 0.0 1.0
curve2-11: 1.428110 0.947022 2.423009 0.0 0.0 1.0
curve2-12: 1.150532 0.829154 2.634607 0.0 0.0 1.0
curve2-13: 0.890973 0.628535 2.796595 0.0 0.0 1.0
curve2-14: 0.666124 0.401420 2.980416 0.0 0.0 1.0
curve2-15: 0.456817 0.146116 3.142786 0.0 0.0 1.0
curve2-16: 0.243660 -0.144102 3.203644 0.0 0.0 1.0
curve2-17: 0.043447 -0.453596 3.191773 0.0 0.0 1.0
curve2-18: -0.171595 -0.741488 3.115188 0.0 0.0 1.0
curve2-19: -0.416994 -0.959945 2.958683 0.0 0.0 1.0
curve2-20: -0.494197 -1.188016 2.684421 0.0 0.0 1.0
curve3-1: -2.582640 0.341086 -0.843561 0.0 0.0 1.0
curve3-2: -2.670499 0.509643 -0.658384 0.0 0.0 1.0
curve3-3: -2.745069 0.661106 -0.454147 0.0 0.0 1.0
curve3-4: -2.794566 0.777256 -0.221114 0.0 0.0 1.0
curve3-5: -2.797107 0.828489 0.038677 0.0 0.0 1.0
curve3-6: -2.793968 0.867413 0.301058 0.0 0.0 1.0
curve3-7: -2.746249 0.872022 0.561640 0.0 0.0 1.0
curve3-8: -2.667089 0.870126 0.814586 0.0 0.0 1.0
curve3-9: -2.542206 0.848560 1.047738 0.0 0.0 1.0
curve3-10: -2.407671 0.841044 1.276212 0.0 0.0 1.0
curve3-11: -2.245118 0.787560 1.477857 0.0 0.0 1.0
curve3-12: -2.081561 0.689871 1.662187 0.0 0.0 1.0
curve3-13: -1.911622 0.549349 1.809494 0.0 0.0 1.0
curve3-14: -1.731606 0.410047 1.945991 0.0 0.0 1.0
curve3-15: -1.541123 0.264152 2.058861 0.0 0.0 1.0
curve3-16: -1.364553 0.095160 2.162251 0.0 0.0 1.0
curve3-17: -1.199411 -0.079343 2.274588 0.0 0.0 1.0
curve3-18: -1.062726 -0.296910 2.338598 0.0 0.0 1.0
curve3-19: -0.952437 -0.537027 2.352358 0.0 0.0 1.0
curve3-20: -0.868497 -0.787555 2.328412 0.0 0.0 1.0
curve4-1: -0.618633 -1.272747 0.768770 0.0 0.0 1.0
curve4-2: -0.620911 -1.285551 0.834745 0.0 0.0 1.0
curve4-3: -0.622627 -1.300815 0.900231 0.0 0.0 1.0
curve4-4: -0.624751 -1.314297 0.966090 0.0 0.0 1.0
curve4-5: -0.627683 -1.324201 1.032546 0.0 0.0 1.0
curve4-6: -0.631464 -1.330267 1.099420 0.0 0.0 1.0
curve4-7: -0.636001 -1.332850 1.166474 0.0 0.0 1.0
curve4-8: -0.641321 -1.332637 1.233523 0.0 0.0 1.0
curve4-9: -0.647918 -1.329721 1.300391 0.0 0.0 1.0
curve4-10: -0.656020 -1.322713 1.366780 0.0 0.0 1.0
curve4-11: -0.664865 -1.311271 1.432463 0.0 0.0 1.0
curve4-12: -0.672680 -1.298141 1.497966 0.0 0.0 1.0
curve4-13: -0.678699 -1.286147 1.563874 0.0 0.0 1.0
curve4-14: -0.683232 -1.275988 1.630208 0.0 0.0 1.0
curve4-15: -0.686672 -1.266505 1.696711 0.0 0.0 1.0
curve4-16: -0.688952 -1.256682 1.763213 0.0 0.0 1.0
curve4-17: -0.689881 -1.246469 1.829689 0.0 0.0 1.0
curve4-18: -0.689427 -1.235860 1.896109 0.0 0.0 1.0
curve4-19: -0.688159 -1.225020 1.962482 0.0 0.0 1.0
curve4-20: -0.687752 -1.214425 2.028902 0.0 0.0 1.0
