# Supplementary material for: Semicircular canal shape diversity among modern lepidosaurs: life habit, size, allometry
Source: BMC Ecol Evol. 2023 Apr 12;23:10. doi: 10.1186/s12862-023-02113-1 (PMC10091843; doi:10.1186/s12862-023-02113-1)
Supplement: Supplementary file 3 — Additional file 3. Curve landmark data used in the manuscript. [file 12862_2023_2113_MOESM3_ESM.zip › Brachylophus_fasciatus_Curves.ver]

curve1-1: 1.016680 1.604028 0.120961 0.0 0.0 1.0
curve1-2: 0.785135 1.741292 0.031473 0.0 0.0 1.0
curve1-3: 0.534272 1.865425 -0.017039 0.0 0.0 1.0
curve1-4: 0.266791 1.953216 -0.054890 0.0 0.0 1.0
curve1-5: -0.005561 2.014873 -0.106461 0.0 0.0 1.0
curve1-6: -0.287721 2.040596 -0.127327 0.0 0.0 1.0
curve1-7: -0.570230 2.061119 -0.115020 0.0 0.0 1.0
curve1-8: -0.844553 1.995925 -0.084174 0.0 0.0 1.0
curve1-9: -1.086599 1.855112 -0.051509 0.0 0.0 1.0
curve1-10: -1.298685 1.672991 -0.000199 0.0 0.0 1.0
curve1-11: -1.467714 1.458525 0.069438 0.0 0.0 1.0
curve1-12: -1.590694 1.205905 0.109818 0.0 0.0 1.0
curve1-13: -1.663745 0.933780 0.143250 0.0 0.0 1.0
curve1-14: -1.719646 0.665554 0.217869 0.0 0.0 1.0
curve1-15: -1.718536 0.408654 0.339028 0.0 0.0 1.0
curve1-16: -1.709510 0.157948 0.471312 0.0 0.0 1.0
curve1-17: -1.613807 -0.068416 0.612886 0.0 0.0 1.0
curve1-18: -1.446552 -0.253495 0.746789 0.0 0.0 1.0
curve1-19: -1.272381 -0.438724 0.873651 0.0 0.0 1.0
curve1-20: -1.095752 -0.627739 0.991470 0.0 0.0 1.0
curve2-1: 2.852420 0.704427 -0.526746 0.0 0.0 1.0
curve2-2: 2.984448 0.755849 -0.246922 0.0 0.0 1.0
curve2-3: 3.063957 0.799465 0.055719 0.0 0.0 1.0
curve2-4: 3.036561 0.819586 0.364859 0.0 0.0 1.0
curve2-5: 2.924473 0.810631 0.660287 0.0 0.0 1.0
curve2-6: 2.788151 0.782281 0.943941 0.0 0.0 1.0
curve2-7: 2.636838 0.754408 1.220143 0.0 0.0 1.0
curve2-8: 2.463663 0.722689 1.482521 0.0 0.0 1.0
curve2-9: 2.269717 0.703548 1.731294 0.0 0.0 1.0
curve2-10: 2.040753 0.694300 1.947042 0.0 0.0 1.0
curve2-11: 1.816591 0.628714 2.160001 0.0 0.0 1.0
curve2-12: 1.593567 0.528492 2.359644 0.0 0.0 1.0
curve2-13: 1.349571 0.411795 2.523221 0.0 0.0 1.0
curve2-14: 1.089476 0.288425 2.652675 0.0 0.0 1.0
curve2-15: 0.830236 0.134909 2.748249 0.0 0.0 1.0
curve2-16: 0.589054 -0.040520 2.852367 0.0 0.0 1.0
curve2-17: 0.348955 -0.238822 2.901143 0.0 0.0 1.0
curve2-18: 0.093830 -0.424026 2.892657 0.0 0.0 1.0
curve2-19: -0.161545 -0.591114 2.810556 0.0 0.0 1.0
curve2-20: -0.407128 -0.719678 2.663401 0.0 0.0 1.0
curve3-1: -1.743494 0.927017 -0.740867 0.0 0.0 1.0
curve3-2: -1.804380 1.013412 -0.545806 0.0 0.0 1.0
curve3-3: -1.851847 1.086808 -0.342083 0.0 0.0 1.0
curve3-4: -1.883929 1.142877 -0.129899 0.0 0.0 1.0
curve3-5: -1.881682 1.167794 0.090296 0.0 0.0 1.0
curve3-6: -1.869092 1.193147 0.310349 0.0 0.0 1.0
curve3-7: -1.834145 1.198179 0.528777 0.0 0.0 1.0
curve3-8: -1.783590 1.170006 0.742933 0.0 0.0 1.0
curve3-9: -1.715055 1.107621 0.943454 0.0 0.0 1.0
curve3-10: -1.635920 1.020453 1.131532 0.0 0.0 1.0
curve3-11: -1.556972 0.931658 1.318912 0.0 0.0 1.0
curve3-12: -1.471952 0.827697 1.495385 0.0 0.0 1.0
curve3-13: -1.381146 0.710783 1.660656 0.0 0.0 1.0
curve3-14: -1.283876 0.585161 1.815252 0.0 0.0 1.0
curve3-15: -1.181858 0.433066 1.940356 0.0 0.0 1.0
curve3-16: -1.079788 0.283087 2.068027 0.0 0.0 1.0
curve3-17: -0.990227 0.103075 2.158754 0.0 0.0 1.0
curve3-18: -0.921351 -0.098494 2.220188 0.0 0.0 1.0
curve3-19: -0.868145 -0.310662 2.256688 0.0 0.0 1.0
curve3-20: -0.819916 -0.525287 2.285388 0.0 0.0 1.0
curve4-1: -0.517600 -0.883191 0.757907 0.0 0.0 1.0
curve4-2: -0.524732 -0.908850 0.815507 0.0 0.0 1.0
curve4-3: -0.531433 -0.937155 0.871927 0.0 0.0 1.0
curve4-4: -0.538213 -0.964985 0.928572 0.0 0.0 1.0
curve4-5: -0.545368 -0.990510 0.986242 0.0 0.0 1.0
curve4-6: -0.553026 -1.012757 1.045187 0.0 0.0 1.0
curve4-7: -0.561210 -1.031318 1.105325 0.0 0.0 1.0
curve4-8: -0.569886 -1.046150 1.166422 0.0 0.0 1.0
curve4-9: -0.578807 -1.057889 1.228161 0.0 0.0 1.0
curve4-10: -0.587339 -1.067667 1.290293 0.0 0.0 1.0
curve4-11: -0.595586 -1.073970 1.352901 0.0 0.0 1.0
curve4-12: -0.604216 -1.074276 1.415754 0.0 0.0 1.0
curve4-13: -0.614444 -1.067710 1.478029 0.0 0.0 1.0
curve4-14: -0.626777 -1.057366 1.539427 0.0 0.0 1.0
curve4-15: -0.640702 -1.046419 1.600381 0.0 0.0 1.0
curve4-16: -0.656064 -1.033779 1.660642 0.0 0.0 1.0
curve4-17: -0.673601 -1.015628 1.718847 0.0 0.0 1.0
curve4-18: -0.693760 -0.990429 1.773446 0.0 0.0 1.0
curve4-19: -0.716072 -0.959007 1.823863 0.0 0.0 1.0
curve4-20: -0.737709 -0.929560 1.875661 0.0 0.0 1.0
