# Supplementary material for: Semicircular canal shape diversity among modern lepidosaurs: life habit, size, allometry
Source: BMC Ecol Evol. 2023 Apr 12;23:10. doi: 10.1186/s12862-023-02113-1 (PMC10091843; doi:10.1186/s12862-023-02113-1)
Supplement: Supplementary file 3 — Additional file 3. Curve landmark data used in the manuscript. [file 12862_2023_2113_MOESM3_ESM.zip › Brachymeles_gracilis_CURVES.ver]

curve1-1: 0.655050 0.647959 -0.097990 0.0 0.0 1.0
curve1-2: 0.462706 0.760284 -0.119190 0.0 0.0 1.0
curve1-3: 0.253267 0.838718 -0.101248 0.0 0.0 1.0
curve1-4: 0.034773 0.880910 -0.075199 0.0 0.0 1.0
curve1-5: -0.189435 0.888706 -0.065884 0.0 0.0 1.0
curve1-6: -0.413225 0.875057 -0.081603 0.0 0.0 1.0
curve1-7: -0.632045 0.836576 -0.112957 0.0 0.0 1.0
curve1-8: -0.839929 0.756476 -0.133783 0.0 0.0 1.0
curve1-9: -1.019147 0.625185 -0.156466 0.0 0.0 1.0
curve1-10: -1.172198 0.465108 -0.122964 0.0 0.0 1.0
curve1-11: -1.294095 0.291806 -0.048591 0.0 0.0 1.0
curve1-12: -1.373595 0.102871 0.043344 0.0 0.0 1.0
curve1-13: -1.407094 -0.069023 0.181015 0.0 0.0 1.0
curve1-14: -1.398222 -0.216867 0.349741 0.0 0.0 1.0
curve1-15: -1.347699 -0.358993 0.515202 0.0 0.0 1.0
curve1-16: -1.236982 -0.430629 0.696118 0.0 0.0 1.0
curve1-17: -1.102734 -0.485259 0.867841 0.0 0.0 1.0
curve1-18: -0.944198 -0.531742 1.019753 0.0 0.0 1.0
curve1-19: -0.756500 -0.546091 1.142109 0.0 0.0 1.0
curve1-20: -0.558548 -0.550324 1.248549 0.0 0.0 1.0
curve2-1: 1.490432 0.263921 -0.188305 0.0 0.0 1.0
curve2-2: 1.478139 0.273564 -0.045274 0.0 0.0 1.0
curve2-3: 1.420537 0.297196 0.083101 0.0 0.0 1.0
curve2-4: 1.311990 0.334810 0.169083 0.0 0.0 1.0
curve2-5: 1.219398 0.353114 0.277504 0.0 0.0 1.0
curve2-6: 1.129163 0.375187 0.387403 0.0 0.0 1.0
curve2-7: 1.034340 0.412834 0.488937 0.0 0.0 1.0
curve2-8: 0.927997 0.454666 0.576143 0.0 0.0 1.0
curve2-9: 0.839167 0.481037 0.685952 0.0 0.0 1.0
curve2-10: 0.747878 0.482200 0.797215 0.0 0.0 1.0
curve2-11: 0.650212 0.466243 0.901652 0.0 0.0 1.0
curve2-12: 0.556251 0.438797 1.007311 0.0 0.0 1.0
curve2-13: 0.478560 0.387894 1.117078 0.0 0.0 1.0
curve2-14: 0.414546 0.332409 1.233465 0.0 0.0 1.0
curve2-15: 0.359754 0.258198 1.343922 0.0 0.0 1.0
curve2-16: 0.319333 0.155857 1.435450 0.0 0.0 1.0
curve2-17: 0.247834 0.064327 1.519121 0.0 0.0 1.0
curve2-18: 0.172183 -0.041298 1.578512 0.0 0.0 1.0
curve2-19: 0.111536 -0.167647 1.609826 0.0 0.0 1.0
curve2-20: 0.027752 -0.281996 1.634963 0.0 0.0 1.0
curve3-1: -1.502231 -0.214504 -0.062778 0.0 0.0 1.0
curve3-2: -1.535647 -0.153003 0.054953 0.0 0.0 1.0
curve3-3: -1.557353 -0.089579 0.174276 0.0 0.0 1.0
curve3-4: -1.556052 -0.021587 0.292459 0.0 0.0 1.0
curve3-5: -1.533409 0.036797 0.414252 0.0 0.0 1.0
curve3-6: -1.490934 0.082618 0.535896 0.0 0.0 1.0
curve3-7: -1.433251 0.121085 0.653514 0.0 0.0 1.0
curve3-8: -1.358502 0.153530 0.763578 0.0 0.0 1.0
curve3-9: -1.278209 0.186751 0.869072 0.0 0.0 1.0
curve3-10: -1.185030 0.194220 0.969051 0.0 0.0 1.0
curve3-11: -1.087528 0.182570 1.064227 0.0 0.0 1.0
curve3-12: -0.983227 0.158127 1.149547 0.0 0.0 1.0
curve3-13: -0.874910 0.139846 1.231328 0.0 0.0 1.0
curve3-14: -0.760114 0.119625 1.303179 0.0 0.0 1.0
curve3-15: -0.650201 0.093321 1.380448 0.0 0.0 1.0
curve3-16: -0.556787 0.031870 1.455467 0.0 0.0 1.0
curve3-17: -0.487340 -0.073289 1.507767 0.0 0.0 1.0
curve3-18: -0.407038 -0.173708 1.554533 0.0 0.0 1.0
curve3-19: -0.326585 -0.275581 1.597110 0.0 0.0 1.0
curve3-20: -0.284654 -0.397231 1.641528 0.0 0.0 1.0
curve4-1: -0.275621 -0.823340 0.922755 0.0 0.0 1.0
curve4-2: -0.271001 -0.814823 0.958383 0.0 0.0 1.0
curve4-3: -0.266471 -0.807029 0.994188 0.0 0.0 1.0
curve4-4: -0.261943 -0.799243 1.029996 0.0 0.0 1.0
curve4-5: -0.257360 -0.791020 1.065698 0.0 0.0 1.0
curve4-6: -0.252686 -0.782076 1.101215 0.0 0.0 1.0
curve4-7: -0.247902 -0.772232 1.136477 0.0 0.0 1.0
curve4-8: -0.242996 -0.761375 1.171424 0.0 0.0 1.0
curve4-9: -0.237966 -0.749447 1.206002 0.0 0.0 1.0
curve4-10: -0.233067 -0.736787 1.240339 0.0 0.0 1.0
curve4-11: -0.228574 -0.723200 1.274372 0.0 0.0 1.0
curve4-12: -0.224277 -0.707031 1.307264 0.0 0.0 1.0
curve4-13: -0.218687 -0.687376 1.338002 0.0 0.0 1.0
curve4-14: -0.211546 -0.667370 1.368201 0.0 0.0 1.0
curve4-15: -0.203711 -0.647958 1.398615 0.0 0.0 1.0
curve4-16: -0.195048 -0.627866 1.428354 0.0 0.0 1.0
curve4-17: -0.185382 -0.606750 1.457054 0.0 0.0 1.0
curve4-18: -0.174716 -0.584636 1.484627 0.0 0.0 1.0
curve4-19: -0.163416 -0.561905 1.511441 0.0 0.0 1.0
curve4-20: -0.152571 -0.539618 1.538800 0.0 0.0 1.0
