# Supplementary material for: Semicircular canal shape diversity among modern lepidosaurs: life habit, size, allometry
Source: BMC Ecol Evol. 2023 Apr 12;23:10. doi: 10.1186/s12862-023-02113-1 (PMC10091843; doi:10.1186/s12862-023-02113-1)
Supplement: Supplementary file 3 — Additional file 3. Curve landmark data used in the manuscript. [file 12862_2023_2113_MOESM3_ESM.zip › Brookesia_brygooi_Curves.ver]

curve1-1: 0.484720 0.618915 0.108929 0.0 0.0 1.0
curve1-2: 0.381786 0.697225 0.096369 0.0 0.0 1.0
curve1-3: 0.270880 0.764446 0.089487 0.0 0.0 1.0
curve1-4: 0.149173 0.809056 0.078983 0.0 0.0 1.0
curve1-5: 0.024736 0.845673 0.069585 0.0 0.0 1.0
curve1-6: -0.104534 0.849116 0.074590 0.0 0.0 1.0
curve1-7: -0.231159 0.824532 0.091256 0.0 0.0 1.0
curve1-8: -0.349055 0.779785 0.120938 0.0 0.0 1.0
curve1-9: -0.443573 0.698969 0.158213 0.0 0.0 1.0
curve1-10: -0.533056 0.609053 0.187164 0.0 0.0 1.0
curve1-11: -0.618474 0.513586 0.207448 0.0 0.0 1.0
curve1-12: -0.656579 0.391649 0.228503 0.0 0.0 1.0
curve1-13: -0.673500 0.265613 0.255919 0.0 0.0 1.0
curve1-14: -0.669137 0.140143 0.288928 0.0 0.0 1.0
curve1-15: -0.638487 0.016508 0.315046 0.0 0.0 1.0
curve1-16: -0.602713 -0.107511 0.331567 0.0 0.0 1.0
curve1-17: -0.562763 -0.230920 0.341552 0.0 0.0 1.0
curve1-18: -0.513448 -0.351275 0.344404 0.0 0.0 1.0
curve1-19: -0.456870 -0.468427 0.341478 0.0 0.0 1.0
curve1-20: -0.400894 -0.585850 0.339032 0.0 0.0 1.0
curve2-1: 1.366565 0.077209 -0.464308 0.0 0.0 1.0
curve2-2: 1.448526 0.126331 -0.373960 0.0 0.0 1.0
curve2-3: 1.516358 0.172918 -0.271900 0.0 0.0 1.0
curve2-4: 1.549484 0.211055 -0.150645 0.0 0.0 1.0
curve2-5: 1.563837 0.242061 -0.023713 0.0 0.0 1.0
curve2-6: 1.546702 0.260166 0.105086 0.0 0.0 1.0
curve2-7: 1.510749 0.267019 0.231449 0.0 0.0 1.0
curve2-8: 1.480669 0.258015 0.358972 0.0 0.0 1.0
curve2-9: 1.414484 0.233094 0.469300 0.0 0.0 1.0
curve2-10: 1.341215 0.207202 0.575386 0.0 0.0 1.0
curve2-11: 1.268594 0.171891 0.679012 0.0 0.0 1.0
curve2-12: 1.185320 0.132820 0.773143 0.0 0.0 1.0
curve2-13: 1.082639 0.083021 0.837468 0.0 0.0 1.0
curve2-14: 0.972925 0.027102 0.883982 0.0 0.0 1.0
curve2-15: 0.861352 -0.033995 0.917435 0.0 0.0 1.0
curve2-16: 0.746599 -0.095764 0.935928 0.0 0.0 1.0
curve2-17: 0.629271 -0.152304 0.955055 0.0 0.0 1.0
curve2-18: 0.510023 -0.204480 0.974719 0.0 0.0 1.0
curve2-19: 0.388055 -0.251586 0.989985 0.0 0.0 1.0
curve2-20: 0.265098 -0.296635 1.003487 0.0 0.0 1.0
curve3-1: -0.921040 0.035015 -0.387368 0.0 0.0 1.0
curve3-2: -0.946467 0.146672 -0.365363 0.0 0.0 1.0
curve3-3: -0.968985 0.251303 -0.320874 0.0 0.0 1.0
curve3-4: -0.984416 0.332133 -0.238548 0.0 0.0 1.0
curve3-5: -0.990964 0.375884 -0.131748 0.0 0.0 1.0
curve3-6: -0.987191 0.397951 -0.017141 0.0 0.0 1.0
curve3-7: -0.983926 0.418200 0.097794 0.0 0.0 1.0
curve3-8: -0.974589 0.422818 0.213843 0.0 0.0 1.0
curve3-9: -0.947303 0.411913 0.326755 0.0 0.0 1.0
curve3-10: -0.900735 0.393808 0.431649 0.0 0.0 1.0
curve3-11: -0.835726 0.347886 0.516647 0.0 0.0 1.0
curve3-12: -0.788304 0.296096 0.609861 0.0 0.0 1.0
curve3-13: -0.752814 0.237025 0.703998 0.0 0.0 1.0
curve3-14: -0.711128 0.166170 0.786762 0.0 0.0 1.0
curve3-15: -0.662053 0.093282 0.863677 0.0 0.0 1.0
curve3-16: -0.609412 0.014719 0.931660 0.0 0.0 1.0
curve3-17: -0.541581 -0.069139 0.976133 0.0 0.0 1.0
curve3-18: -0.466164 -0.152509 1.007148 0.0 0.0 1.0
curve3-19: -0.383603 -0.234199 1.017873 0.0 0.0 1.0
curve3-20: -0.299226 -0.314742 1.021682 0.0 0.0 1.0
curve4-1: -0.232994 -0.750526 0.214393 0.0 0.0 1.0
curve4-2: -0.226064 -0.753021 0.252767 0.0 0.0 1.0
curve4-3: -0.219112 -0.756299 0.291080 0.0 0.0 1.0
curve4-4: -0.212163 -0.759497 0.329399 0.0 0.0 1.0
curve4-5: -0.205230 -0.762095 0.367767 0.0 0.0 1.0
curve4-6: -0.198326 -0.763789 0.406189 0.0 0.0 1.0
curve4-7: -0.191460 -0.764413 0.444651 0.0 0.0 1.0
curve4-8: -0.184641 -0.763888 0.483122 0.0 0.0 1.0
curve4-9: -0.177795 -0.762297 0.521560 0.0 0.0 1.0
curve4-10: -0.170378 -0.760060 0.559859 0.0 0.0 1.0
curve4-11: -0.162171 -0.756314 0.597873 0.0 0.0 1.0
curve4-12: -0.154240 -0.749129 0.635434 0.0 0.0 1.0
curve4-13: -0.148718 -0.739657 0.672933 0.0 0.0 1.0
curve4-14: -0.144888 -0.730443 0.710712 0.0 0.0 1.0
curve4-15: -0.142007 -0.721410 0.748617 0.0 0.0 1.0
curve4-16: -0.140408 -0.711412 0.786355 0.0 0.0 1.0
curve4-17: -0.140233 -0.700332 0.823823 0.0 0.0 1.0
curve4-18: -0.141413 -0.688244 0.860961 0.0 0.0 1.0
curve4-19: -0.143355 -0.675598 0.897883 0.0 0.0 1.0
curve4-20: -0.144541 -0.663507 0.935016 0.0 0.0 1.0
