# Supplementary material for: Semicircular canal shape diversity among modern lepidosaurs: life habit, size, allometry
Source: BMC Ecol Evol. 2023 Apr 12;23:10. doi: 10.1186/s12862-023-02113-1 (PMC10091843; doi:10.1186/s12862-023-02113-1)
Supplement: Supplementary file 3 — Additional file 3. Curve landmark data used in the manuscript. [file 12862_2023_2113_MOESM3_ESM.zip › Callopistes_maculatus_CURVE.ver]

curve1-1: 0.703473 1.072081 0.457539 0.0 0.0 1.0
curve1-2: 0.454225 1.178777 0.375927 0.0 0.0 1.0
curve1-3: 0.188359 1.263328 0.327442 0.0 0.0 1.0
curve1-4: -0.079223 1.350798 0.295692 0.0 0.0 1.0
curve1-5: -0.355813 1.408512 0.283278 0.0 0.0 1.0
curve1-6: -0.638678 1.423515 0.280362 0.0 0.0 1.0
curve1-7: -0.916841 1.388062 0.296674 0.0 0.0 1.0
curve1-8: -1.174034 1.272377 0.323455 0.0 0.0 1.0
curve1-9: -1.419535 1.133766 0.348417 0.0 0.0 1.0
curve1-10: -1.624569 0.942200 0.381423 0.0 0.0 1.0
curve1-11: -1.791712 0.716364 0.412603 0.0 0.0 1.0
curve1-12: -1.803558 0.446975 0.476180 0.0 0.0 1.0
curve1-13: -1.795055 0.193987 0.602979 0.0 0.0 1.0
curve1-14: -1.745706 -0.037398 0.757794 0.0 0.0 1.0
curve1-15: -1.647287 -0.243552 0.924601 0.0 0.0 1.0
curve1-16: -1.446072 -0.339407 1.091974 0.0 0.0 1.0
curve1-17: -1.248030 -0.463425 1.251603 0.0 0.0 1.0
curve1-18: -1.054651 -0.539114 1.443935 0.0 0.0 1.0
curve1-19: -0.870321 -0.587390 1.653503 0.0 0.0 1.0
curve1-20: -0.689580 -0.624972 1.868434 0.0 0.0 1.0
curve2-1: 2.584942 0.089440 -0.269522 0.0 0.0 1.0
curve2-2: 2.829187 0.222677 -0.142241 0.0 0.0 1.0
curve2-3: 3.042318 0.380341 0.008949 0.0 0.0 1.0
curve2-4: 3.151403 0.574432 0.214253 0.0 0.0 1.0
curve2-5: 3.159540 0.766653 0.451998 0.0 0.0 1.0
curve2-6: 3.079275 0.920025 0.704375 0.0 0.0 1.0
curve2-7: 2.954396 1.041512 0.955547 0.0 0.0 1.0
curve2-8: 2.803959 1.141136 1.202828 0.0 0.0 1.0
curve2-9: 2.617275 1.177565 1.442470 0.0 0.0 1.0
curve2-10: 2.418892 1.157915 1.673517 0.0 0.0 1.0
curve2-11: 2.190666 1.095476 1.865517 0.0 0.0 1.0
curve2-12: 1.977324 1.002387 2.063546 0.0 0.0 1.0
curve2-13: 1.792433 0.918589 2.292826 0.0 0.0 1.0
curve2-14: 1.596006 0.811356 2.501644 0.0 0.0 1.0
curve2-15: 1.382129 0.692730 2.685374 0.0 0.0 1.0
curve2-16: 1.171990 0.532569 2.840165 0.0 0.0 1.0
curve2-17: 0.970953 0.360881 2.994666 0.0 0.0 1.0
curve2-18: 0.783194 0.149572 3.111417 0.0 0.0 1.0
curve2-19: 0.609130 -0.090382 3.185578 0.0 0.0 1.0
curve2-20: 0.459051 -0.356109 3.209477 0.0 0.0 1.0
curve3-1: -1.702000 -0.469603 -0.211747 0.0 0.0 1.0
curve3-2: -1.845328 -0.268852 -0.181441 0.0 0.0 1.0
curve3-3: -1.993957 -0.101749 -0.068008 0.0 0.0 1.0
curve3-4: -2.098692 0.035330 0.112579 0.0 0.0 1.0
curve3-5: -2.172874 0.157461 0.318715 0.0 0.0 1.0
curve3-6: -2.166506 0.249798 0.550755 0.0 0.0 1.0
curve3-7: -2.107872 0.333426 0.779872 0.0 0.0 1.0
curve3-8: -1.987777 0.387999 0.992548 0.0 0.0 1.0
curve3-9: -1.846806 0.412291 1.198990 0.0 0.0 1.0
curve3-10: -1.676359 0.396435 1.380885 0.0 0.0 1.0
curve3-11: -1.504742 0.357885 1.560013 0.0 0.0 1.0
curve3-12: -1.343040 0.317703 1.747962 0.0 0.0 1.0
curve3-13: -1.179168 0.261927 1.929955 0.0 0.0 1.0
curve3-14: -0.999644 0.200149 2.093833 0.0 0.0 1.0
curve3-15: -0.833683 0.118714 2.262899 0.0 0.0 1.0
curve3-16: -0.694630 0.044837 2.458399 0.0 0.0 1.0
curve3-17: -0.576637 -0.054096 2.656408 0.0 0.0 1.0
curve3-18: -0.467862 -0.189571 2.836574 0.0 0.0 1.0
curve3-19: -0.397489 -0.385340 2.976936 0.0 0.0 1.0
curve3-20: -0.362098 -0.613434 3.074684 0.0 0.0 1.0
curve4-1: -0.060553 -1.119181 1.273101 0.0 0.0 1.0
curve4-2: -0.046816 -1.142009 1.369535 0.0 0.0 1.0
curve4-3: -0.032154 -1.167531 1.465182 0.0 0.0 1.0
curve4-4: -0.018646 -1.189688 1.561820 0.0 0.0 1.0
curve4-5: -0.007104 -1.206170 1.659831 0.0 0.0 1.0
curve4-6: 0.002358 -1.216707 1.758882 0.0 0.0 1.0
curve4-7: 0.010015 -1.222228 1.858503 0.0 0.0 1.0
curve4-8: 0.016360 -1.224729 1.958338 0.0 0.0 1.0
curve4-9: 0.020463 -1.221635 2.058251 0.0 0.0 1.0
curve4-10: 0.021487 -1.209638 2.157560 0.0 0.0 1.0
curve4-11: 0.020904 -1.191466 2.255963 0.0 0.0 1.0
curve4-12: 0.020527 -1.172214 2.354166 0.0 0.0 1.0
curve4-13: 0.020015 -1.152599 2.452296 0.0 0.0 1.0
curve4-14: 0.017255 -1.126352 2.548718 0.0 0.0 1.0
curve4-15: 0.010679 -1.083284 2.638735 0.0 0.0 1.0
curve4-16: 0.004247 -1.037086 2.727273 0.0 0.0 1.0
curve4-17: -0.002603 -0.987312 2.813794 0.0 0.0 1.0
curve4-18: -0.010610 -0.931109 2.896176 0.0 0.0 1.0
curve4-19: -0.019545 -0.869799 2.974752 0.0 0.0 1.0
curve4-20: -0.028371 -0.809092 3.053789 0.0 0.0 1.0
