# Supplementary material for: Semicircular canal shape diversity among modern lepidosaurs: life habit, size, allometry
Source: BMC Ecol Evol. 2023 Apr 12;23:10. doi: 10.1186/s12862-023-02113-1 (PMC10091843; doi:10.1186/s12862-023-02113-1)
Supplement: Supplementary file 3 — Additional file 3. Curve landmark data used in the manuscript. [file 12862_2023_2113_MOESM3_ESM.zip › Calotes_emma_CURVES.ver]

curve1-1: 0.549550 1.207479 -0.248663 0.0 0.0 1.0
curve1-2: 0.324677 1.373442 -0.252107 0.0 0.0 1.0
curve1-3: 0.077707 1.502953 -0.252946 0.0 0.0 1.0
curve1-4: -0.191370 1.577930 -0.247392 0.0 0.0 1.0
curve1-5: -0.469766 1.581797 -0.237188 0.0 0.0 1.0
curve1-6: -0.748214 1.556588 -0.242184 0.0 0.0 1.0
curve1-7: -1.021330 1.503847 -0.263640 0.0 0.0 1.0
curve1-8: -1.278894 1.396491 -0.279765 0.0 0.0 1.0
curve1-9: -1.501638 1.233479 -0.283453 0.0 0.0 1.0
curve1-10: -1.676890 1.018215 -0.254312 0.0 0.0 1.0
curve1-11: -1.760265 0.757022 -0.200470 0.0 0.0 1.0
curve1-12: -1.844453 0.494122 -0.156004 0.0 0.0 1.0
curve1-13: -1.879433 0.222202 -0.104635 0.0 0.0 1.0
curve1-14: -1.866467 -0.051022 -0.046991 0.0 0.0 1.0
curve1-15: -1.790912 -0.311603 0.012439 0.0 0.0 1.0
curve1-16: -1.655151 -0.539676 0.099992 0.0 0.0 1.0
curve1-17: -1.468052 -0.712697 0.209435 0.0 0.0 1.0
curve1-18: -1.271154 -0.870230 0.328833 0.0 0.0 1.0
curve1-19: -1.096244 -1.053284 0.447556 0.0 0.0 1.0
curve1-20: -0.928337 -1.241081 0.568993 0.0 0.0 1.0
curve2-1: 2.487251 0.543557 -1.452978 0.0 0.0 1.0
curve2-2: 2.638564 0.686687 -1.190405 0.0 0.0 1.0
curve2-3: 2.696276 0.736611 -0.865451 0.0 0.0 1.0
curve2-4: 2.618894 0.673297 -0.546984 0.0 0.0 1.0
curve2-5: 2.493400 0.595851 -0.245310 0.0 0.0 1.0
curve2-6: 2.333426 0.507368 0.036751 0.0 0.0 1.0
curve2-7: 2.174121 0.444274 0.325885 0.0 0.0 1.0
curve2-8: 2.004093 0.419447 0.614602 0.0 0.0 1.0
curve2-9: 1.856187 0.380962 0.913789 0.0 0.0 1.0
curve2-10: 1.701027 0.331752 1.207574 0.0 0.0 1.0
curve2-11: 1.516433 0.277485 1.483146 0.0 0.0 1.0
curve2-12: 1.349351 0.215544 1.768014 0.0 0.0 1.0
curve2-13: 1.165456 0.114852 2.029754 0.0 0.0 1.0
curve2-14: 0.950672 -0.023449 2.246892 0.0 0.0 1.0
curve2-15: 0.742967 -0.190041 2.451602 0.0 0.0 1.0
curve2-16: 0.532538 -0.406558 2.588011 0.0 0.0 1.0
curve2-17: 0.300231 -0.643895 2.625925 0.0 0.0 1.0
curve2-18: 0.094129 -0.904780 2.577390 0.0 0.0 1.0
curve2-19: -0.085405 -1.173992 2.487669 0.0 0.0 1.0
curve2-20: -0.248371 -1.444120 2.371640 0.0 0.0 1.0
curve3-1: -1.740425 0.019652 -1.070244 0.0 0.0 1.0
curve3-2: -1.860536 0.164789 -0.914377 0.0 0.0 1.0
curve3-3: -1.967363 0.300393 -0.741736 0.0 0.0 1.0
curve3-4: -2.038668 0.402939 -0.533088 0.0 0.0 1.0
curve3-5: -2.022531 0.442426 -0.292632 0.0 0.0 1.0
curve3-6: -2.012377 0.505363 -0.056712 0.0 0.0 1.0
curve3-7: -1.948832 0.524550 0.177812 0.0 0.0 1.0
curve3-8: -1.858526 0.515372 0.404772 0.0 0.0 1.0
curve3-9: -1.741899 0.478431 0.616086 0.0 0.0 1.0
curve3-10: -1.611383 0.419158 0.814225 0.0 0.0 1.0
curve3-11: -1.477156 0.350451 1.006547 0.0 0.0 1.0
curve3-12: -1.323842 0.241783 1.162728 0.0 0.0 1.0
curve3-13: -1.169228 0.134737 1.319070 0.0 0.0 1.0
curve3-14: -1.007763 0.026211 1.467161 0.0 0.0 1.0
curve3-15: -0.855517 -0.106542 1.604793 0.0 0.0 1.0
curve3-16: -0.712642 -0.249520 1.742462 0.0 0.0 1.0
curve3-17: -0.581096 -0.405787 1.875341 0.0 0.0 1.0
curve3-18: -0.497970 -0.621684 1.951271 0.0 0.0 1.0
curve3-19: -0.479843 -0.862692 1.952121 0.0 0.0 1.0
curve3-20: -0.511697 -1.098835 1.898936 0.0 0.0 1.0
curve4-1: -0.234824 -1.429360 0.433963 0.0 0.0 1.0
curve4-2: -0.238894 -1.442445 0.502045 0.0 0.0 1.0
curve4-3: -0.242029 -1.460547 0.569058 0.0 0.0 1.0
curve4-4: -0.245302 -1.477921 0.636254 0.0 0.0 1.0
curve4-5: -0.249328 -1.491264 0.704316 0.0 0.0 1.0
curve4-6: -0.254240 -1.499699 0.773101 0.0 0.0 1.0
curve4-7: -0.259948 -1.503564 0.842236 0.0 0.0 1.0
curve4-8: -0.266309 -1.503548 0.911425 0.0 0.0 1.0
curve4-9: -0.273192 -1.500335 0.980492 0.0 0.0 1.0
curve4-10: -0.280502 -1.494450 1.049340 0.0 0.0 1.0
curve4-11: -0.288203 -1.486052 1.117884 0.0 0.0 1.0
curve4-12: -0.296277 -1.475209 1.186041 0.0 0.0 1.0
curve4-13: -0.304698 -1.462045 1.253747 0.0 0.0 1.0
curve4-14: -0.313429 -1.446752 1.320965 0.0 0.0 1.0
curve4-15: -0.322425 -1.429606 1.387700 0.0 0.0 1.0
curve4-16: -0.331628 -1.410988 1.454010 0.0 0.0 1.0
curve4-17: -0.340964 -1.391413 1.520028 0.0 0.0 1.0
curve4-18: -0.350334 -1.371590 1.585967 0.0 0.0 1.0
curve4-19: -0.359601 -1.352515 1.652140 0.0 0.0 1.0
curve4-20: -0.368560 -1.335625 1.718940 0.0 0.0 1.0
