# Supplementary material for: Semicircular canal shape diversity among modern lepidosaurs: life habit, size, allometry
Source: BMC Ecol Evol. 2023 Apr 12;23:10. doi: 10.1186/s12862-023-02113-1 (PMC10091843; doi:10.1186/s12862-023-02113-1)
Supplement: Supplementary file 3 — Additional file 3. Curve landmark data used in the manuscript. [file 12862_2023_2113_MOESM3_ESM.zip › Celestus_enneagrammus_CURVES.ver]

curve1-1: 0.898738 0.458460 0.070587 0.0 0.0 1.0
curve1-2: 0.767473 0.589578 0.071844 0.0 0.0 1.0
curve1-3: 0.619904 0.701979 0.073099 0.0 0.0 1.0
curve1-4: 0.452521 0.780336 0.075619 0.0 0.0 1.0
curve1-5: 0.275274 0.834255 0.082971 0.0 0.0 1.0
curve1-6: 0.091957 0.861567 0.092129 0.0 0.0 1.0
curve1-7: -0.092836 0.866666 0.103191 0.0 0.0 1.0
curve1-8: -0.278330 0.865453 0.101795 0.0 0.0 1.0
curve1-9: -0.457526 0.827463 0.078794 0.0 0.0 1.0
curve1-10: -0.612193 0.734463 0.042921 0.0 0.0 1.0
curve1-11: -0.740079 0.604149 0.058548 0.0 0.0 1.0
curve1-12: -0.844841 0.452277 0.076236 0.0 0.0 1.0
curve1-13: -0.885452 0.278199 0.121300 0.0 0.0 1.0
curve1-14: -0.875046 0.106057 0.187775 0.0 0.0 1.0
curve1-15: -0.833457 -0.057897 0.263947 0.0 0.0 1.0
curve1-16: -0.749242 -0.198750 0.349461 0.0 0.0 1.0
curve1-17: -0.680787 -0.349398 0.432397 0.0 0.0 1.0
curve1-18: -0.560887 -0.449851 0.528287 0.0 0.0 1.0
curve1-19: -0.427483 -0.523395 0.633944 0.0 0.0 1.0
curve1-20: -0.300445 -0.599094 0.746090 0.0 0.0 1.0
curve2-1: 1.895896 -0.015551 -0.514879 0.0 0.0 1.0
curve2-2: 1.976664 -0.009187 -0.377633 0.0 0.0 1.0
curve2-3: 2.016409 0.001468 -0.223389 0.0 0.0 1.0
curve2-4: 2.009778 0.015231 -0.066851 0.0 0.0 1.0
curve2-5: 1.928864 0.031422 0.067754 0.0 0.0 1.0
curve2-6: 1.799103 0.043672 0.160045 0.0 0.0 1.0
curve2-7: 1.666072 0.048470 0.247919 0.0 0.0 1.0
curve2-8: 1.528457 0.054878 0.328721 0.0 0.0 1.0
curve2-9: 1.392887 0.071880 0.410736 0.0 0.0 1.0
curve2-10: 1.272594 0.060154 0.514956 0.0 0.0 1.0
curve2-11: 1.167308 0.025909 0.630070 0.0 0.0 1.0
curve2-12: 1.056044 -0.010530 0.738750 0.0 0.0 1.0
curve2-13: 0.964592 -0.071686 0.853890 0.0 0.0 1.0
curve2-14: 0.917420 -0.155810 0.980147 0.0 0.0 1.0
curve2-15: 0.842967 -0.248844 1.086278 0.0 0.0 1.0
curve2-16: 0.748042 -0.343291 1.172242 0.0 0.0 1.0
curve2-17: 0.645955 -0.454547 1.223332 0.0 0.0 1.0
curve2-18: 0.539616 -0.573237 1.230100 0.0 0.0 1.0
curve2-19: 0.422423 -0.679259 1.253303 0.0 0.0 1.0
curve2-20: 0.298341 -0.776541 1.279204 0.0 0.0 1.0
curve3-1: -1.051415 0.047829 -0.352118 0.0 0.0 1.0
curve3-2: -1.042744 0.185480 -0.284230 0.0 0.0 1.0
curve3-3: -1.068973 0.288371 -0.175442 0.0 0.0 1.0
curve3-4: -1.068033 0.339679 -0.031159 0.0 0.0 1.0
curve3-5: -1.031795 0.378869 0.112565 0.0 0.0 1.0
curve3-6: -0.985231 0.378263 0.259468 0.0 0.0 1.0
curve3-7: -0.942819 0.357500 0.406112 0.0 0.0 1.0
curve3-8: -0.890983 0.317304 0.545536 0.0 0.0 1.0
curve3-9: -0.822363 0.277974 0.677868 0.0 0.0 1.0
curve3-10: -0.726353 0.231138 0.787573 0.0 0.0 1.0
curve3-11: -0.624979 0.171032 0.887018 0.0 0.0 1.0
curve3-12: -0.518097 0.104922 0.975932 0.0 0.0 1.0
curve3-13: -0.424106 0.016600 1.060363 0.0 0.0 1.0
curve3-14: -0.343075 -0.080064 1.148814 0.0 0.0 1.0
curve3-15: -0.269976 -0.197241 1.216944 0.0 0.0 1.0
curve3-16: -0.189905 -0.318986 1.267060 0.0 0.0 1.0
curve3-17: -0.115097 -0.451222 1.290906 0.0 0.0 1.0
curve3-18: -0.065476 -0.595110 1.315106 0.0 0.0 1.0
curve3-19: -0.039503 -0.745433 1.336168 0.0 0.0 1.0
curve3-20: -0.029145 -0.898327 1.353050 0.0 0.0 1.0
curve4-1: -0.043890 -0.880857 0.547742 0.0 0.0 1.0
curve4-2: -0.048877 -0.887588 0.577279 0.0 0.0 1.0
curve4-3: -0.053553 -0.894239 0.606890 0.0 0.0 1.0
curve4-4: -0.055188 -0.900068 0.636995 0.0 0.0 1.0
curve4-5: -0.054505 -0.905232 0.667265 0.0 0.0 1.0
curve4-6: -0.052328 -0.910218 0.697496 0.0 0.0 1.0
curve4-7: -0.048297 -0.915103 0.727549 0.0 0.0 1.0
curve4-8: -0.042529 -0.919278 0.757430 0.0 0.0 1.0
curve4-9: -0.036743 -0.922622 0.787413 0.0 0.0 1.0
curve4-10: -0.031701 -0.925531 0.817575 0.0 0.0 1.0
curve4-11: -0.027351 -0.928115 0.847874 0.0 0.0 1.0
curve4-12: -0.023700 -0.929872 0.878323 0.0 0.0 1.0
curve4-13: -0.020636 -0.930719 0.908877 0.0 0.0 1.0
curve4-14: -0.017473 -0.931135 0.939430 0.0 0.0 1.0
curve4-15: -0.013042 -0.932240 0.969802 0.0 0.0 1.0
curve4-16: -0.006819 -0.934792 0.999769 0.0 0.0 1.0
curve4-17: 0.000986 -0.938719 1.029213 0.0 0.0 1.0
curve4-18: 0.011204 -0.944330 1.057609 0.0 0.0 1.0
curve4-19: 0.025539 -0.952800 1.083346 0.0 0.0 1.0
curve4-20: 0.041413 -0.962353 1.107772 0.0 0.0 1.0
