# Supplementary material for: Semicircular canal shape diversity among modern lepidosaurs: life habit, size, allometry
Source: BMC Ecol Evol. 2023 Apr 12;23:10. doi: 10.1186/s12862-023-02113-1 (PMC10091843; doi:10.1186/s12862-023-02113-1)
Supplement: Supplementary file 3 — Additional file 3. Curve landmark data used in the manuscript. [file 12862_2023_2113_MOESM3_ESM.zip › Chalarodon_madagascariensis_CURVES.ver]

curve1-1: 0.339877 0.971893 0.010519 0.0 0.0 1.0
curve1-2: 0.215348 1.062557 -0.017402 0.0 0.0 1.0
curve1-3: 0.082354 1.142165 -0.039111 0.0 0.0 1.0
curve1-4: -0.054985 1.211970 -0.052153 0.0 0.0 1.0
curve1-5: -0.209563 1.231506 -0.067167 0.0 0.0 1.0
curve1-6: -0.364737 1.233953 -0.085473 0.0 0.0 1.0
curve1-7: -0.516272 1.196835 -0.092015 0.0 0.0 1.0
curve1-8: -0.657578 1.131060 -0.084779 0.0 0.0 1.0
curve1-9: -0.756963 1.014188 -0.057248 0.0 0.0 1.0
curve1-10: -0.850041 0.890951 -0.031562 0.0 0.0 1.0
curve1-11: -0.921400 0.754991 -0.003944 0.0 0.0 1.0
curve1-12: -0.968750 0.611759 0.037867 0.0 0.0 1.0
curve1-13: -1.005980 0.468883 0.089312 0.0 0.0 1.0
curve1-14: -1.006600 0.324825 0.150059 0.0 0.0 1.0
curve1-15: -0.992453 0.179739 0.207024 0.0 0.0 1.0
curve1-16: -0.942805 0.043329 0.263948 0.0 0.0 1.0
curve1-17: -0.874453 -0.081641 0.328839 0.0 0.0 1.0
curve1-18: -0.779401 -0.183767 0.398494 0.0 0.0 1.0
curve1-19: -0.676790 -0.271524 0.477619 0.0 0.0 1.0
curve1-20: -0.564947 -0.336197 0.565818 0.0 0.0 1.0
curve2-1: 1.555495 0.344476 -0.719563 0.0 0.0 1.0
curve2-2: 1.730742 0.391179 -0.637954 0.0 0.0 1.0
curve2-3: 1.861506 0.432067 -0.495790 0.0 0.0 1.0
curve2-4: 1.910943 0.456940 -0.311338 0.0 0.0 1.0
curve2-5: 1.879508 0.464251 -0.114860 0.0 0.0 1.0
curve2-6: 1.818963 0.459534 0.074392 0.0 0.0 1.0
curve2-7: 1.724636 0.457740 0.249689 0.0 0.0 1.0
curve2-8: 1.617579 0.467021 0.417279 0.0 0.0 1.0
curve2-9: 1.484636 0.489714 0.563331 0.0 0.0 1.0
curve2-10: 1.341755 0.494425 0.701797 0.0 0.0 1.0
curve2-11: 1.202001 0.481413 0.843021 0.0 0.0 1.0
curve2-12: 1.057822 0.443686 0.975058 0.0 0.0 1.0
curve2-13: 0.916253 0.405489 1.109876 0.0 0.0 1.0
curve2-14: 0.777117 0.355581 1.243068 0.0 0.0 1.0
curve2-15: 0.640173 0.292837 1.373352 0.0 0.0 1.0
curve2-16: 0.506072 0.210595 1.493814 0.0 0.0 1.0
curve2-17: 0.367172 0.100098 1.584075 0.0 0.0 1.0
curve2-18: 0.231057 -0.030196 1.647051 0.0 0.0 1.0
curve2-19: 0.093309 -0.171514 1.671513 0.0 0.0 1.0
curve2-20: -0.030110 -0.317647 1.621477 0.0 0.0 1.0
curve3-1: -1.116417 0.331897 -0.613949 0.0 0.0 1.0
curve3-2: -1.171080 0.393452 -0.493259 0.0 0.0 1.0
curve3-3: -1.214814 0.452277 -0.367065 0.0 0.0 1.0
curve3-4: -1.233606 0.503688 -0.231691 0.0 0.0 1.0
curve3-5: -1.230723 0.546432 -0.092483 0.0 0.0 1.0
curve3-6: -1.192421 0.576029 0.045349 0.0 0.0 1.0
curve3-7: -1.146060 0.607539 0.180252 0.0 0.0 1.0
curve3-8: -1.075311 0.628682 0.305826 0.0 0.0 1.0
curve3-9: -0.997168 0.625563 0.429237 0.0 0.0 1.0
curve3-10: -0.912209 0.600075 0.544775 0.0 0.0 1.0
curve3-11: -0.823475 0.555172 0.651862 0.0 0.0 1.0
curve3-12: -0.732585 0.507636 0.755789 0.0 0.0 1.0
curve3-13: -0.649628 0.448290 0.860241 0.0 0.0 1.0
curve3-14: -0.580533 0.395565 0.977567 0.0 0.0 1.0
curve3-15: -0.522547 0.328462 1.093437 0.0 0.0 1.0
curve3-16: -0.466554 0.242578 1.197150 0.0 0.0 1.0
curve3-17: -0.411953 0.139953 1.285635 0.0 0.0 1.0
curve3-18: -0.357336 0.019697 1.338820 0.0 0.0 1.0
curve3-19: -0.307165 -0.117199 1.343649 0.0 0.0 1.0
curve3-20: -0.259993 -0.255111 1.333087 0.0 0.0 1.0
curve4-1: -0.314590 -0.590190 0.338905 0.0 0.0 1.0
curve4-2: -0.303299 -0.602459 0.382290 0.0 0.0 1.0
curve4-3: -0.292011 -0.614720 0.425686 0.0 0.0 1.0
curve4-4: -0.282129 -0.623461 0.470258 0.0 0.0 1.0
curve4-5: -0.273499 -0.629163 0.515584 0.0 0.0 1.0
curve4-6: -0.265633 -0.633215 0.561231 0.0 0.0 1.0
curve4-7: -0.258429 -0.636191 0.607067 0.0 0.0 1.0
curve4-8: -0.252339 -0.636638 0.653152 0.0 0.0 1.0
curve4-9: -0.247056 -0.634515 0.699297 0.0 0.0 1.0
curve4-10: -0.241897 -0.631336 0.745398 0.0 0.0 1.0
curve4-11: -0.236663 -0.627810 0.791465 0.0 0.0 1.0
curve4-12: -0.231646 -0.623139 0.837452 0.0 0.0 1.0
curve4-13: -0.227116 -0.616469 0.883241 0.0 0.0 1.0
curve4-14: -0.223181 -0.607967 0.928784 0.0 0.0 1.0
curve4-15: -0.219422 -0.599617 0.974370 0.0 0.0 1.0
curve4-16: -0.215528 -0.592352 1.020131 0.0 0.0 1.0
curve4-17: -0.211712 -0.585397 1.065947 0.0 0.0 1.0
curve4-18: -0.208168 -0.578346 1.111770 0.0 0.0 1.0
curve4-19: -0.204942 -0.571185 1.157599 0.0 0.0 1.0
curve4-20: -0.201714 -0.564024 1.203428 0.0 0.0 1.0
