# Supplementary material for: Semicircular canal shape diversity among modern lepidosaurs: life habit, size, allometry
Source: BMC Ecol Evol. 2023 Apr 12;23:10. doi: 10.1186/s12862-023-02113-1 (PMC10091843; doi:10.1186/s12862-023-02113-1)
Supplement: Supplementary file 3 — Additional file 3. Curve landmark data used in the manuscript. [file 12862_2023_2113_MOESM3_ESM.zip › Chamaeleo_calyptratus_CURVES.ver]

curve1-1: 0.162708 1.132447 -0.239217 0.0 0.0 1.0
curve1-2: 0.051894 1.208642 -0.299390 0.0 0.0 1.0
curve1-3: -0.072430 1.277434 -0.338791 0.0 0.0 1.0
curve1-4: -0.191983 1.356409 -0.373543 0.0 0.0 1.0
curve1-5: -0.331143 1.400528 -0.385534 0.0 0.0 1.0
curve1-6: -0.478133 1.410839 -0.381496 0.0 0.0 1.0
curve1-7: -0.622078 1.390621 -0.360858 0.0 0.0 1.0
curve1-8: -0.754368 1.336010 -0.325614 0.0 0.0 1.0
curve1-9: -0.882222 1.271334 -0.290620 0.0 0.0 1.0
curve1-10: -0.982416 1.174981 -0.246839 0.0 0.0 1.0
curve1-11: -1.052016 1.062008 -0.182434 0.0 0.0 1.0
curve1-12: -1.117202 0.950401 -0.111371 0.0 0.0 1.0
curve1-13: -1.164638 0.835127 -0.032917 0.0 0.0 1.0
curve1-14: -1.182710 0.712914 0.047344 0.0 0.0 1.0
curve1-15: -1.180437 0.586892 0.123782 0.0 0.0 1.0
curve1-16: -1.131765 0.465840 0.188858 0.0 0.0 1.0
curve1-17: -1.055755 0.355168 0.249741 0.0 0.0 1.0
curve1-18: -0.987298 0.243090 0.316884 0.0 0.0 1.0
curve1-19: -0.909237 0.137094 0.383418 0.0 0.0 1.0
curve1-20: -0.827707 0.033497 0.449608 0.0 0.0 1.0
curve3-1: 2.450923 -0.058043 -0.858085 0.0 0.0 1.0
curve3-2: 2.460775 -0.035568 -0.618231 0.0 0.0 1.0
curve3-3: 2.453627 -0.012326 -0.378534 0.0 0.0 1.0
curve3-4: 2.393133 0.012624 -0.146645 0.0 0.0 1.0
curve3-5: 2.290434 0.038050 0.069946 0.0 0.0 1.0
curve3-6: 2.145954 0.062976 0.261238 0.0 0.0 1.0
curve3-7: 1.986392 0.087469 0.440663 0.0 0.0 1.0
curve3-8: 1.847900 0.112982 0.636548 0.0 0.0 1.0
curve3-9: 1.727296 0.144366 0.843001 0.0 0.0 1.0
curve3-10: 1.612999 0.159460 1.055052 0.0 0.0 1.0
curve3-11: 1.503489 0.169477 1.269921 0.0 0.0 1.0
curve3-12: 1.389148 0.169057 1.482430 0.0 0.0 1.0
curve3-13: 1.258439 0.161630 1.685121 0.0 0.0 1.0
curve3-14: 1.103032 0.135855 1.867642 0.0 0.0 1.0
curve3-15: 0.971948 0.106037 2.067942 0.0 0.0 1.0
curve3-16: 0.859894 0.070643 2.278723 0.0 0.0 1.0
curve3-17: 0.727550 0.032329 2.476828 0.0 0.0 1.0
curve3-18: 0.572302 -0.011850 2.652750 0.0 0.0 1.0
curve3-19: 0.384322 -0.118977 2.756283 0.0 0.0 1.0
curve3-20: 0.191764 -0.258945 2.794704 0.0 0.0 1.0
curve4-1: -1.362251 0.725482 -0.788663 0.0 0.0 1.0
curve4-2: -1.434669 0.908186 -0.705977 0.0 0.0 1.0
curve4-3: -1.503463 1.014425 -0.534586 0.0 0.0 1.0
curve4-4: -1.565512 1.052943 -0.333844 0.0 0.0 1.0
curve4-5: -1.595571 1.062107 -0.121461 0.0 0.0 1.0
curve4-6: -1.624362 1.055135 0.091029 0.0 0.0 1.0
curve4-7: -1.604796 1.032251 0.302301 0.0 0.0 1.0
curve4-8: -1.534110 1.034372 0.504678 0.0 0.0 1.0
curve4-9: -1.417822 1.069045 0.680855 0.0 0.0 1.0
curve4-10: -1.281798 1.064569 0.845947 0.0 0.0 1.0
curve4-11: -1.160478 1.013430 1.015282 0.0 0.0 1.0
curve4-12: -1.043675 0.914438 1.165176 0.0 0.0 1.0
curve4-13: -0.935451 0.810523 1.318569 0.0 0.0 1.0
curve4-14: -0.828970 0.732566 1.487922 0.0 0.0 1.0
curve4-15: -0.726638 0.674716 1.667606 0.0 0.0 1.0
curve4-16: -0.636045 0.602403 1.848060 0.0 0.0 1.0
curve4-17: -0.552655 0.500512 2.017652 0.0 0.0 1.0
curve4-18: -0.490926 0.362134 2.168518 0.0 0.0 1.0
curve4-19: -0.444520 0.202835 2.304811 0.0 0.0 1.0
curve4-20: -0.427440 0.016076 2.407993 0.0 0.0 1.0
curve5-1: -0.227596 -0.464080 1.307480 0.0 0.0 1.0
curve5-2: -0.229827 -0.472585 1.362671 0.0 0.0 1.0
curve5-3: -0.232139 -0.481811 1.417745 0.0 0.0 1.0
curve5-4: -0.234367 -0.490289 1.472942 0.0 0.0 1.0
curve5-5: -0.236450 -0.497479 1.528327 0.0 0.0 1.0
curve5-6: -0.238385 -0.503353 1.583872 0.0 0.0 1.0
curve5-7: -0.240186 -0.508107 1.639530 0.0 0.0 1.0
curve5-8: -0.241801 -0.513668 1.695116 0.0 0.0 1.0
curve5-9: -0.243106 -0.520680 1.750548 0.0 0.0 1.0
curve5-10: -0.244165 -0.525693 1.806182 0.0 0.0 1.0
curve5-11: -0.245427 -0.524635 1.862024 0.0 0.0 1.0
curve5-12: -0.246980 -0.519669 1.917666 0.0 0.0 1.0
curve5-13: -0.248713 -0.512901 1.973116 0.0 0.0 1.0
curve5-14: -0.250548 -0.504110 2.028275 0.0 0.0 1.0
curve5-15: -0.252468 -0.493031 2.083018 0.0 0.0 1.0
curve5-16: -0.254469 -0.479777 2.137273 0.0 0.0 1.0
curve5-17: -0.256536 -0.464646 2.191033 0.0 0.0 1.0
curve5-18: -0.258648 -0.448229 2.244415 0.0 0.0 1.0
curve5-19: -0.260769 -0.431572 2.297722 0.0 0.0 1.0
curve5-20: -0.262836 -0.416441 2.351478 0.0 0.0 1.0
