# Supplementary material for: Semicircular canal shape diversity among modern lepidosaurs: life habit, size, allometry
Source: BMC Ecol Evol. 2023 Apr 12;23:10. doi: 10.1186/s12862-023-02113-1 (PMC10091843; doi:10.1186/s12862-023-02113-1)
Supplement: Supplementary file 3 — Additional file 3. Curve landmark data used in the manuscript. [file 12862_2023_2113_MOESM3_ESM.zip › Chamaeleo_laevigatus_CURVES.ver]

curve1-1: 0.123991 0.716737 0.151494 0.0 0.0 1.0
curve1-2: -0.012873 0.775817 0.108914 0.0 0.0 1.0
curve1-3: -0.153650 0.827587 0.069932 0.0 0.0 1.0
curve1-4: -0.300440 0.865771 0.037839 0.0 0.0 1.0
curve1-5: -0.448264 0.902309 0.008562 0.0 0.0 1.0
curve1-6: -0.600639 0.919510 -0.011962 0.0 0.0 1.0
curve1-7: -0.754927 0.911218 -0.024462 0.0 0.0 1.0
curve1-8: -0.908488 0.893091 -0.034809 0.0 0.0 1.0
curve1-9: -1.049504 0.832245 -0.027758 0.0 0.0 1.0
curve1-10: -1.168158 0.736044 -0.002482 0.0 0.0 1.0
curve1-11: -1.229892 0.604746 0.044105 0.0 0.0 1.0
curve1-12: -1.266948 0.464553 0.098802 0.0 0.0 1.0
curve1-13: -1.320693 0.327097 0.146230 0.0 0.0 1.0
curve1-14: -1.349377 0.186370 0.201228 0.0 0.0 1.0
curve1-15: -1.319651 0.053398 0.274213 0.0 0.0 1.0
curve1-16: -1.250450 -0.063211 0.347982 0.0 0.0 1.0
curve1-17: -1.148617 -0.155885 0.419064 0.0 0.0 1.0
curve1-18: -1.051731 -0.249029 0.496201 0.0 0.0 1.0
curve1-19: -0.958585 -0.340104 0.580208 0.0 0.0 1.0
curve1-20: -0.861196 -0.419920 0.670661 0.0 0.0 1.0
curve2-1: 1.835373 0.358767 -0.818557 0.0 0.0 1.0
curve2-2: 1.952847 0.445594 -0.679370 0.0 0.0 1.0
curve2-3: 2.014005 0.492512 -0.492952 0.0 0.0 1.0
curve2-4: 2.010011 0.494146 -0.292173 0.0 0.0 1.0
curve2-5: 1.970081 0.475146 -0.094710 0.0 0.0 1.0
curve2-6: 1.894545 0.437274 0.089180 0.0 0.0 1.0
curve2-7: 1.811129 0.407995 0.271434 0.0 0.0 1.0
curve2-8: 1.712833 0.383243 0.446740 0.0 0.0 1.0
curve2-9: 1.612937 0.357434 0.621070 0.0 0.0 1.0
curve2-10: 1.511541 0.331474 0.794482 0.0 0.0 1.0
curve2-11: 1.406587 0.295828 0.964043 0.0 0.0 1.0
curve2-12: 1.299393 0.250514 1.129820 0.0 0.0 1.0
curve2-13: 1.202618 0.201964 1.300959 0.0 0.0 1.0
curve2-14: 1.105248 0.142720 1.468273 0.0 0.0 1.0
curve2-15: 0.994793 0.077872 1.625145 0.0 0.0 1.0
curve2-16: 0.884772 0.004081 1.778378 0.0 0.0 1.0
curve2-17: 0.779857 -0.081424 1.929031 0.0 0.0 1.0
curve2-18: 0.677665 -0.153957 2.088058 0.0 0.0 1.0
curve2-19: 0.544744 -0.252040 2.203019 0.0 0.0 1.0
curve2-20: 0.388274 -0.372967 2.243266 0.0 0.0 1.0
curve3-1: -1.280947 0.121483 -0.429929 0.0 0.0 1.0
curve3-2: -1.435951 0.213697 -0.366309 0.0 0.0 1.0
curve3-3: -1.572554 0.303714 -0.269038 0.0 0.0 1.0
curve3-4: -1.650516 0.373231 -0.114876 0.0 0.0 1.0
curve3-5: -1.676340 0.435488 0.064088 0.0 0.0 1.0
curve3-6: -1.654539 0.481760 0.246248 0.0 0.0 1.0
curve3-7: -1.587779 0.496388 0.424474 0.0 0.0 1.0
curve3-8: -1.485337 0.481952 0.585212 0.0 0.0 1.0
curve3-9: -1.381359 0.460256 0.744313 0.0 0.0 1.0
curve3-10: -1.264894 0.421762 0.890957 0.0 0.0 1.0
curve3-11: -1.138652 0.385703 1.029981 0.0 0.0 1.0
curve3-12: -1.005517 0.340470 1.159377 0.0 0.0 1.0
curve3-13: -0.887766 0.283224 1.298737 0.0 0.0 1.0
curve3-14: -0.775501 0.216464 1.438543 0.0 0.0 1.0
curve3-15: -0.663381 0.151944 1.579515 0.0 0.0 1.0
curve3-16: -0.552278 0.076549 1.715737 0.0 0.0 1.0
curve3-17: -0.440933 -0.005817 1.847745 0.0 0.0 1.0
curve3-18: -0.332577 -0.111381 1.964172 0.0 0.0 1.0
curve3-19: -0.229475 -0.239035 2.062041 0.0 0.0 1.0
curve3-20: -0.133978 -0.385678 2.139225 0.0 0.0 1.0
curve4-1: 0.003328 -0.957800 1.057992 0.0 0.0 1.0
curve4-2: 0.004450 -0.956113 1.108362 0.0 0.0 1.0
curve4-3: 0.005680 -0.955185 1.158751 0.0 0.0 1.0
curve4-4: 0.006858 -0.953888 1.209133 0.0 0.0 1.0
curve4-5: 0.007904 -0.951659 1.259485 0.0 0.0 1.0
curve4-6: 0.008792 -0.948325 1.309778 0.0 0.0 1.0
curve4-7: 0.009524 -0.943899 1.359990 0.0 0.0 1.0
curve4-8: 0.010114 -0.938525 1.410112 0.0 0.0 1.0
curve4-9: 0.010568 -0.932654 1.460179 0.0 0.0 1.0
curve4-10: 0.010799 -0.925853 1.510129 0.0 0.0 1.0
curve4-11: 0.010737 -0.917140 1.559778 0.0 0.0 1.0
curve4-12: 0.010594 -0.906703 1.609098 0.0 0.0 1.0
curve4-13: 0.010588 -0.895898 1.658340 0.0 0.0 1.0
curve4-14: 0.010717 -0.885266 1.707618 0.0 0.0 1.0
curve4-15: 0.010893 -0.874265 1.756815 0.0 0.0 1.0
curve4-16: 0.011083 -0.862539 1.805844 0.0 0.0 1.0
curve4-17: 0.011287 -0.850035 1.854680 0.0 0.0 1.0
curve4-18: 0.011506 -0.836820 1.903329 0.0 0.0 1.0
curve4-19: 0.011731 -0.823252 1.951881 0.0 0.0 1.0
curve4-20: 0.011947 -0.810173 2.000567 0.0 0.0 1.0
