# Supplementary material for: Semicircular canal shape diversity among modern lepidosaurs: life habit, size, allometry
Source: BMC Ecol Evol. 2023 Apr 12;23:10. doi: 10.1186/s12862-023-02113-1 (PMC10091843; doi:10.1186/s12862-023-02113-1)
Supplement: Supplementary file 3 — Additional file 3. Curve landmark data used in the manuscript. [file 12862_2023_2113_MOESM3_ESM.zip › Coleonyx_variegatus_CURVES.ver]

curve1-1: 1.573638 1.136445 -0.520394 0.0 0.0 1.0
curve1-2: 1.208531 1.375800 -0.451782 0.0 0.0 1.0
curve1-3: 0.836497 1.593648 -0.356764 0.0 0.0 1.0
curve1-4: 0.431255 1.760099 -0.302099 0.0 0.0 1.0
curve1-5: 0.006168 1.878827 -0.289180 0.0 0.0 1.0
curve1-6: -0.431101 1.938621 -0.308946 0.0 0.0 1.0
curve1-7: -0.870719 1.968098 -0.343253 0.0 0.0 1.0
curve1-8: -1.310030 1.971528 -0.390439 0.0 0.0 1.0
curve1-9: -1.743772 1.910959 -0.447236 0.0 0.0 1.0
curve1-10: -2.171612 1.808619 -0.488175 0.0 0.0 1.0
curve1-11: -2.567724 1.628116 -0.444127 0.0 0.0 1.0
curve1-12: -2.835218 1.308446 -0.315079 0.0 0.0 1.0
curve1-13: -2.926938 0.918732 -0.132197 0.0 0.0 1.0
curve1-14: -2.890807 0.524165 0.059745 0.0 0.0 1.0
curve1-15: -2.703377 0.195441 0.281567 0.0 0.0 1.0
curve1-16: -2.466749 -0.116142 0.487134 0.0 0.0 1.0
curve1-17: -2.192293 -0.366144 0.719326 0.0 0.0 1.0
curve1-18: -1.865691 -0.485144 0.992000 0.0 0.0 1.0
curve1-19: -1.555657 -0.598937 1.285592 0.0 0.0 1.0
curve1-20: -1.231222 -0.721572 1.559499 0.0 0.0 1.0
curve2-1: 4.388498 0.470174 -0.993109 0.0 0.0 1.0
curve2-2: 4.644748 0.582507 -0.749342 0.0 0.0 1.0
curve2-3: 4.686925 0.692578 -0.395795 0.0 0.0 1.0
curve2-4: 4.477160 0.714732 -0.087292 0.0 0.0 1.0
curve2-5: 4.177396 0.673741 0.139983 0.0 0.0 1.0
curve2-6: 3.831091 0.599284 0.274566 0.0 0.0 1.0
curve2-7: 3.473947 0.533182 0.384180 0.0 0.0 1.0
curve2-8: 3.119478 0.498164 0.514557 0.0 0.0 1.0
curve2-9: 2.763959 0.492298 0.646474 0.0 0.0 1.0
curve2-10: 2.406882 0.548419 0.759513 0.0 0.0 1.0
curve2-11: 2.043917 0.573080 0.863557 0.0 0.0 1.0
curve2-12: 1.722304 0.561460 1.060284 0.0 0.0 1.0
curve2-13: 1.463037 0.570052 1.336060 0.0 0.0 1.0
curve2-14: 1.266005 0.494594 1.649012 0.0 0.0 1.0
curve2-15: 1.043160 0.372893 1.929955 0.0 0.0 1.0
curve2-16: 0.799521 0.200290 2.163200 0.0 0.0 1.0
curve2-17: 0.568822 -0.019703 2.368638 0.0 0.0 1.0
curve2-18: 0.341346 -0.270840 2.538673 0.0 0.0 1.0
curve2-19: 0.164692 -0.583639 2.640093 0.0 0.0 1.0
curve2-20: 0.018644 -0.923964 2.572106 0.0 0.0 1.0
curve3-1: -3.131979 0.435509 -0.974876 0.0 0.0 1.0
curve3-2: -3.284087 0.604731 -0.722245 0.0 0.0 1.0
curve3-3: -3.356103 0.742169 -0.420321 0.0 0.0 1.0
curve3-4: -3.384550 0.842980 -0.096812 0.0 0.0 1.0
curve3-5: -3.325055 0.927837 0.226374 0.0 0.0 1.0
curve3-6: -3.187740 1.016218 0.523079 0.0 0.0 1.0
curve3-7: -2.890205 1.064800 0.672278 0.0 0.0 1.0
curve3-8: -2.563473 1.060711 0.767493 0.0 0.0 1.0
curve3-9: -2.255178 1.056856 0.909580 0.0 0.0 1.0
curve3-10: -1.979825 1.035796 1.108355 0.0 0.0 1.0
curve3-11: -1.720556 0.986856 1.323604 0.0 0.0 1.0
curve3-12: -1.479908 0.914851 1.553260 0.0 0.0 1.0
curve3-13: -1.254133 0.800138 1.780664 0.0 0.0 1.0
curve3-14: -1.031495 0.662273 1.998389 0.0 0.0 1.0
curve3-15: -0.829705 0.504427 2.222412 0.0 0.0 1.0
curve3-16: -0.713448 0.283481 2.449074 0.0 0.0 1.0
curve3-17: -0.663450 0.004026 2.636677 0.0 0.0 1.0
curve3-18: -0.636874 -0.296528 2.794151 0.0 0.0 1.0
curve3-19: -0.635859 -0.629441 2.842555 0.0 0.0 1.0
curve3-20: -0.654762 -0.967964 2.810903 0.0 0.0 1.0
curve4-1: -0.690687 -0.930223 0.311951 0.0 0.0 1.0
curve4-2: -0.672309 -0.970092 0.414900 0.0 0.0 1.0
curve4-3: -0.653830 -1.016593 0.515061 0.0 0.0 1.0
curve4-4: -0.635743 -1.064008 0.614869 0.0 0.0 1.0
curve4-5: -0.618300 -1.109063 0.715871 0.0 0.0 1.0
curve4-6: -0.601672 -1.149690 0.818864 0.0 0.0 1.0
curve4-7: -0.585993 -1.184529 0.924096 0.0 0.0 1.0
curve4-8: -0.571363 -1.212733 1.031442 0.0 0.0 1.0
curve4-9: -0.558077 -1.235558 1.140248 0.0 0.0 1.0
curve4-10: -0.547317 -1.257242 1.249565 0.0 0.0 1.0
curve4-11: -0.540300 -1.275342 1.359816 0.0 0.0 1.0
curve4-12: -0.536721 -1.283107 1.471380 0.0 0.0 1.0
curve4-13: -0.531449 -1.277353 1.583027 0.0 0.0 1.0
curve4-14: -0.521472 -1.265425 1.693901 0.0 0.0 1.0
curve4-15: -0.507273 -1.249614 1.803818 0.0 0.0 1.0
curve4-16: -0.489547 -1.229449 1.912512 0.0 0.0 1.0
curve4-17: -0.469212 -1.206385 2.020173 0.0 0.0 1.0
curve4-18: -0.447008 -1.181770 2.127121 0.0 0.0 1.0
curve4-19: -0.423720 -1.157355 2.233885 0.0 0.0 1.0
curve4-20: -0.400896 -1.137197 2.341601 0.0 0.0 1.0
