# Supplementary material for: Semicircular canal shape diversity among modern lepidosaurs: life habit, size, allometry
Source: BMC Ecol Evol. 2023 Apr 12;23:10. doi: 10.1186/s12862-023-02113-1 (PMC10091843; doi:10.1186/s12862-023-02113-1)
Supplement: Supplementary file 3 — Additional file 3. Curve landmark data used in the manuscript. [file 12862_2023_2113_MOESM3_ESM.zip › Cordylosaurus_substellatus_CURVES.ver]

curve1-1: 0.347459 0.349567 -0.186776 0.0 0.0 1.0
curve1-2: 0.247786 0.396026 -0.192103 0.0 0.0 1.0
curve1-3: 0.146005 0.437827 -0.195840 0.0 0.0 1.0
curve1-4: 0.042626 0.475441 -0.197976 0.0 0.0 1.0
curve1-5: -0.063108 0.506062 -0.198030 0.0 0.0 1.0
curve1-6: -0.169583 0.531938 -0.196365 0.0 0.0 1.0
curve1-7: -0.279548 0.528463 -0.194869 0.0 0.0 1.0
curve1-8: -0.386403 0.503972 -0.194784 0.0 0.0 1.0
curve1-9: -0.486184 0.457994 -0.187989 0.0 0.0 1.0
curve1-10: -0.579709 0.402038 -0.181993 0.0 0.0 1.0
curve1-11: -0.640341 0.316270 -0.149809 0.0 0.0 1.0
curve1-12: -0.682600 0.224220 -0.107391 0.0 0.0 1.0
curve1-13: -0.701684 0.129461 -0.054917 0.0 0.0 1.0
curve1-14: -0.715771 0.036265 0.001983 0.0 0.0 1.0
curve1-15: -0.698481 -0.046718 0.068585 0.0 0.0 1.0
curve1-16: -0.652607 -0.120610 0.136033 0.0 0.0 1.0
curve1-17: -0.582903 -0.177465 0.198404 0.0 0.0 1.0
curve1-18: -0.497313 -0.220423 0.252574 0.0 0.0 1.0
curve1-19: -0.400799 -0.248408 0.297084 0.0 0.0 1.0
curve1-20: -0.299682 -0.267917 0.335907 0.0 0.0 1.0
curve2-1: 1.042893 0.003002 -0.531476 0.0 0.0 1.0
curve2-2: 1.102501 0.059034 -0.460548 0.0 0.0 1.0
curve2-3: 1.140694 0.112624 -0.375124 0.0 0.0 1.0
curve2-4: 1.158976 0.159418 -0.279262 0.0 0.0 1.0
curve2-5: 1.141832 0.197255 -0.179976 0.0 0.0 1.0
curve2-6: 1.095871 0.232389 -0.088899 0.0 0.0 1.0
curve2-7: 1.012773 0.251412 -0.022518 0.0 0.0 1.0
curve2-8: 0.927711 0.266015 0.042961 0.0 0.0 1.0
curve2-9: 0.834720 0.270670 0.098195 0.0 0.0 1.0
curve2-10: 0.741461 0.268097 0.153323 0.0 0.0 1.0
curve2-11: 0.647321 0.253713 0.204494 0.0 0.0 1.0
curve2-12: 0.559625 0.227707 0.262574 0.0 0.0 1.0
curve2-13: 0.480735 0.188952 0.325673 0.0 0.0 1.0
curve2-14: 0.409501 0.148705 0.396540 0.0 0.0 1.0
curve2-15: 0.347839 0.096746 0.468312 0.0 0.0 1.0
curve2-16: 0.282613 0.037217 0.531124 0.0 0.0 1.0
curve2-17: 0.217837 -0.033543 0.580950 0.0 0.0 1.0
curve2-18: 0.153325 -0.112914 0.616575 0.0 0.0 1.0
curve2-19: 0.090875 -0.198651 0.638342 0.0 0.0 1.0
curve2-20: 0.029797 -0.286845 0.653521 0.0 0.0 1.0
curve3-1: -0.808327 0.006402 -0.327282 0.0 0.0 1.0
curve3-2: -0.842559 0.057078 -0.267981 0.0 0.0 1.0
curve3-3: -0.862601 0.100347 -0.197657 0.0 0.0 1.0
curve3-4: -0.874103 0.130698 -0.119521 0.0 0.0 1.0
curve3-5: -0.851392 0.155783 -0.041456 0.0 0.0 1.0
curve3-6: -0.816902 0.181101 0.032150 0.0 0.0 1.0
curve3-7: -0.768921 0.202618 0.099163 0.0 0.0 1.0
curve3-8: -0.716774 0.222232 0.163681 0.0 0.0 1.0
curve3-9: -0.657159 0.244663 0.220044 0.0 0.0 1.0
curve3-10: -0.593250 0.250536 0.275776 0.0 0.0 1.0
curve3-11: -0.534736 0.248087 0.337701 0.0 0.0 1.0
curve3-12: -0.479832 0.232086 0.400601 0.0 0.0 1.0
curve3-13: -0.425725 0.203141 0.459758 0.0 0.0 1.0
curve3-14: -0.371011 0.171265 0.516787 0.0 0.0 1.0
curve3-15: -0.322042 0.122433 0.566132 0.0 0.0 1.0
curve3-16: -0.279106 0.063554 0.610332 0.0 0.0 1.0
curve3-17: -0.242206 -0.003521 0.647457 0.0 0.0 1.0
curve3-18: -0.215224 -0.078885 0.676693 0.0 0.0 1.0
curve3-19: -0.192397 -0.155298 0.706639 0.0 0.0 1.0
curve3-20: -0.186021 -0.237212 0.728616 0.0 0.0 1.0
curve4-1: -0.256175 -0.348887 0.016084 0.0 0.0 1.0
curve4-2: -0.239568 -0.356389 0.036860 0.0 0.0 1.0
curve4-3: -0.222330 -0.363997 0.057088 0.0 0.0 1.0
curve4-4: -0.206144 -0.371427 0.078225 0.0 0.0 1.0
curve4-5: -0.191470 -0.378582 0.100529 0.0 0.0 1.0
curve4-6: -0.178206 -0.385464 0.123783 0.0 0.0 1.0
curve4-7: -0.165865 -0.392371 0.147536 0.0 0.0 1.0
curve4-8: -0.153563 -0.400366 0.170964 0.0 0.0 1.0
curve4-9: -0.142020 -0.409172 0.194484 0.0 0.0 1.0
curve4-10: -0.132706 -0.416713 0.219368 0.0 0.0 1.0
curve4-11: -0.125697 -0.421412 0.245677 0.0 0.0 1.0
curve4-12: -0.119866 -0.424033 0.272568 0.0 0.0 1.0
curve4-13: -0.114607 -0.425432 0.299670 0.0 0.0 1.0
curve4-14: -0.110385 -0.425554 0.326985 0.0 0.0 1.0
curve4-15: -0.107372 -0.424315 0.354433 0.0 0.0 1.0
curve4-16: -0.105523 -0.421784 0.381896 0.0 0.0 1.0
curve4-17: -0.104680 -0.418154 0.409287 0.0 0.0 1.0
curve4-18: -0.104514 -0.413789 0.436584 0.0 0.0 1.0
curve4-19: -0.104456 -0.409308 0.463863 0.0 0.0 1.0
curve4-20: -0.103552 -0.405744 0.491256 0.0 0.0 1.0
