# Supplementary material for: Semicircular canal shape diversity among modern lepidosaurs: life habit, size, allometry
Source: BMC Ecol Evol. 2023 Apr 12;23:10. doi: 10.1186/s12862-023-02113-1 (PMC10091843; doi:10.1186/s12862-023-02113-1)
Supplement: Supplementary file 3 — Additional file 3. Curve landmark data used in the manuscript. [file 12862_2023_2113_MOESM3_ESM.zip › Corytophanes_cristatus_CURVES.ver]

curve1-1: 1.059043 1.359114 -0.240145 0.0 0.0 1.0
curve1-2: 0.856393 1.574936 -0.253584 0.0 0.0 1.0
curve1-3: 0.613781 1.744470 -0.266509 0.0 0.0 1.0
curve1-4: 0.344290 1.868154 -0.277487 0.0 0.0 1.0
curve1-5: 0.069974 1.978611 -0.287957 0.0 0.0 1.0
curve1-6: -0.219751 2.042605 -0.288408 0.0 0.0 1.0
curve1-7: -0.512297 2.035102 -0.278027 0.0 0.0 1.0
curve1-8: -0.786220 1.924833 -0.270778 0.0 0.0 1.0
curve1-9: -1.006404 1.729097 -0.241131 0.0 0.0 1.0
curve1-10: -1.227775 1.542487 -0.177038 0.0 0.0 1.0
curve1-11: -1.408933 1.328271 -0.086281 0.0 0.0 1.0
curve1-12: -1.531101 1.069580 -0.008232 0.0 0.0 1.0
curve1-13: -1.606541 0.791040 0.057154 0.0 0.0 1.0
curve1-14: -1.616894 0.502558 0.124967 0.0 0.0 1.0
curve1-15: -1.596888 0.217206 0.201816 0.0 0.0 1.0
curve1-16: -1.479867 -0.041993 0.284277 0.0 0.0 1.0
curve1-17: -1.361578 -0.299595 0.371951 0.0 0.0 1.0
curve1-18: -1.188636 -0.521955 0.461529 0.0 0.0 1.0
curve1-19: -0.967722 -0.700052 0.545118 0.0 0.0 1.0
curve1-20: -0.709870 -0.825896 0.620034 0.0 0.0 1.0
curve2-1: 2.921442 0.914033 -1.050544 0.0 0.0 1.0
curve2-2: 2.976439 0.997747 -0.760875 0.0 0.0 1.0
curve2-3: 2.976644 1.009582 -0.454359 0.0 0.0 1.0
curve2-4: 2.937881 0.967838 -0.152978 0.0 0.0 1.0
curve2-5: 2.872628 0.913248 0.142363 0.0 0.0 1.0
curve2-6: 2.776323 0.842316 0.425055 0.0 0.0 1.0
curve2-7: 2.660815 0.762222 0.698153 0.0 0.0 1.0
curve2-8: 2.541472 0.665514 0.963749 0.0 0.0 1.0
curve2-9: 2.466225 0.568889 1.245540 0.0 0.0 1.0
curve2-10: 2.355134 0.461296 1.510601 0.0 0.0 1.0
curve2-11: 2.187202 0.342265 1.737827 0.0 0.0 1.0
curve2-12: 2.037710 0.232512 1.981983 0.0 0.0 1.0
curve2-13: 1.941744 0.144520 2.259883 0.0 0.0 1.0
curve2-14: 1.775762 0.033140 2.492549 0.0 0.0 1.0
curve2-15: 1.555176 -0.089432 2.662060 0.0 0.0 1.0
curve2-16: 1.329676 -0.268146 2.769672 0.0 0.0 1.0
curve2-17: 1.115967 -0.476066 2.841828 0.0 0.0 1.0
curve2-18: 0.887293 -0.680471 2.854976 0.0 0.0 1.0
curve2-19: 0.641716 -0.858811 2.814764 0.0 0.0 1.0
curve2-20: 0.396246 -1.004088 2.701303 0.0 0.0 1.0
curve3-1: -1.509912 0.576111 -1.081275 0.0 0.0 1.0
curve3-2: -1.691985 0.705054 -0.918575 0.0 0.0 1.0
curve3-3: -1.847257 0.821908 -0.723113 0.0 0.0 1.0
curve3-4: -1.981530 0.910992 -0.503440 0.0 0.0 1.0
curve3-5: -2.007487 0.988606 -0.239766 0.0 0.0 1.0
curve3-6: -2.019138 1.074961 0.022292 0.0 0.0 1.0
curve3-7: -1.998946 1.152496 0.286279 0.0 0.0 1.0
curve3-8: -1.938580 1.202686 0.550794 0.0 0.0 1.0
curve3-9: -1.846231 1.233633 0.808916 0.0 0.0 1.0
curve3-10: -1.681657 1.208065 1.025863 0.0 0.0 1.0
curve3-11: -1.512479 1.135486 1.231649 0.0 0.0 1.0
curve3-12: -1.348005 1.034432 1.428568 0.0 0.0 1.0
curve3-13: -1.176168 0.897567 1.595873 0.0 0.0 1.0
curve3-14: -0.995185 0.772978 1.763027 0.0 0.0 1.0
curve3-15: -0.797080 0.674082 1.927344 0.0 0.0 1.0
curve3-16: -0.624238 0.487739 2.031495 0.0 0.0 1.0
curve3-17: -0.493042 0.253190 2.089214 0.0 0.0 1.0
curve3-18: -0.406084 -0.008780 2.090262 0.0 0.0 1.0
curve3-19: -0.322191 -0.271382 2.078150 0.0 0.0 1.0
curve3-20: -0.275546 -0.535440 2.014028 0.0 0.0 1.0
curve4-1: -0.245809 -1.275802 0.626804 0.0 0.0 1.0
curve4-2: -0.236466 -1.269282 0.683757 0.0 0.0 1.0
curve4-3: -0.226091 -1.264169 0.740679 0.0 0.0 1.0
curve4-4: -0.215705 -1.259068 0.797601 0.0 0.0 1.0
curve4-5: -0.205976 -1.253071 0.854550 0.0 0.0 1.0
curve4-6: -0.197162 -1.245835 0.911504 0.0 0.0 1.0
curve4-7: -0.189282 -1.237348 0.968423 0.0 0.0 1.0
curve4-8: -0.182261 -1.227724 1.025272 0.0 0.0 1.0
curve4-9: -0.175993 -1.217109 1.082035 0.0 0.0 1.0
curve4-10: -0.170381 -1.205641 1.138700 0.0 0.0 1.0
curve4-11: -0.165371 -1.193394 1.195258 0.0 0.0 1.0
curve4-12: -0.160977 -1.180357 1.251691 0.0 0.0 1.0
curve4-13: -0.157210 -1.166521 1.307978 0.0 0.0 1.0
curve4-14: -0.154063 -1.151901 1.364105 0.0 0.0 1.0
curve4-15: -0.151500 -1.136547 1.420066 0.0 0.0 1.0
curve4-16: -0.149446 -1.120557 1.475870 0.0 0.0 1.0
curve4-17: -0.147763 -1.104107 1.531553 0.0 0.0 1.0
curve4-18: -0.146226 -1.087475 1.587186 0.0 0.0 1.0
curve4-19: -0.144500 -1.071078 1.642883 0.0 0.0 1.0
curve4-20: -0.142118 -1.055499 1.698788 0.0 0.0 1.0
