# Supplementary material for: Semicircular canal shape diversity among modern lepidosaurs: life habit, size, allometry
Source: BMC Ecol Evol. 2023 Apr 12;23:10. doi: 10.1186/s12862-023-02113-1 (PMC10091843; doi:10.1186/s12862-023-02113-1)
Supplement: Supplementary file 3 — Additional file 3. Curve landmark data used in the manuscript. [file 12862_2023_2113_MOESM3_ESM.zip › Crotaphytus_collaris_CURVES.ver]

curve1-1: 0.674583 1.278366 0.019422 0.0 0.0 1.0
curve1-2: 0.582689 1.446226 -0.018993 0.0 0.0 1.0
curve1-3: 0.455289 1.593085 -0.034722 0.0 0.0 1.0
curve1-4: 0.301319 1.710202 -0.026713 0.0 0.0 1.0
curve1-5: 0.126512 1.792828 0.001401 0.0 0.0 1.0
curve1-6: -0.052658 1.856629 0.043788 0.0 0.0 1.0
curve1-7: -0.243071 1.878044 0.081286 0.0 0.0 1.0
curve1-8: -0.436197 1.891876 0.107145 0.0 0.0 1.0
curve1-9: -0.624743 1.852371 0.129666 0.0 0.0 1.0
curve1-10: -0.798423 1.768950 0.161816 0.0 0.0 1.0
curve1-11: -0.954711 1.658081 0.195740 0.0 0.0 1.0
curve1-12: -1.069519 1.504980 0.233798 0.0 0.0 1.0
curve1-13: -1.167984 1.340943 0.273137 0.0 0.0 1.0
curve1-14: -1.232853 1.160738 0.309079 0.0 0.0 1.0
curve1-15: -1.271530 0.974305 0.352823 0.0 0.0 1.0
curve1-16: -1.319504 0.792547 0.406114 0.0 0.0 1.0
curve1-17: -1.362499 0.613219 0.470203 0.0 0.0 1.0
curve1-18: -1.377653 0.433518 0.545255 0.0 0.0 1.0
curve1-19: -1.368808 0.255173 0.623866 0.0 0.0 1.0
curve1-20: -1.330609 0.083474 0.708759 0.0 0.0 1.0
curve2-1: 2.377236 0.257669 -0.133952 0.0 0.0 1.0
curve2-2: 2.538791 0.266475 0.021821 0.0 0.0 1.0
curve2-3: 2.500574 0.277411 0.251278 0.0 0.0 1.0
curve2-4: 2.446227 0.268886 0.481054 0.0 0.0 1.0
curve2-5: 2.368493 0.270092 0.704057 0.0 0.0 1.0
curve2-6: 2.284696 0.293882 0.923651 0.0 0.0 1.0
curve2-7: 2.171665 0.322846 1.128990 0.0 0.0 1.0
curve2-8: 2.044596 0.346244 1.326892 0.0 0.0 1.0
curve2-9: 1.897368 0.363388 1.510793 0.0 0.0 1.0
curve2-10: 1.743054 0.365166 1.689839 0.0 0.0 1.0
curve2-11: 1.585289 0.359515 1.865688 0.0 0.0 1.0
curve2-12: 1.415550 0.334078 2.028120 0.0 0.0 1.0
curve2-13: 1.241387 0.300974 2.184458 0.0 0.0 1.0
curve2-14: 1.058681 0.249960 2.325100 0.0 0.0 1.0
curve2-15: 0.874533 0.187139 2.459300 0.0 0.0 1.0
curve2-16: 0.695387 0.111604 2.592201 0.0 0.0 1.0
curve2-17: 0.491324 0.018599 2.666292 0.0 0.0 1.0
curve2-18: 0.279736 -0.082304 2.681935 0.0 0.0 1.0
curve2-19: 0.084648 -0.210715 2.649651 0.0 0.0 1.0
curve2-20: -0.078767 -0.357560 2.563427 0.0 0.0 1.0
curve3-1: -1.497373 0.884017 -0.343373 0.0 0.0 1.0
curve3-2: -1.582954 1.000939 -0.248423 0.0 0.0 1.0
curve3-3: -1.612430 1.085336 -0.102869 0.0 0.0 1.0
curve3-4: -1.589822 1.124606 0.064190 0.0 0.0 1.0
curve3-5: -1.531380 1.130924 0.227496 0.0 0.0 1.0
curve3-6: -1.459929 1.137012 0.385809 0.0 0.0 1.0
curve3-7: -1.370821 1.149482 0.533917 0.0 0.0 1.0
curve3-8: -1.265329 1.138179 0.671279 0.0 0.0 1.0
curve3-9: -1.172600 1.120992 0.817272 0.0 0.0 1.0
curve3-10: -1.083340 1.099449 0.964702 0.0 0.0 1.0
curve3-11: -0.993540 1.047020 1.103724 0.0 0.0 1.0
curve3-12: -0.901164 0.977872 1.233663 0.0 0.0 1.0
curve3-13: -0.805850 0.888561 1.347659 0.0 0.0 1.0
curve3-14: -0.729782 0.769917 1.449130 0.0 0.0 1.0
curve3-15: -0.668118 0.645812 1.553989 0.0 0.0 1.0
curve3-16: -0.630078 0.506595 1.649967 0.0 0.0 1.0
curve3-17: -0.606388 0.355006 1.731627 0.0 0.0 1.0
curve3-18: -0.579940 0.201866 1.809412 0.0 0.0 1.0
curve3-19: -0.561209 0.042659 1.876492 0.0 0.0 1.0
curve3-20: -0.545795 -0.118795 1.938954 0.0 0.0 1.0
curve4-1: -0.654278 -0.956366 1.089800 0.0 0.0 1.0
curve4-2: -0.641382 -0.943338 1.140043 0.0 0.0 1.0
curve4-3: -0.626553 -0.931037 1.189948 0.0 0.0 1.0
curve4-4: -0.612476 -0.918449 1.239996 0.0 0.0 1.0
curve4-5: -0.600521 -0.905073 1.290387 0.0 0.0 1.0
curve4-6: -0.591107 -0.890795 1.341069 0.0 0.0 1.0
curve4-7: -0.584174 -0.875680 1.391908 0.0 0.0 1.0
curve4-8: -0.579476 -0.859846 1.442786 0.0 0.0 1.0
curve4-9: -0.576695 -0.843507 1.493646 0.0 0.0 1.0
curve4-10: -0.576210 -0.826656 1.544409 0.0 0.0 1.0
curve4-11: -0.578695 -0.809113 1.594875 0.0 0.0 1.0
curve4-12: -0.584103 -0.790795 1.644838 0.0 0.0 1.0
curve4-13: -0.590764 -0.771902 1.694441 0.0 0.0 1.0
curve4-14: -0.596500 -0.752831 1.744088 0.0 0.0 1.0
curve4-15: -0.600336 -0.733878 1.793962 0.0 0.0 1.0
curve4-16: -0.602828 -0.714961 1.843939 0.0 0.0 1.0
curve4-17: -0.605075 -0.695636 1.893769 0.0 0.0 1.0
curve4-18: -0.606998 -0.675689 1.943368 0.0 0.0 1.0
curve4-19: -0.608519 -0.654979 1.992668 0.0 0.0 1.0
curve4-20: -0.610111 -0.634403 2.042020 0.0 0.0 1.0
