# Supplementary material for: Semicircular canal shape diversity among modern lepidosaurs: life habit, size, allometry
Source: BMC Ecol Evol. 2023 Apr 12;23:10. doi: 10.1186/s12862-023-02113-1 (PMC10091843; doi:10.1186/s12862-023-02113-1)
Supplement: Supplementary file 3 — Additional file 3. Curve landmark data used in the manuscript. [file 12862_2023_2113_MOESM3_ESM.zip › Dipsosaurus_dorsalis_CURVES.ver]

curve1-1: 0.822670 1.302759 -0.063902 0.0 0.0 1.0
curve1-2: 0.605156 1.456884 -0.086992 0.0 0.0 1.0
curve1-3: 0.366760 1.576823 -0.100631 0.0 0.0 1.0
curve1-4: 0.114060 1.665155 -0.104372 0.0 0.0 1.0
curve1-5: -0.145553 1.728528 -0.099495 0.0 0.0 1.0
curve1-6: -0.412644 1.740145 -0.089821 0.0 0.0 1.0
curve1-7: -0.680174 1.734873 -0.080913 0.0 0.0 1.0
curve1-8: -0.935968 1.666462 -0.067675 0.0 0.0 1.0
curve1-9: -1.160904 1.522642 -0.050031 0.0 0.0 1.0
curve1-10: -1.351861 1.337052 -0.036552 0.0 0.0 1.0
curve1-11: -1.482430 1.105020 -0.012293 0.0 0.0 1.0
curve1-12: -1.594439 0.865343 0.027662 0.0 0.0 1.0
curve1-13: -1.621344 0.609349 0.093795 0.0 0.0 1.0
curve1-14: -1.639315 0.357768 0.183349 0.0 0.0 1.0
curve1-15: -1.617895 0.118423 0.298010 0.0 0.0 1.0
curve1-16: -1.550421 -0.117505 0.404889 0.0 0.0 1.0
curve1-17: -1.432911 -0.332547 0.507162 0.0 0.0 1.0
curve1-18: -1.264718 -0.495985 0.635561 0.0 0.0 1.0
curve1-19: -1.066861 -0.610690 0.773797 0.0 0.0 1.0
curve1-20: -0.857765 -0.701586 0.913918 0.0 0.0 1.0
curve2-1: 2.353570 0.461073 -1.025697 0.0 0.0 1.0
curve2-2: 2.609749 0.585267 -0.959745 0.0 0.0 1.0
curve2-3: 2.848022 0.697009 -0.834279 0.0 0.0 1.0
curve2-4: 2.973038 0.781654 -0.600469 0.0 0.0 1.0
curve2-5: 2.980097 0.886329 -0.328629 0.0 0.0 1.0
curve2-6: 2.916742 0.985821 -0.061392 0.0 0.0 1.0
curve2-7: 2.787669 1.081152 0.176392 0.0 0.0 1.0
curve2-8: 2.603796 1.139247 0.396060 0.0 0.0 1.0
curve2-9: 2.411203 1.187890 0.610404 0.0 0.0 1.0
curve2-10: 2.219284 1.205495 0.830181 0.0 0.0 1.0
curve2-11: 2.025193 1.208023 1.048690 0.0 0.0 1.0
curve2-12: 1.847999 1.166559 1.277118 0.0 0.0 1.0
curve2-13: 1.691189 1.118468 1.519054 0.0 0.0 1.0
curve2-14: 1.559823 1.045898 1.769220 0.0 0.0 1.0
curve2-15: 1.426085 0.926395 2.000018 0.0 0.0 1.0
curve2-16: 1.302460 0.788107 2.225430 0.0 0.0 1.0
curve2-17: 1.173128 0.588392 2.394128 0.0 0.0 1.0
curve2-18: 1.031979 0.368260 2.524123 0.0 0.0 1.0
curve2-19: 0.889847 0.127093 2.607545 0.0 0.0 1.0
curve2-20: 0.748341 -0.119614 2.674886 0.0 0.0 1.0
curve3-1: -1.458586 -0.458131 -0.732961 0.0 0.0 1.0
curve3-2: -1.627295 -0.304229 -0.628691 0.0 0.0 1.0
curve3-3: -1.780136 -0.153804 -0.498536 0.0 0.0 1.0
curve3-4: -1.923632 -0.013614 -0.348600 0.0 0.0 1.0
curve3-5: -2.001876 0.124320 -0.154374 0.0 0.0 1.0
curve3-6: -2.009077 0.250182 0.058598 0.0 0.0 1.0
curve3-7: -1.967334 0.354174 0.283296 0.0 0.0 1.0
curve3-8: -1.912874 0.449761 0.508696 0.0 0.0 1.0
curve3-9: -1.816012 0.522284 0.728368 0.0 0.0 1.0
curve3-10: -1.692902 0.581958 0.938711 0.0 0.0 1.0
curve3-11: -1.527777 0.613196 1.124133 0.0 0.0 1.0
curve3-12: -1.356178 0.618193 1.307281 0.0 0.0 1.0
curve3-13: -1.185006 0.614769 1.490678 0.0 0.0 1.0
curve3-14: -1.009931 0.563702 1.662989 0.0 0.0 1.0
curve3-15: -0.840065 0.497108 1.835402 0.0 0.0 1.0
curve3-16: -0.676103 0.392726 1.993693 0.0 0.0 1.0
curve3-17: -0.510274 0.269870 2.136675 0.0 0.0 1.0
curve3-18: -0.349416 0.117610 2.253028 0.0 0.0 1.0
curve3-19: -0.201172 -0.064608 2.341046 0.0 0.0 1.0
curve3-20: -0.076908 -0.277497 2.386514 0.0 0.0 1.0
curve4-1: 0.138054 -1.045112 1.004500 0.0 0.0 1.0
curve4-2: 0.145165 -1.042927 1.066775 0.0 0.0 1.0
curve4-3: 0.152854 -1.041802 1.129014 0.0 0.0 1.0
curve4-4: 0.160175 -1.040003 1.191279 0.0 0.0 1.0
curve4-5: 0.166664 -1.036682 1.253574 0.0 0.0 1.0
curve4-6: 0.172153 -1.031546 1.315841 0.0 0.0 1.0
curve4-7: 0.176624 -1.024582 1.378011 0.0 0.0 1.0
curve4-8: 0.180216 -1.017112 1.440181 0.0 0.0 1.0
curve4-9: 0.182627 -1.011572 1.502607 0.0 0.0 1.0
curve4-10: 0.182595 -1.004341 1.564871 0.0 0.0 1.0
curve4-11: 0.181615 -0.987611 1.625257 0.0 0.0 1.0
curve4-12: 0.181595 -0.965702 1.684021 0.0 0.0 1.0
curve4-13: 0.182290 -0.942044 1.742105 0.0 0.0 1.0
curve4-14: 0.183090 -0.916062 1.799180 0.0 0.0 1.0
curve4-15: 0.183870 -0.887576 1.855049 0.0 0.0 1.0
curve4-16: 0.184633 -0.856856 1.909724 0.0 0.0 1.0
curve4-17: 0.185380 -0.824329 1.963346 0.0 0.0 1.0
curve4-18: 0.186115 -0.790640 2.016246 0.0 0.0 1.0
curve4-19: 0.186850 -0.756787 2.069043 0.0 0.0 1.0
curve4-20: 0.187598 -0.724428 2.122760 0.0 0.0 1.0
