# Supplementary material for: Semicircular canal shape diversity among modern lepidosaurs: life habit, size, allometry
Source: BMC Ecol Evol. 2023 Apr 12;23:10. doi: 10.1186/s12862-023-02113-1 (PMC10091843; doi:10.1186/s12862-023-02113-1)
Supplement: Supplementary file 3 — Additional file 3. Curve landmark data used in the manuscript. [file 12862_2023_2113_MOESM3_ESM.zip › Draco_quinquefasciatus_CURVES.ver]

curve1-1: -0.061859 0.661613 -0.387694 0.0 0.0 1.0
curve1-2: -0.227998 0.717229 -0.424493 0.0 0.0 1.0
curve1-3: -0.401767 0.749785 -0.451884 0.0 0.0 1.0
curve1-4: -0.579120 0.761631 -0.467218 0.0 0.0 1.0
curve1-5: -0.755483 0.733194 -0.478916 0.0 0.0 1.0
curve1-6: -0.925586 0.680348 -0.492327 0.0 0.0 1.0
curve1-7: -1.085467 0.600042 -0.486984 0.0 0.0 1.0
curve1-8: -1.218876 0.489288 -0.453151 0.0 0.0 1.0
curve1-9: -1.316653 0.347240 -0.406696 0.0 0.0 1.0
curve1-10: -1.372933 0.187477 -0.348791 0.0 0.0 1.0
curve1-11: -1.411349 0.027530 -0.290394 0.0 0.0 1.0
curve1-12: -1.386941 -0.119608 -0.191683 0.0 0.0 1.0
curve1-13: -1.337779 -0.252621 -0.082500 0.0 0.0 1.0
curve1-14: -1.282372 -0.383111 0.026912 0.0 0.0 1.0
curve1-15: -1.215604 -0.507976 0.135530 0.0 0.0 1.0
curve1-16: -1.128337 -0.611888 0.252357 0.0 0.0 1.0
curve1-17: -1.013822 -0.682594 0.369330 0.0 0.0 1.0
curve1-18: -0.878363 -0.729481 0.475806 0.0 0.0 1.0
curve1-19: -0.723891 -0.737283 0.565683 0.0 0.0 1.0
curve1-20: -0.561796 -0.702048 0.631544 0.0 0.0 1.0
curve2-1: 1.683132 0.600007 -0.527249 0.0 0.0 1.0
curve2-2: 1.633674 0.689920 -0.357577 0.0 0.0 1.0
curve2-3: 1.542913 0.732179 -0.182344 0.0 0.0 1.0
curve2-4: 1.441969 0.758535 -0.009598 0.0 0.0 1.0
curve2-5: 1.327796 0.782777 0.155104 0.0 0.0 1.0
curve2-6: 1.203681 0.809702 0.311960 0.0 0.0 1.0
curve2-7: 1.065394 0.834140 0.456952 0.0 0.0 1.0
curve2-8: 0.933389 0.848989 0.608870 0.0 0.0 1.0
curve2-9: 0.816943 0.855252 0.773288 0.0 0.0 1.0
curve2-10: 0.697548 0.839382 0.935186 0.0 0.0 1.0
curve2-11: 0.561760 0.831855 1.084283 0.0 0.0 1.0
curve2-12: 0.438864 0.792480 1.238848 0.0 0.0 1.0
curve2-13: 0.336339 0.734103 1.402607 0.0 0.0 1.0
curve2-14: 0.254329 0.659034 1.570659 0.0 0.0 1.0
curve2-15: 0.182482 0.547957 1.722891 0.0 0.0 1.0
curve2-16: 0.116565 0.420741 1.864856 0.0 0.0 1.0
curve2-17: 0.068359 0.252590 1.962550 0.0 0.0 1.0
curve2-18: 0.005288 0.070289 2.021431 0.0 0.0 1.0
curve2-19: -0.060988 -0.119188 2.038815 0.0 0.0 1.0
curve2-20: -0.126997 -0.309838 2.035538 0.0 0.0 1.0
curve3-1: -1.403657 -0.635869 -0.591367 0.0 0.0 1.0
curve3-2: -1.478770 -0.529374 -0.492558 0.0 0.0 1.0
curve3-3: -1.533340 -0.426749 -0.377758 0.0 0.0 1.0
curve3-4: -1.573104 -0.329843 -0.252026 0.0 0.0 1.0
curve3-5: -1.609267 -0.238396 -0.121333 0.0 0.0 1.0
curve3-6: -1.614944 -0.151090 0.016571 0.0 0.0 1.0
curve3-7: -1.593429 -0.065086 0.154043 0.0 0.0 1.0
curve3-8: -1.539407 0.018125 0.282852 0.0 0.0 1.0
curve3-9: -1.445177 0.074754 0.403928 0.0 0.0 1.0
curve3-10: -1.353775 0.123587 0.530586 0.0 0.0 1.0
curve3-11: -1.252746 0.162659 0.653108 0.0 0.0 1.0
curve3-12: -1.143811 0.183098 0.773437 0.0 0.0 1.0
curve3-13: -1.037542 0.195597 0.897266 0.0 0.0 1.0
curve3-14: -0.931852 0.201702 1.021914 0.0 0.0 1.0
curve3-15: -0.827530 0.169805 1.143588 0.0 0.0 1.0
curve3-16: -0.723738 0.129824 1.263638 0.0 0.0 1.0
curve3-17: -0.625250 0.065566 1.376068 0.0 0.0 1.0
curve3-18: -0.547036 -0.041432 1.471634 0.0 0.0 1.0
curve3-19: -0.495691 -0.178988 1.541932 0.0 0.0 1.0
curve3-20: -0.464658 -0.331588 1.591726 0.0 0.0 1.0
curve4-1: -0.090519 -0.912616 0.702826 0.0 0.0 1.0
curve4-2: -0.097060 -0.902188 0.745007 0.0 0.0 1.0
curve4-3: -0.102647 -0.891875 0.787358 0.0 0.0 1.0
curve4-4: -0.109201 -0.881445 0.829540 0.0 0.0 1.0
curve4-5: -0.117542 -0.870812 0.871352 0.0 0.0 1.0
curve4-6: -0.127865 -0.859974 0.912667 0.0 0.0 1.0
curve4-7: -0.140061 -0.849005 0.953433 0.0 0.0 1.0
curve4-8: -0.154169 -0.838532 0.993706 0.0 0.0 1.0
curve4-9: -0.171568 -0.828713 1.032827 0.0 0.0 1.0
curve4-10: -0.191867 -0.818057 1.070312 0.0 0.0 1.0
curve4-11: -0.210949 -0.805257 1.107762 0.0 0.0 1.0
curve4-12: -0.228003 -0.791219 1.145749 0.0 0.0 1.0
curve4-13: -0.244301 -0.776340 1.183751 0.0 0.0 1.0
curve4-14: -0.259999 -0.759988 1.221395 0.0 0.0 1.0
curve4-15: -0.275222 -0.741746 1.258362 0.0 0.0 1.0
curve4-16: -0.290747 -0.722948 1.294924 0.0 0.0 1.0
curve4-17: -0.306804 -0.704549 1.331460 0.0 0.0 1.0
curve4-18: -0.323148 -0.685536 1.367550 0.0 0.0 1.0
curve4-19: -0.339842 -0.665238 1.402767 0.0 0.0 1.0
curve4-20: -0.356668 -0.644445 1.437632 0.0 0.0 1.0
