# Supplementary material for: Semicircular canal shape diversity among modern lepidosaurs: life habit, size, allometry
Source: BMC Ecol Evol. 2023 Apr 12;23:10. doi: 10.1186/s12862-023-02113-1 (PMC10091843; doi:10.1186/s12862-023-02113-1)
Supplement: Supplementary file 3 — Additional file 3. Curve landmark data used in the manuscript. [file 12862_2023_2113_MOESM3_ESM.zip › Elgaria_multicarinata_CURVES.ver]

curve1-1: 1.617943 1.098708 -0.224289 0.0 0.0 1.0
curve1-2: 1.353189 1.285450 -0.233986 0.0 0.0 1.0
curve1-3: 1.072506 1.446853 -0.240899 0.0 0.0 1.0
curve1-4: 0.770649 1.564821 -0.242655 0.0 0.0 1.0
curve1-5: 0.458582 1.652077 -0.237408 0.0 0.0 1.0
curve1-6: 0.137735 1.696830 -0.232023 0.0 0.0 1.0
curve1-7: -0.185968 1.705024 -0.242939 0.0 0.0 1.0
curve1-8: -0.506326 1.662313 -0.264933 0.0 0.0 1.0
curve1-9: -0.820270 1.583120 -0.280901 0.0 0.0 1.0
curve1-10: -1.132738 1.497364 -0.292870 0.0 0.0 1.0
curve1-11: -1.417174 1.350145 -0.270360 0.0 0.0 1.0
curve1-12: -1.594661 1.095557 -0.193287 0.0 0.0 1.0
curve1-13: -1.653510 0.796725 -0.083043 0.0 0.0 1.0
curve1-14: -1.652649 0.499399 0.040911 0.0 0.0 1.0
curve1-15: -1.560787 0.219667 0.176553 0.0 0.0 1.0
curve1-16: -1.430254 -0.046265 0.305794 0.0 0.0 1.0
curve1-17: -1.238380 -0.261197 0.453944 0.0 0.0 1.0
curve1-18: -1.014554 -0.421953 0.621801 0.0 0.0 1.0
curve1-19: -0.757940 -0.535467 0.784136 0.0 0.0 1.0
curve1-20: -0.475733 -0.610061 0.923702 0.0 0.0 1.0
curve2-1: 3.352085 0.265925 -0.736749 0.0 0.0 1.0
curve2-2: 3.452474 0.432016 -0.580747 0.0 0.0 1.0
curve2-3: 3.374505 0.592236 -0.400288 0.0 0.0 1.0
curve2-4: 3.310667 0.617247 -0.152536 0.0 0.0 1.0
curve2-5: 3.151980 0.598650 0.050866 0.0 0.0 1.0
curve2-6: 2.952766 0.613841 0.215876 0.0 0.0 1.0
curve2-7: 2.719475 0.637395 0.327781 0.0 0.0 1.0
curve2-8: 2.497457 0.639439 0.462419 0.0 0.0 1.0
curve2-9: 2.280061 0.629684 0.604503 0.0 0.0 1.0
curve2-10: 2.090302 0.588547 0.776737 0.0 0.0 1.0
curve2-11: 1.923279 0.542295 0.970238 0.0 0.0 1.0
curve2-12: 1.787489 0.486928 1.184704 0.0 0.0 1.0
curve2-13: 1.641581 0.406686 1.383917 0.0 0.0 1.0
curve2-14: 1.476884 0.316946 1.563906 0.0 0.0 1.0
curve2-15: 1.297789 0.189329 1.700017 0.0 0.0 1.0
curve2-16: 1.117756 0.036203 1.808290 0.0 0.0 1.0
curve2-17: 0.941571 -0.140184 1.878136 0.0 0.0 1.0
curve2-18: 0.773380 -0.336489 1.905594 0.0 0.0 1.0
curve2-19: 0.615498 -0.542470 1.900847 0.0 0.0 1.0
curve2-20: 0.468825 -0.754425 1.867509 0.0 0.0 1.0
curve3-1: -2.048022 0.744204 -0.524578 0.0 0.0 1.0
curve3-2: -2.094081 0.826169 -0.347661 0.0 0.0 1.0
curve3-3: -2.088546 0.875641 -0.155071 0.0 0.0 1.0
curve3-4: -2.043697 0.887096 0.039776 0.0 0.0 1.0
curve3-5: -1.965736 0.862134 0.221612 0.0 0.0 1.0
curve3-6: -1.845408 0.797081 0.367425 0.0 0.0 1.0
curve3-7: -1.708827 0.729586 0.497713 0.0 0.0 1.0
curve3-8: -1.572973 0.677110 0.635397 0.0 0.0 1.0
curve3-9: -1.433879 0.638576 0.774469 0.0 0.0 1.0
curve3-10: -1.282595 0.611953 0.903184 0.0 0.0 1.0
curve3-11: -1.124335 0.574497 1.020172 0.0 0.0 1.0
curve3-12: -0.973372 0.511662 1.136014 0.0 0.0 1.0
curve3-13: -0.826292 0.433566 1.247517 0.0 0.0 1.0
curve3-14: -0.687287 0.324788 1.341552 0.0 0.0 1.0
curve3-15: -0.562550 0.197999 1.433992 0.0 0.0 1.0
curve3-16: -0.441557 0.076880 1.538273 0.0 0.0 1.0
curve3-17: -0.339639 -0.058161 1.644837 0.0 0.0 1.0
curve3-18: -0.251138 -0.220406 1.722238 0.0 0.0 1.0
curve3-19: -0.166396 -0.392638 1.779464 0.0 0.0 1.0
curve3-20: -0.095572 -0.577386 1.811362 0.0 0.0 1.0
curve4-1: -0.132024 -0.844951 0.177448 0.0 0.0 1.0
curve4-2: -0.106770 -0.899621 0.236559 0.0 0.0 1.0
curve4-3: -0.080677 -0.957149 0.292605 0.0 0.0 1.0
curve4-4: -0.055629 -1.011110 0.352499 0.0 0.0 1.0
curve4-5: -0.032583 -1.058515 0.418419 0.0 0.0 1.0
curve4-6: -0.011908 -1.098496 0.489826 0.0 0.0 1.0
curve4-7: 0.006793 -1.132748 0.564713 0.0 0.0 1.0
curve4-8: 0.025255 -1.168180 0.639113 0.0 0.0 1.0
curve4-9: 0.041503 -1.198920 0.715944 0.0 0.0 1.0
curve4-10: 0.051729 -1.210133 0.798787 0.0 0.0 1.0
curve4-11: 0.058373 -1.208163 0.882925 0.0 0.0 1.0
curve4-12: 0.064042 -1.201873 0.966947 0.0 0.0 1.0
curve4-13: 0.069172 -1.195506 1.050994 0.0 0.0 1.0
curve4-14: 0.073121 -1.192967 1.135306 0.0 0.0 1.0
curve4-15: 0.075810 -1.193965 1.219700 0.0 0.0 1.0
curve4-16: 0.077265 -1.197500 1.304062 0.0 0.0 1.0
curve4-17: 0.077642 -1.201771 1.388403 0.0 0.0 1.0
curve4-18: 0.077288 -1.203877 1.472818 0.0 0.0 1.0
curve4-19: 0.076806 -1.199669 1.557125 0.0 0.0 1.0
curve4-20: 0.077041 -1.184442 1.640101 0.0 0.0 1.0
