# Supplementary material for: Semicircular canal shape diversity among modern lepidosaurs: life habit, size, allometry
Source: BMC Ecol Evol. 2023 Apr 12;23:10. doi: 10.1186/s12862-023-02113-1 (PMC10091843; doi:10.1186/s12862-023-02113-1)
Supplement: Supplementary file 3 — Additional file 3. Curve landmark data used in the manuscript. [file 12862_2023_2113_MOESM3_ESM.zip › Enyalioides_laticeps_CURVES.ver]

curve1-1: 1.330930 1.104689 -0.454549 0.0 0.0 1.0
curve1-2: 1.068184 1.381509 -0.476789 0.0 0.0 1.0
curve1-3: 0.752182 1.594633 -0.470122 0.0 0.0 1.0
curve1-4: 0.399735 1.732224 -0.426517 0.0 0.0 1.0
curve1-5: 0.024387 1.783482 -0.373640 0.0 0.0 1.0
curve1-6: -0.353922 1.815299 -0.329025 0.0 0.0 1.0
curve1-7: -0.731141 1.768090 -0.289329 0.0 0.0 1.0
curve1-8: -1.103752 1.688604 -0.258161 0.0 0.0 1.0
curve1-9: -1.439765 1.511003 -0.225139 0.0 0.0 1.0
curve1-10: -1.717981 1.259235 -0.176198 0.0 0.0 1.0
curve1-11: -1.927785 0.944473 -0.120160 0.0 0.0 1.0
curve1-12: -2.114121 0.618211 -0.067099 0.0 0.0 1.0
curve1-13: -2.194043 0.253061 0.013840 0.0 0.0 1.0
curve1-14: -2.203932 -0.116737 0.100524 0.0 0.0 1.0
curve1-15: -2.117710 -0.464675 0.233563 0.0 0.0 1.0
curve1-16: -2.008687 -0.801567 0.378092 0.0 0.0 1.0
curve1-17: -1.841639 -1.101519 0.544326 0.0 0.0 1.0
curve1-18: -1.615067 -1.343508 0.734382 0.0 0.0 1.0
curve1-19: -1.327992 -1.483738 0.938774 0.0 0.0 1.0
curve1-20: -1.004805 -1.513936 1.139865 0.0 0.0 1.0
curve2-1: 3.388698 0.193784 -1.224270 0.0 0.0 1.0
curve2-2: 3.589098 0.342760 -0.952473 0.0 0.0 1.0
curve2-3: 3.656798 0.429754 -0.603448 0.0 0.0 1.0
curve2-4: 3.556486 0.421490 -0.248708 0.0 0.0 1.0
curve2-5: 3.455391 0.390271 0.105666 0.0 0.0 1.0
curve2-6: 3.322060 0.348142 0.447985 0.0 0.0 1.0
curve2-7: 3.158091 0.347113 0.778769 0.0 0.0 1.0
curve2-8: 2.963211 0.347292 1.092803 0.0 0.0 1.0
curve2-9: 2.780333 0.323523 1.413581 0.0 0.0 1.0
curve2-10: 2.589925 0.280196 1.727865 0.0 0.0 1.0
curve2-11: 2.399772 0.246292 2.043329 0.0 0.0 1.0
curve2-12: 2.192184 0.174888 2.338998 0.0 0.0 1.0
curve2-13: 1.967150 0.042158 2.600812 0.0 0.0 1.0
curve2-14: 1.734739 -0.141777 2.820904 0.0 0.0 1.0
curve2-15: 1.482311 -0.343894 3.000704 0.0 0.0 1.0
curve2-16: 1.212894 -0.553432 3.139659 0.0 0.0 1.0
curve2-17: 0.938863 -0.793491 3.204351 0.0 0.0 1.0
curve2-18: 0.674867 -1.050174 3.231832 0.0 0.0 1.0
curve2-19: 0.412081 -1.307961 3.195747 0.0 0.0 1.0
curve2-20: 0.158915 -1.546717 3.074109 0.0 0.0 1.0
curve3-1: -2.056315 -0.391283 -1.274833 0.0 0.0 1.0
curve3-2: -2.217184 -0.210104 -1.050682 0.0 0.0 1.0
curve3-3: -2.347612 -0.029437 -0.807808 0.0 0.0 1.0
curve3-4: -2.423978 0.148255 -0.540316 0.0 0.0 1.0
curve3-5: -2.450486 0.323896 -0.264228 0.0 0.0 1.0
curve3-6: -2.385643 0.448090 0.034406 0.0 0.0 1.0
curve3-7: -2.287833 0.550992 0.332114 0.0 0.0 1.0
curve3-8: -2.134274 0.604082 0.618780 0.0 0.0 1.0
curve3-9: -1.973889 0.620597 0.906930 0.0 0.0 1.0
curve3-10: -1.813809 0.620013 1.195552 0.0 0.0 1.0
curve3-11: -1.636355 0.558343 1.466504 0.0 0.0 1.0
curve3-12: -1.453654 0.477222 1.729359 0.0 0.0 1.0
curve3-13: -1.270437 0.384286 1.987396 0.0 0.0 1.0
curve3-14: -1.075566 0.225438 2.200712 0.0 0.0 1.0
curve3-15: -0.869415 0.050731 2.390294 0.0 0.0 1.0
curve3-16: -0.652455 -0.148897 2.536256 0.0 0.0 1.0
curve3-17: -0.490522 -0.414799 2.644511 0.0 0.0 1.0
curve3-18: -0.378231 -0.710824 2.735889 0.0 0.0 1.0
curve3-19: -0.323075 -1.031465 2.789391 0.0 0.0 1.0
curve3-20: -0.285575 -1.356641 2.831020 0.0 0.0 1.0
curve4-1: -0.458880 -2.063053 0.934816 0.0 0.0 1.0
curve4-2: -0.451064 -2.060724 1.022734 0.0 0.0 1.0
curve4-3: -0.444645 -2.060519 1.110805 0.0 0.0 1.0
curve4-4: -0.438000 -2.059970 1.198858 0.0 0.0 1.0
curve4-5: -0.430180 -2.057636 1.286782 0.0 0.0 1.0
curve4-6: -0.420737 -2.052829 1.374444 0.0 0.0 1.0
curve4-7: -0.409533 -2.045326 1.461709 0.0 0.0 1.0
curve4-8: -0.396598 -2.035158 1.548464 0.0 0.0 1.0
curve4-9: -0.382017 -2.022596 1.634643 0.0 0.0 1.0
curve4-10: -0.365471 -2.007943 1.720132 0.0 0.0 1.0
curve4-11: -0.346141 -1.990106 1.804415 0.0 0.0 1.0
curve4-12: -0.323585 -1.967735 1.886790 0.0 0.0 1.0
curve4-13: -0.299671 -1.941580 1.967669 0.0 0.0 1.0
curve4-14: -0.277633 -1.915113 2.048976 0.0 0.0 1.0
curve4-15: -0.258431 -1.890417 2.131548 0.0 0.0 1.0
curve4-16: -0.241197 -1.866649 2.214830 0.0 0.0 1.0
curve4-17: -0.225339 -1.841808 2.298070 0.0 0.0 1.0
curve4-18: -0.211400 -1.815449 2.381184 0.0 0.0 1.0
curve4-19: -0.199537 -1.787475 2.464096 0.0 0.0 1.0
curve4-20: -0.187165 -1.759897 2.547059 0.0 0.0 1.0
