# Supplementary material for: Semicircular canal shape diversity among modern lepidosaurs: life habit, size, allometry
Source: BMC Ecol Evol. 2023 Apr 12;23:10. doi: 10.1186/s12862-023-02113-1 (PMC10091843; doi:10.1186/s12862-023-02113-1)
Supplement: Supplementary file 3 — Additional file 3. Curve landmark data used in the manuscript. [file 12862_2023_2113_MOESM3_ESM.zip › Eublepharis_macularius_CURVES.ver]

curve1-1: 1.048623 1.182608 0.276640 0.0 0.0 1.0
curve1-2: 0.829612 1.272710 0.306759 0.0 0.0 1.0
curve1-3: 0.598762 1.329273 0.331554 0.0 0.0 1.0
curve1-4: 0.362592 1.359126 0.349878 0.0 0.0 1.0
curve1-5: 0.124617 1.379416 0.358621 0.0 0.0 1.0
curve1-6: -0.113449 1.397016 0.362980 0.0 0.0 1.0
curve1-7: -0.350863 1.374383 0.350048 0.0 0.0 1.0
curve1-8: -0.585986 1.341479 0.323063 0.0 0.0 1.0
curve1-9: -0.812135 1.278611 0.282086 0.0 0.0 1.0
curve1-10: -1.019284 1.162250 0.258975 0.0 0.0 1.0
curve1-11: -1.212430 1.023070 0.244562 0.0 0.0 1.0
curve1-12: -1.324595 0.815812 0.264315 0.0 0.0 1.0
curve1-13: -1.385905 0.588604 0.304428 0.0 0.0 1.0
curve1-14: -1.377724 0.358161 0.361047 0.0 0.0 1.0
curve1-15: -1.315722 0.143006 0.444279 0.0 0.0 1.0
curve1-16: -1.234440 -0.062877 0.533432 0.0 0.0 1.0
curve1-17: -1.094490 -0.213704 0.651641 0.0 0.0 1.0
curve1-18: -0.947408 -0.326427 0.802160 0.0 0.0 1.0
curve1-19: -0.792474 -0.389211 0.972218 0.0 0.0 1.0
curve1-20: -0.635533 -0.426882 1.148303 0.0 0.0 1.0
curve2-1: 2.805296 0.548366 0.166916 0.0 0.0 1.0
curve2-2: 2.820405 0.618851 0.353399 0.0 0.0 1.0
curve2-3: 2.764200 0.628617 0.542145 0.0 0.0 1.0
curve2-4: 2.639739 0.556465 0.676693 0.0 0.0 1.0
curve2-5: 2.473588 0.522088 0.782631 0.0 0.0 1.0
curve2-6: 2.287764 0.513792 0.856239 0.0 0.0 1.0
curve2-7: 2.099295 0.496989 0.922054 0.0 0.0 1.0
curve2-8: 1.905261 0.478898 0.967992 0.0 0.0 1.0
curve2-9: 1.714218 0.454780 1.021775 0.0 0.0 1.0
curve2-10: 1.539234 0.423235 1.113713 0.0 0.0 1.0
curve2-11: 1.384110 0.390605 1.235338 0.0 0.0 1.0
curve2-12: 1.254725 0.345221 1.381327 0.0 0.0 1.0
curve2-13: 1.118425 0.291520 1.517996 0.0 0.0 1.0
curve2-14: 0.989280 0.233566 1.659560 0.0 0.0 1.0
curve2-15: 0.865353 0.143389 1.788363 0.0 0.0 1.0
curve2-16: 0.745200 0.043788 1.913934 0.0 0.0 1.0
curve2-17: 0.632319 -0.082448 2.019142 0.0 0.0 1.0
curve2-18: 0.512827 -0.232353 2.076322 0.0 0.0 1.0
curve2-19: 0.398399 -0.395706 2.080615 0.0 0.0 1.0
curve2-20: 0.292271 -0.562792 2.050842 0.0 0.0 1.0
curve3-1: -1.613856 0.426608 -0.043533 0.0 0.0 1.0
curve3-2: -1.613572 0.477831 0.106396 0.0 0.0 1.0
curve3-3: -1.589245 0.512383 0.258701 0.0 0.0 1.0
curve3-4: -1.537273 0.525999 0.407852 0.0 0.0 1.0
curve3-5: -1.470056 0.528101 0.551346 0.0 0.0 1.0
curve3-6: -1.387147 0.514360 0.685821 0.0 0.0 1.0
curve3-7: -1.301688 0.494940 0.818064 0.0 0.0 1.0
curve3-8: -1.215002 0.475037 0.949422 0.0 0.0 1.0
curve3-9: -1.120203 0.444505 1.072694 0.0 0.0 1.0
curve3-10: -1.023392 0.399518 1.190036 0.0 0.0 1.0
curve3-11: -0.926742 0.351722 1.306395 0.0 0.0 1.0
curve3-12: -0.826213 0.296133 1.415710 0.0 0.0 1.0
curve3-13: -0.731573 0.228174 1.523326 0.0 0.0 1.0
curve3-14: -0.643541 0.158680 1.635513 0.0 0.0 1.0
curve3-15: -0.559753 0.094227 1.753777 0.0 0.0 1.0
curve3-16: -0.483302 0.022712 1.872766 0.0 0.0 1.0
curve3-17: -0.412011 -0.074573 1.975471 0.0 0.0 1.0
curve3-18: -0.344820 -0.190696 2.059598 0.0 0.0 1.0
curve3-19: -0.292119 -0.329988 2.112604 0.0 0.0 1.0
curve3-20: -0.248047 -0.477829 2.148576 0.0 0.0 1.0
curve4-1: -0.173478 -0.737845 0.915008 0.0 0.0 1.0
curve4-2: -0.162455 -0.748966 0.963839 0.0 0.0 1.0
curve4-3: -0.150552 -0.761175 1.012208 0.0 0.0 1.0
curve4-4: -0.139143 -0.772773 1.060843 0.0 0.0 1.0
curve4-5: -0.128812 -0.783039 1.110015 0.0 0.0 1.0
curve4-6: -0.119614 -0.791908 1.159682 0.0 0.0 1.0
curve4-7: -0.111419 -0.799544 1.209728 0.0 0.0 1.0
curve4-8: -0.104057 -0.806157 1.260050 0.0 0.0 1.0
curve4-9: -0.097216 -0.812104 1.310529 0.0 0.0 1.0
curve4-10: -0.090936 -0.817328 1.361160 0.0 0.0 1.0
curve4-11: -0.085418 -0.821594 1.411968 0.0 0.0 1.0
curve4-12: -0.080820 -0.824738 1.462949 0.0 0.0 1.0
curve4-13: -0.077096 -0.826861 1.514055 0.0 0.0 1.0
curve4-14: -0.073937 -0.828381 1.565222 0.0 0.0 1.0
curve4-15: -0.070963 -0.829773 1.616403 0.0 0.0 1.0
curve4-16: -0.067966 -0.831277 1.667580 0.0 0.0 1.0
curve4-17: -0.065611 -0.832116 1.718803 0.0 0.0 1.0
curve4-18: -0.064665 -0.831448 1.770071 0.0 0.0 1.0
curve4-19: -0.066283 -0.828045 1.821202 0.0 0.0 1.0
curve4-20: -0.068384 -0.824131 1.872272 0.0 0.0 1.0
