# Supplementary material for: Semicircular canal shape diversity among modern lepidosaurs: life habit, size, allometry
Source: BMC Ecol Evol. 2023 Apr 12;23:10. doi: 10.1186/s12862-023-02113-1 (PMC10091843; doi:10.1186/s12862-023-02113-1)
Supplement: Supplementary file 3 — Additional file 3. Curve landmark data used in the manuscript. [file 12862_2023_2113_MOESM3_ESM.zip › Eugongylus_rufescens_CURVES.ver]

curve1-1: 1.244367 0.763422 -0.272329 0.0 0.0 1.0
curve1-2: 1.047203 1.003330 -0.259968 0.0 0.0 1.0
curve1-3: 0.816247 1.210670 -0.283488 0.0 0.0 1.0
curve1-4: 0.568428 1.399002 -0.294294 0.0 0.0 1.0
curve1-5: 0.281914 1.520535 -0.290209 0.0 0.0 1.0
curve1-6: -0.022333 1.586226 -0.281850 0.0 0.0 1.0
curve1-7: -0.328179 1.644302 -0.287886 0.0 0.0 1.0
curve1-8: -0.639355 1.633005 -0.286842 0.0 0.0 1.0
curve1-9: -0.941514 1.560836 -0.274306 0.0 0.0 1.0
curve1-10: -1.237595 1.466052 -0.257916 0.0 0.0 1.0
curve1-11: -1.482778 1.277861 -0.223154 0.0 0.0 1.0
curve1-12: -1.659978 1.029411 -0.174133 0.0 0.0 1.0
curve1-13: -1.776488 0.751153 -0.097953 0.0 0.0 1.0
curve1-14: -1.816413 0.463293 0.012737 0.0 0.0 1.0
curve1-15: -1.789583 0.206958 0.174153 0.0 0.0 1.0
curve1-16: -1.662998 -0.023345 0.340870 0.0 0.0 1.0
curve1-17: -1.484374 -0.208726 0.515681 0.0 0.0 1.0
curve1-18: -1.283290 -0.348265 0.707129 0.0 0.0 1.0
curve1-19: -1.070515 -0.448544 0.911493 0.0 0.0 1.0
curve1-20: -0.861623 -0.527211 1.128730 0.0 0.0 1.0
curve2-1: 2.514453 0.009778 -0.829484 0.0 0.0 1.0
curve2-2: 2.610626 0.113676 -0.630433 0.0 0.0 1.0
curve2-3: 2.630041 0.176111 -0.395950 0.0 0.0 1.0
curve2-4: 2.575408 0.197973 -0.158829 0.0 0.0 1.0
curve2-5: 2.499465 0.263055 0.063254 0.0 0.0 1.0
curve2-6: 2.365083 0.302104 0.263288 0.0 0.0 1.0
curve2-7: 2.202388 0.327988 0.443303 0.0 0.0 1.0
curve2-8: 2.044402 0.421304 0.604162 0.0 0.0 1.0
curve2-9: 1.876674 0.496258 0.765378 0.0 0.0 1.0
curve2-10: 1.702251 0.534916 0.932680 0.0 0.0 1.0
curve2-11: 1.528599 0.562523 1.103190 0.0 0.0 1.0
curve2-12: 1.361090 0.563572 1.279896 0.0 0.0 1.0
curve2-13: 1.194951 0.532428 1.456884 0.0 0.0 1.0
curve2-14: 1.050870 0.456840 1.639635 0.0 0.0 1.0
curve2-15: 0.949072 0.338948 1.826111 0.0 0.0 1.0
curve2-16: 0.829919 0.186523 1.976308 0.0 0.0 1.0
curve2-17: 0.702723 0.013206 2.089984 0.0 0.0 1.0
curve2-18: 0.565660 -0.182559 2.142501 0.0 0.0 1.0
curve2-19: 0.428645 -0.385142 2.148216 0.0 0.0 1.0
curve2-20: 0.293145 -0.588624 2.133889 0.0 0.0 1.0
curve3-1: -1.908176 0.172017 -0.780021 0.0 0.0 1.0
curve3-2: -1.985754 0.359638 -0.661148 0.0 0.0 1.0
curve3-3: -2.036354 0.524201 -0.499677 0.0 0.0 1.0
curve3-4: -2.047506 0.643482 -0.296829 0.0 0.0 1.0
curve3-5: -2.040575 0.731007 -0.078172 0.0 0.0 1.0
curve3-6: -1.998489 0.785446 0.147700 0.0 0.0 1.0
curve3-7: -1.946373 0.827674 0.373704 0.0 0.0 1.0
curve3-8: -1.840546 0.836135 0.584446 0.0 0.0 1.0
curve3-9: -1.708785 0.837254 0.780100 0.0 0.0 1.0
curve3-10: -1.555341 0.817726 0.958542 0.0 0.0 1.0
curve3-11: -1.410264 0.790398 1.142925 0.0 0.0 1.0
curve3-12: -1.267153 0.748121 1.325716 0.0 0.0 1.0
curve3-13: -1.112387 0.686648 1.493218 0.0 0.0 1.0
curve3-14: -0.947746 0.617255 1.647071 0.0 0.0 1.0
curve3-15: -0.782753 0.514447 1.781199 0.0 0.0 1.0
curve3-16: -0.613222 0.414478 1.911765 0.0 0.0 1.0
curve3-17: -0.457646 0.278742 2.024758 0.0 0.0 1.0
curve3-18: -0.331709 0.105016 2.122782 0.0 0.0 1.0
curve3-19: -0.240818 -0.099153 2.197656 0.0 0.0 1.0
curve3-20: -0.169024 -0.315415 2.259355 0.0 0.0 1.0
curve4-1: -0.374624 -0.842614 0.848266 0.0 0.0 1.0
curve4-2: -0.363727 -0.852278 0.909319 0.0 0.0 1.0
curve4-3: -0.352998 -0.862740 0.970281 0.0 0.0 1.0
curve4-4: -0.341629 -0.870144 1.031566 0.0 0.0 1.0
curve4-5: -0.329502 -0.873716 1.093049 0.0 0.0 1.0
curve4-6: -0.316895 -0.873988 1.154543 0.0 0.0 1.0
curve4-7: -0.305158 -0.871732 1.216165 0.0 0.0 1.0
curve4-8: -0.293485 -0.864416 1.277385 0.0 0.0 1.0
curve4-9: -0.278591 -0.853398 1.337357 0.0 0.0 1.0
curve4-10: -0.261006 -0.843062 1.396726 0.0 0.0 1.0
curve4-11: -0.241732 -0.833498 1.455699 0.0 0.0 1.0
curve4-12: -0.219285 -0.823407 1.513437 0.0 0.0 1.0
curve4-13: -0.193996 -0.811359 1.569614 0.0 0.0 1.0
curve4-14: -0.170306 -0.797729 1.626125 0.0 0.0 1.0
curve4-15: -0.148786 -0.783757 1.683419 0.0 0.0 1.0
curve4-16: -0.128269 -0.769196 1.740935 0.0 0.0 1.0
curve4-17: -0.108467 -0.753735 1.798467 0.0 0.0 1.0
curve4-18: -0.089360 -0.737414 1.855996 0.0 0.0 1.0
curve4-19: -0.070696 -0.720550 1.913516 0.0 0.0 1.0
curve4-20: -0.051752 -0.704028 1.971042 0.0 0.0 1.0
