# Supplementary material for: Semicircular canal shape diversity among modern lepidosaurs: life habit, size, allometry
Source: BMC Ecol Evol. 2023 Apr 12;23:10. doi: 10.1186/s12862-023-02113-1 (PMC10091843; doi:10.1186/s12862-023-02113-1)
Supplement: Supplementary file 3 — Additional file 3. Curve landmark data used in the manuscript. [file 12862_2023_2113_MOESM3_ESM.zip › Eumeces_schneideri_CURVES.ver]

curve1-1: 1.328753 1.083121 -0.647604 0.0 0.0 1.0
curve1-2: 1.062160 1.284668 -0.589004 0.0 0.0 1.0
curve1-3: 0.772292 1.447152 -0.522166 0.0 0.0 1.0
curve1-4: 0.458251 1.564863 -0.468775 0.0 0.0 1.0
curve1-5: 0.133952 1.657527 -0.434408 0.0 0.0 1.0
curve1-6: -0.202005 1.707039 -0.437351 0.0 0.0 1.0
curve1-7: -0.540291 1.714642 -0.439902 0.0 0.0 1.0
curve1-8: -0.870802 1.636423 -0.440987 0.0 0.0 1.0
curve1-9: -1.193818 1.533897 -0.454216 0.0 0.0 1.0
curve1-10: -1.481769 1.356907 -0.483783 0.0 0.0 1.0
curve1-11: -1.704786 1.104235 -0.499721 0.0 0.0 1.0
curve1-12: -1.814047 0.784759 -0.508226 0.0 0.0 1.0
curve1-13: -1.812454 0.446141 -0.506425 0.0 0.0 1.0
curve1-14: -1.807237 0.115083 -0.437991 0.0 0.0 1.0
curve1-15: -1.656786 -0.142897 -0.294011 0.0 0.0 1.0
curve1-16: -1.472553 -0.373535 -0.126532 0.0 0.0 1.0
curve1-17: -1.263182 -0.565796 0.057613 0.0 0.0 1.0
curve1-18: -1.021999 -0.728603 0.232081 0.0 0.0 1.0
curve1-19: -0.750003 -0.847439 0.397093 0.0 0.0 1.0
curve1-20: -0.459326 -0.928554 0.552248 0.0 0.0 1.0
curve2-1: 2.467054 0.476059 -1.278330 0.0 0.0 1.0
curve2-2: 2.587765 0.480549 -1.083049 0.0 0.0 1.0
curve2-3: 2.634403 0.479912 -0.859843 0.0 0.0 1.0
curve2-4: 2.567967 0.456753 -0.642524 0.0 0.0 1.0
curve2-5: 2.464603 0.427701 -0.438745 0.0 0.0 1.0
curve2-6: 2.357943 0.401003 -0.236387 0.0 0.0 1.0
curve2-7: 2.238242 0.373297 -0.041586 0.0 0.0 1.0
curve2-8: 2.109361 0.356092 0.148253 0.0 0.0 1.0
curve2-9: 1.943157 0.319359 0.303007 0.0 0.0 1.0
curve2-10: 1.769585 0.270256 0.446234 0.0 0.0 1.0
curve2-11: 1.610874 0.212879 0.602579 0.0 0.0 1.0
curve2-12: 1.473148 0.134530 0.769587 0.0 0.0 1.0
curve2-13: 1.321516 0.044849 0.917790 0.0 0.0 1.0
curve2-14: 1.157663 -0.037556 1.057050 0.0 0.0 1.0
curve2-15: 0.984244 -0.138424 1.168794 0.0 0.0 1.0
curve2-16: 0.817542 -0.269880 1.257997 0.0 0.0 1.0
curve2-17: 0.658959 -0.420807 1.328557 0.0 0.0 1.0
curve2-18: 0.508742 -0.591464 1.364740 0.0 0.0 1.0
curve2-19: 0.359520 -0.765874 1.378637 0.0 0.0 1.0
curve2-20: 0.229770 -0.950079 1.333704 0.0 0.0 1.0
curve3-1: -1.915613 0.394970 -1.089155 0.0 0.0 1.0
curve3-2: -2.012665 0.471928 -0.914029 0.0 0.0 1.0
curve3-3: -2.088665 0.565603 -0.737092 0.0 0.0 1.0
curve3-4: -2.098607 0.631444 -0.537034 0.0 0.0 1.0
curve3-5: -2.056885 0.652924 -0.328171 0.0 0.0 1.0
curve3-6: -1.975752 0.644007 -0.129991 0.0 0.0 1.0
curve3-7: -1.885676 0.636475 0.064538 0.0 0.0 1.0
curve3-8: -1.776626 0.619633 0.247732 0.0 0.0 1.0
curve3-9: -1.647075 0.578052 0.413533 0.0 0.0 1.0
curve3-10: -1.508834 0.530098 0.570269 0.0 0.0 1.0
curve3-11: -1.359574 0.462835 0.708633 0.0 0.0 1.0
curve3-12: -1.211646 0.380879 0.840601 0.0 0.0 1.0
curve3-13: -1.064639 0.294578 0.970723 0.0 0.0 1.0
curve3-14: -0.919734 0.174402 1.072689 0.0 0.0 1.0
curve3-15: -0.776166 0.041920 1.161281 0.0 0.0 1.0
curve3-16: -0.631633 -0.099337 1.232342 0.0 0.0 1.0
curve3-17: -0.508662 -0.267680 1.282046 0.0 0.0 1.0
curve3-18: -0.404094 -0.449290 1.327165 0.0 0.0 1.0
curve3-19: -0.325811 -0.646618 1.356135 0.0 0.0 1.0
curve3-20: -0.260879 -0.849913 1.376876 0.0 0.0 1.0
curve4-1: -0.349539 -1.104704 -0.072313 0.0 0.0 1.0
curve4-2: -0.334093 -1.117887 -0.010553 0.0 0.0 1.0
curve4-3: -0.318094 -1.133423 0.050533 0.0 0.0 1.0
curve4-4: -0.301336 -1.146898 0.111897 0.0 0.0 1.0
curve4-5: -0.284029 -1.157103 0.173739 0.0 0.0 1.0
curve4-6: -0.266408 -1.164459 0.235898 0.0 0.0 1.0
curve4-7: -0.248252 -1.169947 0.298098 0.0 0.0 1.0
curve4-8: -0.228344 -1.174552 0.359830 0.0 0.0 1.0
curve4-9: -0.206923 -1.177132 0.421171 0.0 0.0 1.0
curve4-10: -0.186391 -1.176592 0.482862 0.0 0.0 1.0
curve4-11: -0.168952 -1.173910 0.545444 0.0 0.0 1.0
curve4-12: -0.154240 -1.170549 0.608696 0.0 0.0 1.0
curve4-13: -0.141306 -1.167122 0.672333 0.0 0.0 1.0
curve4-14: -0.129920 -1.163033 0.736225 0.0 0.0 1.0
curve4-15: -0.120268 -1.157856 0.800323 0.0 0.0 1.0
curve4-16: -0.112406 -1.151564 0.864566 0.0 0.0 1.0
curve4-17: -0.106232 -1.144232 0.928883 0.0 0.0 1.0
curve4-18: -0.101333 -1.136122 0.993218 0.0 0.0 1.0
curve4-19: -0.096760 -1.127814 1.057553 0.0 0.0 1.0
curve4-20: -0.090830 -1.120334 1.121871 0.0 0.0 1.0
