# Supplementary material for: Semicircular canal shape diversity among modern lepidosaurs: life habit, size, allometry
Source: BMC Ecol Evol. 2023 Apr 12;23:10. doi: 10.1186/s12862-023-02113-1 (PMC10091843; doi:10.1186/s12862-023-02113-1)
Supplement: Supplementary file 3 — Additional file 3. Curve landmark data used in the manuscript. [file 12862_2023_2113_MOESM3_ESM.zip › Gekko_gecko_CURVES.ver]

curve1-1: 1.632583 1.170115 0.014483 0.0 0.0 1.0
curve1-2: 1.280473 1.277711 -0.009665 0.0 0.0 1.0
curve1-3: 0.918184 1.346586 -0.017464 0.0 0.0 1.0
curve1-4: 0.553901 1.405670 -0.013729 0.0 0.0 1.0
curve1-5: 0.185961 1.417736 0.001672 0.0 0.0 1.0
curve1-6: -0.181544 1.387298 0.016629 0.0 0.0 1.0
curve1-7: -0.548258 1.347216 0.018298 0.0 0.0 1.0
curve1-8: -0.905681 1.255998 0.017130 0.0 0.0 1.0
curve1-9: -1.260601 1.155428 0.008595 0.0 0.0 1.0
curve1-10: -1.576430 0.971724 0.016063 0.0 0.0 1.0
curve1-11: -1.839676 0.717972 0.064514 0.0 0.0 1.0
curve1-12: -2.010890 0.406338 0.148649 0.0 0.0 1.0
curve1-13: -2.086559 0.071603 0.284037 0.0 0.0 1.0
curve1-14: -2.063055 -0.252692 0.443601 0.0 0.0 1.0
curve1-15: -1.913621 -0.516592 0.653663 0.0 0.0 1.0
curve1-16: -1.737347 -0.753925 0.874040 0.0 0.0 1.0
curve1-17: -1.517741 -0.944534 1.100630 0.0 0.0 1.0
curve1-18: -1.274913 -1.102558 1.329233 0.0 0.0 1.0
curve1-19: -1.007838 -1.215681 1.555672 0.0 0.0 1.0
curve1-20: -0.707169 -1.241215 1.767140 0.0 0.0 1.0
curve2-1: 3.802028 0.700550 -0.233750 0.0 0.0 1.0
curve2-2: 3.874585 0.772055 0.046160 0.0 0.0 1.0
curve2-3: 3.868828 0.790321 0.350107 0.0 0.0 1.0
curve2-4: 3.725358 0.750836 0.618850 0.0 0.0 1.0
curve2-5: 3.538590 0.690382 0.855526 0.0 0.0 1.0
curve2-6: 3.318227 0.617190 1.057829 0.0 0.0 1.0
curve2-7: 3.092299 0.546584 1.254969 0.0 0.0 1.0
curve2-8: 2.853068 0.475903 1.435391 0.0 0.0 1.0
curve2-9: 2.601421 0.403698 1.597674 0.0 0.0 1.0
curve2-10: 2.368173 0.332687 1.785661 0.0 0.0 1.0
curve2-11: 2.150968 0.268799 1.994394 0.0 0.0 1.0
curve2-12: 1.958167 0.209078 2.226887 0.0 0.0 1.0
curve2-13: 1.767339 0.125771 2.453805 0.0 0.0 1.0
curve2-14: 1.585954 0.038550 2.686878 0.0 0.0 1.0
curve2-15: 1.405922 -0.083529 2.903502 0.0 0.0 1.0
curve2-16: 1.203109 -0.240049 3.074393 0.0 0.0 1.0
curve2-17: 0.994403 -0.436599 3.176507 0.0 0.0 1.0
curve2-18: 0.779196 -0.656394 3.188860 0.0 0.0 1.0
curve2-19: 0.573103 -0.878022 3.135808 0.0 0.0 1.0
curve2-20: 0.376922 -1.097440 3.045435 0.0 0.0 1.0
curve3-1: -2.290518 -0.271837 -0.399468 0.0 0.0 1.0
curve3-2: -2.413702 -0.079884 -0.248659 0.0 0.0 1.0
curve3-3: -2.450103 0.076070 -0.028518 0.0 0.0 1.0
curve3-4: -2.425486 0.204550 0.211568 0.0 0.0 1.0
curve3-5: -2.349034 0.275324 0.464993 0.0 0.0 1.0
curve3-6: -2.263909 0.322478 0.721482 0.0 0.0 1.0
curve3-7: -2.154760 0.354535 0.971014 0.0 0.0 1.0
curve3-8: -2.033562 0.363356 1.216923 0.0 0.0 1.0
curve3-9: -1.930806 0.352164 1.470970 0.0 0.0 1.0
curve3-10: -1.794504 0.325585 1.706729 0.0 0.0 1.0
curve3-11: -1.626084 0.277104 1.917779 0.0 0.0 1.0
curve3-12: -1.462508 0.218564 2.130142 0.0 0.0 1.0
curve3-13: -1.306787 0.156448 2.347334 0.0 0.0 1.0
curve3-14: -1.151007 0.062255 2.552010 0.0 0.0 1.0
curve3-15: -0.986096 -0.061055 2.733289 0.0 0.0 1.0
curve3-16: -0.817900 -0.195736 2.902941 0.0 0.0 1.0
curve3-17: -0.649594 -0.373508 3.024865 0.0 0.0 1.0
curve3-18: -0.485717 -0.574526 3.114069 0.0 0.0 1.0
curve3-19: -0.334158 -0.798604 3.155528 0.0 0.0 1.0
curve3-20: -0.194273 -1.034337 3.162593 0.0 0.0 1.0
curve4-1: -0.107646 -1.554906 1.652445 0.0 0.0 1.0
curve4-2: -0.095808 -1.549851 1.717678 0.0 0.0 1.0
curve4-3: -0.082892 -1.545305 1.782747 0.0 0.0 1.0
curve4-4: -0.070523 -1.540499 1.847903 0.0 0.0 1.0
curve4-5: -0.059473 -1.535073 1.913247 0.0 0.0 1.0
curve4-6: -0.049939 -1.528940 1.978766 0.0 0.0 1.0
curve4-7: -0.041856 -1.522137 2.044415 0.0 0.0 1.0
curve4-8: -0.035082 -1.514753 2.110149 0.0 0.0 1.0
curve4-9: -0.029786 -1.506950 2.175969 0.0 0.0 1.0
curve4-10: -0.026596 -1.498543 2.241849 0.0 0.0 1.0
curve4-11: -0.025811 -1.489237 2.307681 0.0 0.0 1.0
curve4-12: -0.025904 -1.479129 2.373402 0.0 0.0 1.0
curve4-13: -0.024531 -1.468849 2.439081 0.0 0.0 1.0
curve4-14: -0.021139 -1.458799 2.504722 0.0 0.0 1.0
curve4-15: -0.016278 -1.448933 2.570300 0.0 0.0 1.0
curve4-16: -0.010515 -1.438872 2.635775 0.0 0.0 1.0
curve4-17: -0.003687 -1.428541 2.701105 0.0 0.0 1.0
curve4-18: 0.004336 -1.417908 2.766251 0.0 0.0 1.0
curve4-19: 0.013200 -1.407064 2.831254 0.0 0.0 1.0
curve4-20: 0.021439 -1.396377 2.896363 0.0 0.0 1.0
