# Supplementary material for: Semicircular canal shape diversity among modern lepidosaurs: life habit, size, allometry
Source: BMC Ecol Evol. 2023 Apr 12;23:10. doi: 10.1186/s12862-023-02113-1 (PMC10091843; doi:10.1186/s12862-023-02113-1)
Supplement: Supplementary file 3 — Additional file 3. Curve landmark data used in the manuscript. [file 12862_2023_2113_MOESM3_ESM.zip › Gonatodes_albogularis_CURVES.ver]

curve1-1: 0.588533 0.438547 -0.021041 0.0 0.0 1.0
curve1-2: 0.494498 0.540757 0.029764 0.0 0.0 1.0
curve1-3: 0.382702 0.621667 0.081884 0.0 0.0 1.0
curve1-4: 0.255091 0.686878 0.118996 0.0 0.0 1.0
curve1-5: 0.124461 0.749158 0.150134 0.0 0.0 1.0
curve1-6: -0.016050 0.788918 0.171692 0.0 0.0 1.0
curve1-7: -0.163315 0.792827 0.184179 0.0 0.0 1.0
curve1-8: -0.311230 0.795408 0.188876 0.0 0.0 1.0
curve1-9: -0.454669 0.765452 0.181385 0.0 0.0 1.0
curve1-10: -0.584313 0.694432 0.173792 0.0 0.0 1.0
curve1-11: -0.709697 0.616982 0.164861 0.0 0.0 1.0
curve1-12: -0.794554 0.496680 0.161120 0.0 0.0 1.0
curve1-13: -0.856768 0.362519 0.155742 0.0 0.0 1.0
curve1-14: -0.893089 0.220410 0.141160 0.0 0.0 1.0
curve1-15: -0.883933 0.073273 0.147248 0.0 0.0 1.0
curve1-16: -0.854205 -0.069732 0.170679 0.0 0.0 1.0
curve1-17: -0.774622 -0.189561 0.193363 0.0 0.0 1.0
curve1-18: -0.669611 -0.287722 0.228057 0.0 0.0 1.0
curve1-19: -0.563354 -0.376688 0.279277 0.0 0.0 1.0
curve1-20: -0.450477 -0.449179 0.341812 0.0 0.0 1.0
curve2-1: 1.476087 -0.029095 -0.443394 0.0 0.0 1.0
curve2-2: 1.529747 -0.042010 -0.325901 0.0 0.0 1.0
curve2-3: 1.533997 -0.052733 -0.197951 0.0 0.0 1.0
curve2-4: 1.492504 -0.059917 -0.076188 0.0 0.0 1.0
curve2-5: 1.404034 -0.062413 0.018871 0.0 0.0 1.0
curve2-6: 1.302233 -0.062553 0.099221 0.0 0.0 1.0
curve2-7: 1.186156 -0.059809 0.157736 0.0 0.0 1.0
curve2-8: 1.078260 -0.061062 0.229884 0.0 0.0 1.0
curve2-9: 0.983614 -0.063956 0.318924 0.0 0.0 1.0
curve2-10: 0.905106 -0.067187 0.422280 0.0 0.0 1.0
curve2-11: 0.830022 -0.086189 0.526630 0.0 0.0 1.0
curve2-12: 0.751016 -0.111130 0.626877 0.0 0.0 1.0
curve2-13: 0.675649 -0.150160 0.725007 0.0 0.0 1.0
curve2-14: 0.599556 -0.209007 0.812491 0.0 0.0 1.0
curve2-15: 0.532894 -0.272202 0.904366 0.0 0.0 1.0
curve2-16: 0.463793 -0.356704 0.972417 0.0 0.0 1.0
curve2-17: 0.376021 -0.448200 1.000370 0.0 0.0 1.0
curve2-18: 0.283772 -0.539481 0.999588 0.0 0.0 1.0
curve2-19: 0.192064 -0.628346 0.975395 0.0 0.0 1.0
curve2-20: 0.100584 -0.716811 0.949047 0.0 0.0 1.0
curve3-1: -1.027130 0.224451 -0.110850 0.0 0.0 1.0
curve3-2: -1.056890 0.246184 -0.004316 0.0 0.0 1.0
curve3-3: -1.066475 0.260863 0.106609 0.0 0.0 1.0
curve3-4: -1.047923 0.264992 0.217592 0.0 0.0 1.0
curve3-5: -0.996036 0.255640 0.316904 0.0 0.0 1.0
curve3-6: -0.937365 0.244448 0.412599 0.0 0.0 1.0
curve3-7: -0.868751 0.231431 0.501024 0.0 0.0 1.0
curve3-8: -0.795568 0.210242 0.584204 0.0 0.0 1.0
curve3-9: -0.724905 0.188215 0.669337 0.0 0.0 1.0
curve3-10: -0.651694 0.157186 0.749002 0.0 0.0 1.0
curve3-11: -0.574659 0.113627 0.818943 0.0 0.0 1.0
curve3-12: -0.491493 0.072131 0.882644 0.0 0.0 1.0
curve3-13: -0.417330 0.002651 0.930584 0.0 0.0 1.0
curve3-14: -0.354700 -0.080227 0.974503 0.0 0.0 1.0
curve3-15: -0.302603 -0.172068 1.013731 0.0 0.0 1.0
curve3-16: -0.260966 -0.273792 1.038761 0.0 0.0 1.0
curve3-17: -0.219442 -0.377370 1.055244 0.0 0.0 1.0
curve3-18: -0.180859 -0.483062 1.062370 0.0 0.0 1.0
curve3-19: -0.148634 -0.590951 1.056571 0.0 0.0 1.0
curve3-20: -0.118174 -0.699133 1.047372 0.0 0.0 1.0
curve4-1: -0.251696 -0.658619 0.409180 0.0 0.0 1.0
curve4-2: -0.244482 -0.668622 0.429222 0.0 0.0 1.0
curve4-3: -0.237113 -0.679603 0.448695 0.0 0.0 1.0
curve4-4: -0.229825 -0.690063 0.468481 0.0 0.0 1.0
curve4-5: -0.222709 -0.699478 0.488845 0.0 0.0 1.0
curve4-6: -0.215757 -0.707960 0.509672 0.0 0.0 1.0
curve4-7: -0.208941 -0.715721 0.530823 0.0 0.0 1.0
curve4-8: -0.202232 -0.722930 0.552203 0.0 0.0 1.0
curve4-9: -0.195610 -0.729708 0.573750 0.0 0.0 1.0
curve4-10: -0.189065 -0.736109 0.595436 0.0 0.0 1.0
curve4-11: -0.182594 -0.742154 0.617246 0.0 0.0 1.0
curve4-12: -0.176194 -0.747866 0.639167 0.0 0.0 1.0
curve4-13: -0.169860 -0.753273 0.661184 0.0 0.0 1.0
curve4-14: -0.163586 -0.758410 0.683282 0.0 0.0 1.0
curve4-15: -0.157362 -0.763320 0.705446 0.0 0.0 1.0
curve4-16: -0.151176 -0.768058 0.727658 0.0 0.0 1.0
curve4-17: -0.145013 -0.772696 0.749898 0.0 0.0 1.0
curve4-18: -0.138852 -0.777325 0.772140 0.0 0.0 1.0
curve4-19: -0.132663 -0.782076 0.794349 0.0 0.0 1.0
curve4-20: -0.126406 -0.787134 0.816470 0.0 0.0 1.0
