# Supplementary material for: Semicircular canal shape diversity among modern lepidosaurs: life habit, size, allometry
Source: BMC Ecol Evol. 2023 Apr 12;23:10. doi: 10.1186/s12862-023-02113-1 (PMC10091843; doi:10.1186/s12862-023-02113-1)
Supplement: Supplementary file 3 — Additional file 3. Curve landmark data used in the manuscript. [file 12862_2023_2113_MOESM3_ESM.zip › Heloderma_horridum_CURVES.ver]

curve1-1: 1.212824 1.523665 0.183598 0.0 0.0 1.0
curve1-2: 0.921738 1.699582 0.213957 0.0 0.0 1.0
curve1-3: 0.625191 1.866086 0.243885 0.0 0.0 1.0
curve1-4: 0.310674 1.995697 0.271931 0.0 0.0 1.0
curve1-5: -0.014140 2.097952 0.297950 0.0 0.0 1.0
curve1-6: -0.347966 2.164291 0.320438 0.0 0.0 1.0
curve1-7: -0.688344 2.156300 0.336896 0.0 0.0 1.0
curve1-8: -1.022856 2.089389 0.340562 0.0 0.0 1.0
curve1-9: -1.343015 1.971400 0.333804 0.0 0.0 1.0
curve1-10: -1.653904 1.830939 0.348435 0.0 0.0 1.0
curve1-11: -1.940086 1.648993 0.371157 0.0 0.0 1.0
curve1-12: -2.133030 1.370251 0.387426 0.0 0.0 1.0
curve1-13: -2.244869 1.047963 0.386733 0.0 0.0 1.0
curve1-14: -2.295937 0.712108 0.361897 0.0 0.0 1.0
curve1-15: -2.232652 0.379202 0.358166 0.0 0.0 1.0
curve1-16: -2.055166 0.095148 0.416772 0.0 0.0 1.0
curve1-17: -1.839357 -0.158624 0.491764 0.0 0.0 1.0
curve1-18: -1.602462 -0.392261 0.568390 0.0 0.0 1.0
curve1-19: -1.339985 -0.595183 0.648236 0.0 0.0 1.0
curve1-20: -1.040167 -0.731269 0.732780 0.0 0.0 1.0
curve2-1: 3.590668 0.564235 -0.184962 0.0 0.0 1.0
curve2-2: 3.590174 0.582699 0.049604 0.0 0.0 1.0
curve2-3: 3.502792 0.550645 0.264001 0.0 0.0 1.0
curve2-4: 3.364571 0.480006 0.441162 0.0 0.0 1.0
curve2-5: 3.201320 0.392227 0.587090 0.0 0.0 1.0
curve2-6: 3.025492 0.307526 0.719851 0.0 0.0 1.0
curve2-7: 2.842014 0.232937 0.848276 0.0 0.0 1.0
curve2-8: 2.661613 0.147513 0.974115 0.0 0.0 1.0
curve2-9: 2.492147 0.043700 1.101447 0.0 0.0 1.0
curve2-10: 2.330939 -0.070345 1.230747 0.0 0.0 1.0
curve2-11: 2.183212 -0.200326 1.360948 0.0 0.0 1.0
curve2-12: 2.037146 -0.342502 1.479885 0.0 0.0 1.0
curve2-13: 1.877356 -0.477265 1.589517 0.0 0.0 1.0
curve2-14: 1.709867 -0.602268 1.699219 0.0 0.0 1.0
curve2-15: 1.532770 -0.724948 1.795208 0.0 0.0 1.0
curve2-16: 1.358741 -0.867258 1.866987 0.0 0.0 1.0
curve2-17: 1.190184 -1.020484 1.928760 0.0 0.0 1.0
curve2-18: 1.025486 -1.183108 1.974874 0.0 0.0 1.0
curve2-19: 0.865019 -1.353299 2.006553 0.0 0.0 1.0
curve2-20: 0.704681 -1.523646 2.037877 0.0 0.0 1.0
curve3-1: -2.954557 0.779361 -0.063916 0.0 0.0 1.0
curve3-2: -2.893306 0.834808 0.176209 0.0 0.0 1.0
curve3-3: -2.813972 0.869650 0.414555 0.0 0.0 1.0
curve3-4: -2.705702 0.872898 0.644238 0.0 0.0 1.0
curve3-5: -2.569329 0.855756 0.856438 0.0 0.0 1.0
curve3-6: -2.425939 0.772393 1.048618 0.0 0.0 1.0
curve3-7: -2.291706 0.668279 1.237401 0.0 0.0 1.0
curve3-8: -2.163227 0.535049 1.411101 0.0 0.0 1.0
curve3-9: -2.031312 0.384682 1.567700 0.0 0.0 1.0
curve3-10: -1.892132 0.238223 1.721703 0.0 0.0 1.0
curve3-11: -1.745033 0.095202 1.871326 0.0 0.0 1.0
curve3-12: -1.589895 -0.071734 1.982765 0.0 0.0 1.0
curve3-13: -1.437221 -0.255222 2.069666 0.0 0.0 1.0
curve3-14: -1.286394 -0.444770 2.146198 0.0 0.0 1.0
curve3-15: -1.137308 -0.641325 2.206572 0.0 0.0 1.0
curve3-16: -0.991704 -0.846330 2.241952 0.0 0.0 1.0
curve3-17: -0.850343 -1.057070 2.252883 0.0 0.0 1.0
curve3-18: -0.705614 -1.264897 2.237550 0.0 0.0 1.0
curve3-19: -0.551072 -1.454636 2.171510 0.0 0.0 1.0
curve3-20: -0.402553 -1.630864 2.064859 0.0 0.0 1.0
curve4-1: 0.080144 -1.463699 0.406559 0.0 0.0 1.0
curve4-2: 0.086981 -1.482057 0.459115 0.0 0.0 1.0
curve4-3: 0.094737 -1.500316 0.511580 0.0 0.0 1.0
curve4-4: 0.102711 -1.518551 0.564020 0.0 0.0 1.0
curve4-5: 0.110400 -1.536818 0.616492 0.0 0.0 1.0
curve4-6: 0.117491 -1.555149 0.669025 0.0 0.0 1.0
curve4-7: 0.123818 -1.573560 0.721628 0.0 0.0 1.0
curve4-8: 0.129309 -1.592055 0.774295 0.0 0.0 1.0
curve4-9: 0.133955 -1.610629 0.827015 0.0 0.0 1.0
curve4-10: 0.137779 -1.629277 0.879776 0.0 0.0 1.0
curve4-11: 0.140821 -1.647991 0.932564 0.0 0.0 1.0
curve4-12: 0.143096 -1.666766 0.985369 0.0 0.0 1.0
curve4-13: 0.144526 -1.685604 1.038181 0.0 0.0 1.0
curve4-14: 0.145015 -1.704508 1.090987 0.0 0.0 1.0
curve4-15: 0.144480 -1.723476 1.143768 0.0 0.0 1.0
curve4-16: 0.142890 -1.742505 1.196507 0.0 0.0 1.0
curve4-17: 0.140344 -1.761583 1.249191 0.0 0.0 1.0
curve4-18: 0.137193 -1.780689 1.301832 0.0 0.0 1.0
curve4-19: 0.134167 -1.799790 1.354483 0.0 0.0 1.0
curve4-20: 0.132317 -1.818832 1.407207 0.0 0.0 1.0
