# Supplementary material for: Semicircular canal shape diversity among modern lepidosaurs: life habit, size, allometry
Source: BMC Ecol Evol. 2023 Apr 12;23:10. doi: 10.1186/s12862-023-02113-1 (PMC10091843; doi:10.1186/s12862-023-02113-1)
Supplement: Supplementary file 3 — Additional file 3. Curve landmark data used in the manuscript. [file 12862_2023_2113_MOESM3_ESM.zip › Heloderma_suspectum_CURVES.ver]

curve1-1: 0.910291 1.471552 -0.364382 0.0 0.0 1.0
curve1-2: 0.692642 1.672279 -0.458059 0.0 0.0 1.0
curve1-3: 0.432397 1.831529 -0.520545 0.0 0.0 1.0
curve1-4: 0.146715 1.947058 -0.555338 0.0 0.0 1.0
curve1-5: -0.157647 2.011710 -0.564566 0.0 0.0 1.0
curve1-6: -0.467968 2.024734 -0.548029 0.0 0.0 1.0
curve1-7: -0.779005 2.021085 -0.531761 0.0 0.0 1.0
curve1-8: -1.087728 1.992132 -0.514025 0.0 0.0 1.0
curve1-9: -1.386086 1.909205 -0.481831 0.0 0.0 1.0
curve1-10: -1.653233 1.761590 -0.425242 0.0 0.0 1.0
curve1-11: -1.848879 1.559618 -0.307520 0.0 0.0 1.0
curve1-12: -1.982292 1.311613 -0.177916 0.0 0.0 1.0
curve1-13: -2.044965 1.033184 -0.054214 0.0 0.0 1.0
curve1-14: -2.033231 0.757534 0.088799 0.0 0.0 1.0
curve1-15: -1.996112 0.502621 0.261847 0.0 0.0 1.0
curve1-16: -1.891182 0.278097 0.450346 0.0 0.0 1.0
curve1-17: -1.751523 0.078998 0.643988 0.0 0.0 1.0
curve1-18: -1.576813 -0.104591 0.825037 0.0 0.0 1.0
curve1-19: -1.382630 -0.281442 0.992180 0.0 0.0 1.0
curve1-20: -1.170190 -0.447569 1.147997 0.0 0.0 1.0
curve2-1: 2.884479 0.639504 -0.108091 0.0 0.0 1.0
curve2-2: 2.830786 0.643357 0.102839 0.0 0.0 1.0
curve2-3: 2.751852 0.649003 0.305441 0.0 0.0 1.0
curve2-4: 2.648348 0.658711 0.496758 0.0 0.0 1.0
curve2-5: 2.528418 0.678013 0.677320 0.0 0.0 1.0
curve2-6: 2.391712 0.683588 0.846670 0.0 0.0 1.0
curve2-7: 2.254110 0.675933 1.015301 0.0 0.0 1.0
curve2-8: 2.112359 0.660601 1.179891 0.0 0.0 1.0
curve2-9: 1.964607 0.633274 1.337510 0.0 0.0 1.0
curve2-10: 1.816917 0.601553 1.494402 0.0 0.0 1.0
curve2-11: 1.672018 0.572376 1.654353 0.0 0.0 1.0
curve2-12: 1.530450 0.545559 1.817664 0.0 0.0 1.0
curve2-13: 1.383151 0.500867 1.971442 0.0 0.0 1.0
curve2-14: 1.230215 0.441533 2.114682 0.0 0.0 1.0
curve2-15: 1.083834 0.376559 2.261817 0.0 0.0 1.0
curve2-16: 0.917142 0.267560 2.347667 0.0 0.0 1.0
curve2-17: 0.743218 0.147872 2.400380 0.0 0.0 1.0
curve2-18: 0.569676 0.018367 2.422052 0.0 0.0 1.0
curve2-19: 0.398792 -0.116593 2.421188 0.0 0.0 1.0
curve2-20: 0.227886 -0.251444 2.420706 0.0 0.0 1.0
curve3-1: -2.428992 0.193871 -0.559305 0.0 0.0 1.0
curve3-2: -2.527411 0.424169 -0.505964 0.0 0.0 1.0
curve3-3: -2.582087 0.636450 -0.374937 0.0 0.0 1.0
curve3-4: -2.578201 0.794553 -0.176318 0.0 0.0 1.0
curve3-5: -2.554623 0.931146 0.039594 0.0 0.0 1.0
curve3-6: -2.515314 1.045891 0.264550 0.0 0.0 1.0
curve3-7: -2.437446 1.113584 0.499295 0.0 0.0 1.0
curve3-8: -2.341883 1.157241 0.733024 0.0 0.0 1.0
curve3-9: -2.219219 1.153936 0.958052 0.0 0.0 1.0
curve3-10: -2.091033 1.138305 1.179789 0.0 0.0 1.0
curve3-11: -1.955758 1.117848 1.396541 0.0 0.0 1.0
curve3-12: -1.809127 1.042929 1.592908 0.0 0.0 1.0
curve3-13: -1.665394 0.948711 1.783427 0.0 0.0 1.0
curve3-14: -1.525349 0.835925 1.966247 0.0 0.0 1.0
curve3-15: -1.382976 0.695253 2.126551 0.0 0.0 1.0
curve3-16: -1.234029 0.544344 2.271036 0.0 0.0 1.0
curve3-17: -1.082854 0.379559 2.395944 0.0 0.0 1.0
curve3-18: -0.929541 0.184851 2.461321 0.0 0.0 1.0
curve3-19: -0.775184 -0.015941 2.498064 0.0 0.0 1.0
curve3-20: -0.629623 -0.225260 2.472250 0.0 0.0 1.0
curve4-1: -0.427134 -0.798358 1.346261 0.0 0.0 1.0
curve4-2: -0.414201 -0.806221 1.397731 0.0 0.0 1.0
curve4-3: -0.398652 -0.818339 1.447744 0.0 0.0 1.0
curve4-4: -0.386329 -0.825207 1.499575 0.0 0.0 1.0
curve4-5: -0.377618 -0.826383 1.552594 0.0 0.0 1.0
curve4-6: -0.371387 -0.823769 1.605924 0.0 0.0 1.0
curve4-7: -0.366813 -0.818667 1.659247 0.0 0.0 1.0
curve4-8: -0.363407 -0.811837 1.712466 0.0 0.0 1.0
curve4-9: -0.360921 -0.803654 1.765547 0.0 0.0 1.0
curve4-10: -0.359253 -0.794281 1.818462 0.0 0.0 1.0
curve4-11: -0.358311 -0.783859 1.871199 0.0 0.0 1.0
curve4-12: -0.358004 -0.772524 1.923755 0.0 0.0 1.0
curve4-13: -0.358243 -0.760409 1.976138 0.0 0.0 1.0
curve4-14: -0.358935 -0.747647 2.028363 0.0 0.0 1.0
curve4-15: -0.359984 -0.734381 2.080456 0.0 0.0 1.0
curve4-16: -0.361281 -0.720763 2.132454 0.0 0.0 1.0
curve4-17: -0.362699 -0.706975 2.184402 0.0 0.0 1.0
curve4-18: -0.364079 -0.693240 2.236366 0.0 0.0 1.0
curve4-19: -0.365203 -0.679868 2.288431 0.0 0.0 1.0
curve4-20: -0.365743 -0.667323 2.340709 0.0 0.0 1.0
