# Supplementary material for: Semicircular canal shape diversity among modern lepidosaurs: life habit, size, allometry
Source: BMC Ecol Evol. 2023 Apr 12;23:10. doi: 10.1186/s12862-023-02113-1 (PMC10091843; doi:10.1186/s12862-023-02113-1)
Supplement: Supplementary file 3 — Additional file 3. Curve landmark data used in the manuscript. [file 12862_2023_2113_MOESM3_ESM.zip › Iguana_iguana_CURVES.ver]

curve1-1: 1.846843 2.163127 -1.213120 0.0 0.0 1.0
curve1-2: 1.444164 2.509588 -1.234120 0.0 0.0 1.0
curve1-3: 0.984252 2.776317 -1.249703 0.0 0.0 1.0
curve1-4: 0.507683 3.008096 -1.262974 0.0 0.0 1.0
curve1-5: -0.017318 3.091891 -1.266601 0.0 0.0 1.0
curve1-6: -0.547754 3.130764 -1.277449 0.0 0.0 1.0
curve1-7: -1.074294 3.064582 -1.274362 0.0 0.0 1.0
curve1-8: -1.580355 2.905277 -1.236523 0.0 0.0 1.0
curve1-9: -2.037008 2.647826 -1.165207 0.0 0.0 1.0
curve1-10: -2.397557 2.271408 -1.058594 0.0 0.0 1.0
curve1-11: -2.740640 1.881351 -0.951592 0.0 0.0 1.0
curve1-12: -2.884921 1.389245 -0.811837 0.0 0.0 1.0
curve1-13: -2.948737 0.880267 -0.676840 0.0 0.0 1.0
curve1-14: -2.897530 0.378406 -0.508119 0.0 0.0 1.0
curve1-15: -2.815592 -0.110011 -0.315587 0.0 0.0 1.0
curve1-16: -2.599404 -0.536726 -0.083921 0.0 0.0 1.0
curve1-17: -2.324239 -0.920349 0.159540 0.0 0.0 1.0
curve1-18: -1.977523 -1.237122 0.409724 0.0 0.0 1.0
curve1-19: -1.620150 -1.544615 0.656193 0.0 0.0 1.0
curve1-20: -1.228896 -1.811570 0.898703 0.0 0.0 1.0
curve2-1: 4.397519 0.748596 -2.431889 0.0 0.0 1.0
curve2-2: 4.766984 1.144920 -2.147706 0.0 0.0 1.0
curve2-3: 5.034795 1.488230 -1.719531 0.0 0.0 1.0
curve2-4: 5.135621 1.723052 -1.165498 0.0 0.0 1.0
curve2-5: 5.194479 1.939445 -0.596303 0.0 0.0 1.0
curve2-6: 5.102876 2.047260 -0.001115 0.0 0.0 1.0
curve2-7: 4.940480 2.097251 0.585747 0.0 0.0 1.0
curve2-8: 4.678212 2.056500 1.137820 0.0 0.0 1.0
curve2-9: 4.387147 1.986873 1.672187 0.0 0.0 1.0
curve2-10: 4.041505 1.858612 2.161059 0.0 0.0 1.0
curve2-11: 3.674106 1.712896 2.629253 0.0 0.0 1.0
curve2-12: 3.256777 1.492383 3.015950 0.0 0.0 1.0
curve2-13: 2.877450 1.236787 3.423107 0.0 0.0 1.0
curve2-14: 2.508342 0.937138 3.806224 0.0 0.0 1.0
curve2-15: 2.105206 0.563776 4.076598 0.0 0.0 1.0
curve2-16: 1.699518 0.161435 4.297045 0.0 0.0 1.0
curve2-17: 1.290286 -0.276674 4.419405 0.0 0.0 1.0
curve2-18: 0.871457 -0.721412 4.465484 0.0 0.0 1.0
curve2-19: 0.455748 -1.164170 4.401507 0.0 0.0 1.0
curve2-20: 0.062812 -1.591309 4.207114 0.0 0.0 1.0
curve3-1: -3.002157 0.025777 -1.988844 0.0 0.0 1.0
curve3-2: -3.235029 0.367255 -1.852539 0.0 0.0 1.0
curve3-3: -3.419846 0.660355 -1.590377 0.0 0.0 1.0
curve3-4: -3.546660 0.873133 -1.237949 0.0 0.0 1.0
curve3-5: -3.573145 1.043785 -0.837563 0.0 0.0 1.0
curve3-6: -3.560943 1.197961 -0.430709 0.0 0.0 1.0
curve3-7: -3.470480 1.294870 -0.015703 0.0 0.0 1.0
curve3-8: -3.344338 1.369039 0.394931 0.0 0.0 1.0
curve3-9: -3.157185 1.399301 0.786446 0.0 0.0 1.0
curve3-10: -2.960365 1.364618 1.173900 0.0 0.0 1.0
curve3-11: -2.782542 1.320351 1.569611 0.0 0.0 1.0
curve3-12: -2.597897 1.193064 1.940933 0.0 0.0 1.0
curve3-13: -2.393998 0.990778 2.268961 0.0 0.0 1.0
curve3-14: -2.194733 0.737758 2.561379 0.0 0.0 1.0
curve3-15: -1.979133 0.426060 2.776398 0.0 0.0 1.0
curve3-16: -1.739784 0.116185 2.968234 0.0 0.0 1.0
curve3-17: -1.477396 -0.207117 3.093758 0.0 0.0 1.0
curve3-18: -1.229049 -0.557646 3.168393 0.0 0.0 1.0
curve3-19: -1.003005 -0.927034 3.215797 0.0 0.0 1.0
curve3-20: -0.797399 -1.311509 3.218497 0.0 0.0 1.0
curve4-1: -0.403453 -2.270100 0.951685 0.0 0.0 1.0
curve4-2: -0.404621 -2.262232 1.066034 0.0 0.0 1.0
curve4-3: -0.404134 -2.256145 1.180502 0.0 0.0 1.0
curve4-4: -0.403835 -2.249855 1.294959 0.0 0.0 1.0
curve4-5: -0.404825 -2.242179 1.409327 0.0 0.0 1.0
curve4-6: -0.407623 -2.232561 1.523516 0.0 0.0 1.0
curve4-7: -0.412391 -2.220829 1.637443 0.0 0.0 1.0
curve4-8: -0.419104 -2.207018 1.751038 0.0 0.0 1.0
curve4-9: -0.427664 -2.191338 1.864267 0.0 0.0 1.0
curve4-10: -0.438402 -2.175033 1.977221 0.0 0.0 1.0
curve4-11: -0.452062 -2.158019 2.089752 0.0 0.0 1.0
curve4-12: -0.469240 -2.139157 2.201500 0.0 0.0 1.0
curve4-13: -0.489180 -2.116556 2.312088 0.0 0.0 1.0
curve4-14: -0.508591 -2.089061 2.421656 0.0 0.0 1.0
curve4-15: -0.524428 -2.057931 2.530827 0.0 0.0 1.0
curve4-16: -0.536373 -2.024980 2.639963 0.0 0.0 1.0
curve4-17: -0.545516 -1.987831 2.748002 0.0 0.0 1.0
curve4-18: -0.550758 -1.942539 2.853117 0.0 0.0 1.0
curve4-19: -0.549812 -1.885099 2.952205 0.0 0.0 1.0
curve4-20: -0.548215 -1.826455 3.050525 0.0 0.0 1.0
