# Supplementary material for: Semicircular canal shape diversity among modern lepidosaurs: life habit, size, allometry
Source: BMC Ecol Evol. 2023 Apr 12;23:10. doi: 10.1186/s12862-023-02113-1 (PMC10091843; doi:10.1186/s12862-023-02113-1)
Supplement: Supplementary file 3 — Additional file 3. Curve landmark data used in the manuscript. [file 12862_2023_2113_MOESM3_ESM.zip › Lacerta_viridis_CURVES.ver]

curve1-1: 1.040628 0.762147 -0.095506 0.0 0.0 1.0
curve1-2: 0.839562 0.879006 -0.101412 0.0 0.0 1.0
curve1-3: 0.628798 0.977121 -0.101074 0.0 0.0 1.0
curve1-4: 0.411396 1.059220 -0.091324 0.0 0.0 1.0
curve1-5: 0.182648 1.096335 -0.076142 0.0 0.0 1.0
curve1-6: -0.049105 1.113805 -0.069020 0.0 0.0 1.0
curve1-7: -0.276080 1.067005 -0.057779 0.0 0.0 1.0
curve1-8: -0.495904 0.993187 -0.040481 0.0 0.0 1.0
curve1-9: -0.696039 0.878206 -0.015710 0.0 0.0 1.0
curve1-10: -0.881056 0.740655 0.015376 0.0 0.0 1.0
curve1-11: -0.992360 0.549150 0.071227 0.0 0.0 1.0
curve1-12: -1.063346 0.343987 0.154182 0.0 0.0 1.0
curve1-13: -1.074193 0.136094 0.256343 0.0 0.0 1.0
curve1-14: -1.037011 -0.063532 0.368425 0.0 0.0 1.0
curve1-15: -0.938289 -0.237935 0.485849 0.0 0.0 1.0
curve1-16: -0.893721 -0.295426 0.529345 0.0 0.0 1.0
curve1-17: -0.745653 -0.430417 0.647536 0.0 0.0 1.0
curve1-18: -0.576031 -0.539619 0.762651 0.0 0.0 1.0
curve1-19: -0.380730 -0.606205 0.868796 0.0 0.0 1.0
curve1-20: -0.169436 -0.631098 0.962590 0.0 0.0 1.0
curve2-1: 2.287515 0.163881 -0.757995 0.0 0.0 1.0
curve2-2: 2.393252 0.226579 -0.596244 0.0 0.0 1.0
curve2-3: 2.439228 0.295051 -0.412180 0.0 0.0 1.0
curve2-4: 2.390951 0.364759 -0.231142 0.0 0.0 1.0
curve2-5: 2.297179 0.399234 -0.054283 0.0 0.0 1.0
curve2-6: 2.172869 0.400836 0.106292 0.0 0.0 1.0
curve2-7: 2.041303 0.420114 0.259905 0.0 0.0 1.0
curve2-8: 1.905126 0.439189 0.409260 0.0 0.0 1.0
curve2-9: 1.784246 0.436044 0.572584 0.0 0.0 1.0
curve2-10: 1.678901 0.420578 0.745813 0.0 0.0 1.0
curve2-11: 1.579612 0.418056 0.923168 0.0 0.0 1.0
curve2-12: 1.484976 0.411285 1.102788 0.0 0.0 1.0
curve2-13: 1.379642 0.374249 1.272614 0.0 0.0 1.0
curve2-14: 1.266017 0.291863 1.418514 0.0 0.0 1.0
curve2-15: 1.146838 0.205495 1.558816 0.0 0.0 1.0
curve2-16: 1.024484 0.101450 1.682458 0.0 0.0 1.0
curve2-17: 0.909871 -0.031232 1.785227 0.0 0.0 1.0
curve2-18: 0.805011 -0.189427 1.856472 0.0 0.0 1.0
curve2-19: 0.682250 -0.347005 1.892570 0.0 0.0 1.0
curve2-20: 0.549422 -0.499984 1.878967 0.0 0.0 1.0
curve3-1: -1.221272 -0.118185 -0.426203 0.0 0.0 1.0
curve3-2: -1.334048 -0.026739 -0.310250 0.0 0.0 1.0
curve3-3: -1.382107 0.071364 -0.161394 0.0 0.0 1.0
curve3-4: -1.379796 0.170013 -0.003431 0.0 0.0 1.0
curve3-5: -1.341483 0.263377 0.152791 0.0 0.0 1.0
curve3-6: -1.276673 0.337070 0.311151 0.0 0.0 1.0
curve3-7: -1.204474 0.397865 0.471860 0.0 0.0 1.0
curve3-8: -1.113380 0.439502 0.628543 0.0 0.0 1.0
curve3-9: -1.001145 0.454189 0.776596 0.0 0.0 1.0
curve3-10: -0.887846 0.467163 0.924045 0.0 0.0 1.0
curve3-11: -0.762845 0.468217 1.061877 0.0 0.0 1.0
curve3-12: -0.633736 0.437786 1.192728 0.0 0.0 1.0
curve3-13: -0.509820 0.396854 1.325750 0.0 0.0 1.0
curve3-14: -0.391584 0.321904 1.448249 0.0 0.0 1.0
curve3-15: -0.275986 0.234834 1.565743 0.0 0.0 1.0
curve3-16: -0.167678 0.126971 1.671340 0.0 0.0 1.0
curve3-17: -0.071957 -0.001635 1.766443 0.0 0.0 1.0
curve3-18: 0.011966 -0.144526 1.851051 0.0 0.0 1.0
curve3-19: 0.078324 -0.303807 1.921399 0.0 0.0 1.0
curve3-20: 0.113804 -0.480537 1.966262 0.0 0.0 1.0
curve4-1: 0.258252 -0.775906 0.929712 0.0 0.0 1.0
curve4-2: 0.260202 -0.773428 0.969835 0.0 0.0 1.0
curve4-3: 0.262251 -0.771285 1.009972 0.0 0.0 1.0
curve4-4: 0.264290 -0.769107 1.050107 0.0 0.0 1.0
curve4-5: 0.266252 -0.766673 1.090232 0.0 0.0 1.0
curve4-6: 0.268104 -0.763861 1.130337 0.0 0.0 1.0
curve4-7: 0.269826 -0.760616 1.170416 0.0 0.0 1.0
curve4-8: 0.271414 -0.756919 1.210460 0.0 0.0 1.0
curve4-9: 0.272853 -0.752772 1.250466 0.0 0.0 1.0
curve4-10: 0.273971 -0.748081 1.290422 0.0 0.0 1.0
curve4-11: 0.274592 -0.742497 1.330273 0.0 0.0 1.0
curve4-12: 0.274744 -0.735699 1.369940 0.0 0.0 1.0
curve4-13: 0.275273 -0.728638 1.409557 0.0 0.0 1.0
curve4-14: 0.276694 -0.722503 1.449306 0.0 0.0 1.0
curve4-15: 0.278714 -0.717183 1.489147 0.0 0.0 1.0
curve4-16: 0.281208 -0.712235 1.529010 0.0 0.0 1.0
curve4-17: 0.284277 -0.707628 1.568874 0.0 0.0 1.0
curve4-18: 0.288000 -0.703409 1.608725 0.0 0.0 1.0
curve4-19: 0.292214 -0.699485 1.648557 0.0 0.0 1.0
curve4-20: 0.296145 -0.695391 1.688401 0.0 0.0 1.0
