# Supplementary material for: Semicircular canal shape diversity among modern lepidosaurs: life habit, size, allometry
Source: BMC Ecol Evol. 2023 Apr 12;23:10. doi: 10.1186/s12862-023-02113-1 (PMC10091843; doi:10.1186/s12862-023-02113-1)
Supplement: Supplementary file 3 — Additional file 3. Curve landmark data used in the manuscript. [file 12862_2023_2113_MOESM3_ESM.zip › Lanthanotus_borneensis_CURVES.ver]

curve1-1: 0.904747 0.770739 0.090613 0.0 0.0 1.0
curve1-2: 0.683979 0.936408 0.076548 0.0 0.0 1.0
curve1-3: 0.443138 1.071530 0.077914 0.0 0.0 1.0
curve1-4: 0.193999 1.189254 0.097391 0.0 0.0 1.0
curve1-5: -0.073388 1.253981 0.121467 0.0 0.0 1.0
curve1-6: -0.345885 1.296041 0.140883 0.0 0.0 1.0
curve1-7: -0.621478 1.303603 0.157504 0.0 0.0 1.0
curve1-8: -0.897527 1.289099 0.160762 0.0 0.0 1.0
curve1-9: -1.170619 1.260727 0.137955 0.0 0.0 1.0
curve1-10: -1.420417 1.143750 0.127962 0.0 0.0 1.0
curve1-11: -1.609978 0.957556 0.145529 0.0 0.0 1.0
curve1-12: -1.694625 0.699330 0.195228 0.0 0.0 1.0
curve1-13: -1.713668 0.431159 0.253337 0.0 0.0 1.0
curve1-14: -1.665564 0.174682 0.343625 0.0 0.0 1.0
curve1-15: -1.566550 -0.058900 0.449863 0.0 0.0 1.0
curve1-16: -1.408152 -0.240221 0.585193 0.0 0.0 1.0
curve1-17: -1.257785 -0.414019 0.738656 0.0 0.0 1.0
curve1-18: -1.092093 -0.541022 0.919151 0.0 0.0 1.0
curve1-19: -0.924638 -0.651706 1.109093 0.0 0.0 1.0
curve1-20: -0.754257 -0.727896 1.312888 0.0 0.0 1.0
curve2-1: 2.740540 0.000881 0.405357 0.0 0.0 1.0
curve2-2: 2.648320 0.039852 0.567184 0.0 0.0 1.0
curve2-3: 2.523539 0.068524 0.707290 0.0 0.0 1.0
curve2-4: 2.369417 0.085082 0.817907 0.0 0.0 1.0
curve2-5: 2.201527 0.094546 0.907271 0.0 0.0 1.0
curve2-6: 2.024417 0.096573 0.977551 0.0 0.0 1.0
curve2-7: 1.846625 0.095779 1.046201 0.0 0.0 1.0
curve2-8: 1.666105 0.096921 1.106446 0.0 0.0 1.0
curve2-9: 1.483616 0.083952 1.154215 0.0 0.0 1.0
curve2-10: 1.326129 0.054399 1.256948 0.0 0.0 1.0
curve2-11: 1.203255 0.009439 1.394533 0.0 0.0 1.0
curve2-12: 1.087886 -0.054095 1.532248 0.0 0.0 1.0
curve2-13: 0.982231 -0.122433 1.675216 0.0 0.0 1.0
curve2-14: 0.879423 -0.211377 1.808452 0.0 0.0 1.0
curve2-15: 0.765402 -0.307449 1.927168 0.0 0.0 1.0
curve2-16: 0.649623 -0.406230 2.041739 0.0 0.0 1.0
curve2-17: 0.526114 -0.525405 2.123645 0.0 0.0 1.0
curve2-18: 0.399662 -0.657429 2.176722 0.0 0.0 1.0
curve2-19: 0.275449 -0.800877 2.187596 0.0 0.0 1.0
curve2-20: 0.155022 -0.947814 2.174614 0.0 0.0 1.0
curve3-1: -1.948500 0.147184 -0.300412 0.0 0.0 1.0
curve3-2: -2.048538 0.317876 -0.225118 0.0 0.0 1.0
curve3-3: -2.090476 0.443563 -0.062420 0.0 0.0 1.0
curve3-4: -2.095279 0.507439 0.137913 0.0 0.0 1.0
curve3-5: -2.021599 0.529820 0.335427 0.0 0.0 1.0
curve3-6: -1.909117 0.553160 0.513543 0.0 0.0 1.0
curve3-7: -1.758341 0.540423 0.662171 0.0 0.0 1.0
curve3-8: -1.614293 0.502348 0.813780 0.0 0.0 1.0
curve3-9: -1.472239 0.459486 0.966043 0.0 0.0 1.0
curve3-10: -1.328796 0.406590 1.113710 0.0 0.0 1.0
curve3-11: -1.188535 0.334820 1.256350 0.0 0.0 1.0
curve3-12: -1.053941 0.248371 1.396363 0.0 0.0 1.0
curve3-13: -0.922357 0.154231 1.534278 0.0 0.0 1.0
curve3-14: -0.798846 0.038523 1.662186 0.0 0.0 1.0
curve3-15: -0.700595 -0.112243 1.775189 0.0 0.0 1.0
curve3-16: -0.615187 -0.269863 1.889183 0.0 0.0 1.0
curve3-17: -0.570935 -0.451930 1.988058 0.0 0.0 1.0
curve3-18: -0.512680 -0.641126 2.064173 0.0 0.0 1.0
curve3-19: -0.421963 -0.823597 2.123696 0.0 0.0 1.0
curve3-20: -0.312483 -1.002624 2.157203 0.0 0.0 1.0
curve4-1: -0.294393 -1.079960 0.991551 0.0 0.0 1.0
curve4-2: -0.285026 -1.113865 1.031642 0.0 0.0 1.0
curve4-3: -0.275068 -1.149384 1.070313 0.0 0.0 1.0
curve4-4: -0.267800 -1.177516 1.115136 0.0 0.0 1.0
curve4-5: -0.262931 -1.198856 1.163912 0.0 0.0 1.0
curve4-6: -0.259645 -1.215622 1.214591 0.0 0.0 1.0
curve4-7: -0.257701 -1.229837 1.266122 0.0 0.0 1.0
curve4-8: -0.257262 -1.242065 1.318193 0.0 0.0 1.0
curve4-9: -0.258145 -1.251915 1.370760 0.0 0.0 1.0
curve4-10: -0.259812 -1.259293 1.423713 0.0 0.0 1.0
curve4-11: -0.261465 -1.264555 1.476920 0.0 0.0 1.0
curve4-12: -0.262350 -1.268394 1.530268 0.0 0.0 1.0
curve4-13: -0.261999 -1.271531 1.583669 0.0 0.0 1.0
curve4-14: -0.260262 -1.274510 1.637051 0.0 0.0 1.0
curve4-15: -0.257225 -1.277307 1.690385 0.0 0.0 1.0
curve4-16: -0.252944 -1.278457 1.743690 0.0 0.0 1.0
curve4-17: -0.246964 -1.277136 1.796824 0.0 0.0 1.0
curve4-18: -0.238702 -1.272458 1.849453 0.0 0.0 1.0
curve4-19: -0.228364 -1.264691 1.901358 0.0 0.0 1.0
curve4-20: -0.219155 -1.258605 1.953668 0.0 0.0 1.0
