# Supplementary material for: Semicircular canal shape diversity among modern lepidosaurs: life habit, size, allometry
Source: BMC Ecol Evol. 2023 Apr 12;23:10. doi: 10.1186/s12862-023-02113-1 (PMC10091843; doi:10.1186/s12862-023-02113-1)
Supplement: Supplementary file 3 — Additional file 3. Curve landmark data used in the manuscript. [file 12862_2023_2113_MOESM3_ESM.zip › Leiocephalus_barahonensis_CURVES.ver]

curve1-1: 0.756087 0.913196 0.057901 0.0 0.0 1.0
curve1-2: 0.575088 1.078860 0.069156 0.0 0.0 1.0
curve1-3: 0.378330 1.225363 0.080224 0.0 0.0 1.0
curve1-4: 0.154378 1.320467 0.091400 0.0 0.0 1.0
curve1-5: -0.084786 1.370793 0.110371 0.0 0.0 1.0
curve1-6: -0.330283 1.372688 0.113140 0.0 0.0 1.0
curve1-7: -0.571731 1.338995 0.095098 0.0 0.0 1.0
curve1-8: -0.798923 1.248530 0.074840 0.0 0.0 1.0
curve1-9: -0.977671 1.082948 0.049249 0.0 0.0 1.0
curve1-10: -1.127878 0.892892 0.015183 0.0 0.0 1.0
curve1-11: -1.232307 0.672840 -0.015179 0.0 0.0 1.0
curve1-12: -1.269864 0.430767 -0.027453 0.0 0.0 1.0
curve1-13: -1.292517 0.186321 -0.025740 0.0 0.0 1.0
curve1-14: -1.290058 -0.058792 -0.010291 0.0 0.0 1.0
curve1-15: -1.241095 -0.293602 0.031054 0.0 0.0 1.0
curve1-16: -1.155716 -0.510348 0.103185 0.0 0.0 1.0
curve1-17: -1.002244 -0.665568 0.210646 0.0 0.0 1.0
curve1-18: -0.825000 -0.777514 0.338598 0.0 0.0 1.0
curve1-19: -0.646356 -0.872528 0.477292 0.0 0.0 1.0
curve1-20: -0.465704 -0.909531 0.637163 0.0 0.0 1.0
curve2-1: 2.060417 0.350931 -0.460258 0.0 0.0 1.0
curve2-2: 2.158884 0.378812 -0.275421 0.0 0.0 1.0
curve2-3: 2.151105 0.398145 -0.064204 0.0 0.0 1.0
curve2-4: 2.093951 0.408360 0.139479 0.0 0.0 1.0
curve2-5: 2.004833 0.394371 0.332197 0.0 0.0 1.0
curve2-6: 1.891505 0.365971 0.510069 0.0 0.0 1.0
curve2-7: 1.769759 0.345874 0.683577 0.0 0.0 1.0
curve2-8: 1.633687 0.335844 0.846856 0.0 0.0 1.0
curve2-9: 1.495284 0.307968 1.006208 0.0 0.0 1.0
curve2-10: 1.353869 0.266841 1.159819 0.0 0.0 1.0
curve2-11: 1.226278 0.208083 1.319731 0.0 0.0 1.0
curve2-12: 1.123990 0.141568 1.492689 0.0 0.0 1.0
curve2-13: 1.010269 0.028062 1.632267 0.0 0.0 1.0
curve2-14: 0.895104 -0.103691 1.753171 0.0 0.0 1.0
curve2-15: 0.775927 -0.249149 1.853024 0.0 0.0 1.0
curve2-16: 0.653649 -0.395562 1.947637 0.0 0.0 1.0
curve2-17: 0.528016 -0.553615 2.013124 0.0 0.0 1.0
curve2-18: 0.409211 -0.727419 2.026492 0.0 0.0 1.0
curve2-19: 0.300878 -0.877061 1.922323 0.0 0.0 1.0
curve2-20: 0.179910 -0.993042 1.791328 0.0 0.0 1.0
curve3-1: -1.290189 0.133465 -0.579102 0.0 0.0 1.0
curve3-2: -1.355491 0.198617 -0.427245 0.0 0.0 1.0
curve3-3: -1.420392 0.258233 -0.273236 0.0 0.0 1.0
curve3-4: -1.454173 0.300013 -0.105952 0.0 0.0 1.0
curve3-5: -1.468017 0.332761 0.068012 0.0 0.0 1.0
curve3-6: -1.430987 0.342642 0.240848 0.0 0.0 1.0
curve3-7: -1.369825 0.343168 0.407654 0.0 0.0 1.0
curve3-8: -1.293501 0.340347 0.567999 0.0 0.0 1.0
curve3-9: -1.202274 0.326080 0.719735 0.0 0.0 1.0
curve3-10: -1.106591 0.299239 0.867032 0.0 0.0 1.0
curve3-11: -1.006545 0.261418 1.008769 0.0 0.0 1.0
curve3-12: -0.892685 0.192822 1.126014 0.0 0.0 1.0
curve3-13: -0.784997 0.120045 1.247076 0.0 0.0 1.0
curve3-14: -0.684687 0.034331 1.365084 0.0 0.0 1.0
curve3-15: -0.576434 -0.070370 1.459357 0.0 0.0 1.0
curve3-16: -0.464778 -0.186889 1.532901 0.0 0.0 1.0
curve3-17: -0.359021 -0.317779 1.589973 0.0 0.0 1.0
curve3-18: -0.265268 -0.464110 1.620629 0.0 0.0 1.0
curve3-19: -0.205539 -0.630586 1.633551 0.0 0.0 1.0
curve3-20: -0.175318 -0.805550 1.629333 0.0 0.0 1.0
curve4-1: -0.195727 -0.934213 0.237984 0.0 0.0 1.0
curve4-2: -0.194912 -0.955482 0.297501 0.0 0.0 1.0
curve4-3: -0.194442 -0.978579 0.356351 0.0 0.0 1.0
curve4-4: -0.193647 -0.999963 0.415836 0.0 0.0 1.0
curve4-5: -0.192320 -1.018485 0.476263 0.0 0.0 1.0
curve4-6: -0.190495 -1.034281 0.537448 0.0 0.0 1.0
curve4-7: -0.188261 -1.047799 0.599165 0.0 0.0 1.0
curve4-8: -0.185784 -1.059777 0.661191 0.0 0.0 1.0
curve4-9: -0.183183 -1.070583 0.723428 0.0 0.0 1.0
curve4-10: -0.180338 -1.079596 0.785936 0.0 0.0 1.0
curve4-11: -0.177094 -1.086267 0.848718 0.0 0.0 1.0
curve4-12: -0.173386 -1.090822 0.911665 0.0 0.0 1.0
curve4-13: -0.169321 -1.094294 0.974660 0.0 0.0 1.0
curve4-14: -0.165064 -1.097600 1.037652 0.0 0.0 1.0
curve4-15: -0.160692 -1.100996 1.100631 0.0 0.0 1.0
curve4-16: -0.155972 -1.103267 1.163634 0.0 0.0 1.0
curve4-17: -0.150739 -1.103751 1.226636 0.0 0.0 1.0
curve4-18: -0.144852 -1.101934 1.289552 0.0 0.0 1.0
curve4-19: -0.138398 -1.098103 1.352328 0.0 0.0 1.0
curve4-20: -0.132246 -1.095343 1.415181 0.0 0.0 1.0
