# Supplementary material for: Semicircular canal shape diversity among modern lepidosaurs: life habit, size, allometry
Source: BMC Ecol Evol. 2023 Apr 12;23:10. doi: 10.1186/s12862-023-02113-1 (PMC10091843; doi:10.1186/s12862-023-02113-1)
Supplement: Supplementary file 3 — Additional file 3. Curve landmark data used in the manuscript. [file 12862_2023_2113_MOESM3_ESM.zip › Leiolepis_belliana_CURVES.ver]

curve1-1: 0.735716 1.100674 -0.400807 0.0 0.0 1.0
curve1-2: 0.532175 1.291664 -0.450551 0.0 0.0 1.0
curve1-3: 0.306860 1.456783 -0.498928 0.0 0.0 1.0
curve1-4: 0.073732 1.607137 -0.551627 0.0 0.0 1.0
curve1-5: -0.201571 1.670696 -0.567897 0.0 0.0 1.0
curve1-6: -0.480167 1.645071 -0.547314 0.0 0.0 1.0
curve1-7: -0.748572 1.563460 -0.505710 0.0 0.0 1.0
curve1-8: -0.996188 1.440822 -0.449049 0.0 0.0 1.0
curve1-9: -1.207939 1.267600 -0.374472 0.0 0.0 1.0
curve1-10: -1.382647 1.065407 -0.286546 0.0 0.0 1.0
curve1-11: -1.492865 0.819204 -0.199177 0.0 0.0 1.0
curve1-12: -1.585180 0.561418 -0.125901 0.0 0.0 1.0
curve1-13: -1.629676 0.293442 -0.047713 0.0 0.0 1.0
curve1-14: -1.580075 0.041244 0.068903 0.0 0.0 1.0
curve1-15: -1.468158 -0.181566 0.203136 0.0 0.0 1.0
curve1-16: -1.345688 -0.380670 0.363556 0.0 0.0 1.0
curve1-17: -1.200811 -0.542770 0.544331 0.0 0.0 1.0
curve1-18: -1.022601 -0.665944 0.727277 0.0 0.0 1.0
curve1-19: -0.831848 -0.784599 0.900064 0.0 0.0 1.0
curve1-20: -0.619518 -0.876423 1.063963 0.0 0.0 1.0
curve2-1: 2.343425 -0.004665 -1.111624 0.0 0.0 1.0
curve2-2: 2.588954 0.081648 -0.956028 0.0 0.0 1.0
curve2-3: 2.724457 0.194087 -0.704694 0.0 0.0 1.0
curve2-4: 2.728287 0.303428 -0.423696 0.0 0.0 1.0
curve2-5: 2.621371 0.408805 -0.153926 0.0 0.0 1.0
curve2-6: 2.506083 0.537396 0.101822 0.0 0.0 1.0
curve2-7: 2.389866 0.638004 0.369427 0.0 0.0 1.0
curve2-8: 2.280994 0.721144 0.645975 0.0 0.0 1.0
curve2-9: 2.162376 0.775217 0.925802 0.0 0.0 1.0
curve2-10: 2.041874 0.822908 1.206025 0.0 0.0 1.0
curve2-11: 1.908959 0.845321 1.483433 0.0 0.0 1.0
curve2-12: 1.756686 0.851054 1.751943 0.0 0.0 1.0
curve2-13: 1.598312 0.852906 2.016092 0.0 0.0 1.0
curve2-14: 1.386699 0.771266 2.223967 0.0 0.0 1.0
curve2-15: 1.146538 0.667980 2.387497 0.0 0.0 1.0
curve2-16: 0.947629 0.488243 2.531347 0.0 0.0 1.0
curve2-17: 0.789639 0.272297 2.681946 0.0 0.0 1.0
curve2-18: 0.584879 0.061679 2.774448 0.0 0.0 1.0
curve2-19: 0.394477 -0.178521 2.801700 0.0 0.0 1.0
curve2-20: 0.212428 -0.423696 2.757958 0.0 0.0 1.0
curve3-1: -1.687375 -0.249610 -0.717612 0.0 0.0 1.0
curve3-2: -1.770534 -0.092082 -0.576969 0.0 0.0 1.0
curve3-3: -1.844491 0.057241 -0.423038 0.0 0.0 1.0
curve3-4: -1.926494 0.188725 -0.257562 0.0 0.0 1.0
curve3-5: -1.934977 0.314931 -0.070969 0.0 0.0 1.0
curve3-6: -1.868322 0.437694 0.101326 0.0 0.0 1.0
curve3-7: -1.717410 0.506736 0.255796 0.0 0.0 1.0
curve3-8: -1.531358 0.547532 0.378116 0.0 0.0 1.0
curve3-9: -1.349082 0.562996 0.511915 0.0 0.0 1.0
curve3-10: -1.186133 0.581263 0.668768 0.0 0.0 1.0
curve3-11: -1.036108 0.603544 0.837261 0.0 0.0 1.0
curve3-12: -0.905051 0.579057 1.020395 0.0 0.0 1.0
curve3-13: -0.780354 0.525751 1.202343 0.0 0.0 1.0
curve3-14: -0.668301 0.446840 1.382833 0.0 0.0 1.0
curve3-15: -0.580688 0.331982 1.557657 0.0 0.0 1.0
curve3-16: -0.503391 0.206965 1.730600 0.0 0.0 1.0
curve3-17: -0.453187 0.064022 1.898500 0.0 0.0 1.0
curve3-18: -0.428655 -0.115286 2.035132 0.0 0.0 1.0
curve3-19: -0.392812 -0.307326 2.149775 0.0 0.0 1.0
curve3-20: -0.364810 -0.519170 2.225804 0.0 0.0 1.0
curve4-1: -0.219203 -0.996329 0.801715 0.0 0.0 1.0
curve4-2: -0.216753 -1.007185 0.868693 0.0 0.0 1.0
curve4-3: -0.214633 -1.020442 0.935269 0.0 0.0 1.0
curve4-4: -0.212232 -1.031660 1.002203 0.0 0.0 1.0
curve4-5: -0.209247 -1.038573 1.069685 0.0 0.0 1.0
curve4-6: -0.205563 -1.040165 1.137465 0.0 0.0 1.0
curve4-7: -0.201171 -1.036265 1.205110 0.0 0.0 1.0
curve4-8: -0.195844 -1.026935 1.272141 0.0 0.0 1.0
curve4-9: -0.188956 -1.007421 1.336701 0.0 0.0 1.0
curve4-10: -0.181497 -0.978692 1.397781 0.0 0.0 1.0
curve4-11: -0.175377 -0.953427 1.460496 0.0 0.0 1.0
curve4-12: -0.170120 -0.933033 1.525060 0.0 0.0 1.0
curve4-13: -0.164088 -0.913423 1.589803 0.0 0.0 1.0
curve4-14: -0.158091 -0.894033 1.654615 0.0 0.0 1.0
curve4-15: -0.155284 -0.874308 1.719533 0.0 0.0 1.0
curve4-16: -0.155627 -0.854085 1.784366 0.0 0.0 1.0
curve4-17: -0.158220 -0.833542 1.849045 0.0 0.0 1.0
curve4-18: -0.164302 -0.812653 1.913372 0.0 0.0 1.0
curve4-19: -0.174320 -0.791436 1.977101 0.0 0.0 1.0
curve4-20: -0.184550 -0.770205 2.040787 0.0 0.0 1.0
