# Supplementary material for: Semicircular canal shape diversity among modern lepidosaurs: life habit, size, allometry
Source: BMC Ecol Evol. 2023 Apr 12;23:10. doi: 10.1186/s12862-023-02113-1 (PMC10091843; doi:10.1186/s12862-023-02113-1)
Supplement: Supplementary file 3 — Additional file 3. Curve landmark data used in the manuscript. [file 12862_2023_2113_MOESM3_ESM.zip › Leiosaurus_catamarcensis_CURVES.ver]

curve1-1: 0.828130 0.777049 -0.073166 0.0 0.0 1.0
curve1-2: 0.676129 0.973401 -0.111455 0.0 0.0 1.0
curve1-3: 0.485982 1.135522 -0.132682 0.0 0.0 1.0
curve1-4: 0.273318 1.267817 -0.138466 0.0 0.0 1.0
curve1-5: 0.030876 1.331622 -0.123241 0.0 0.0 1.0
curve1-6: -0.216144 1.366645 -0.095549 0.0 0.0 1.0
curve1-7: -0.463988 1.342851 -0.063571 0.0 0.0 1.0
curve1-8: -0.710451 1.296533 -0.047481 0.0 0.0 1.0
curve1-9: -0.930656 1.179778 -0.038748 0.0 0.0 1.0
curve1-10: -1.129425 1.028131 -0.013451 0.0 0.0 1.0
curve1-11: -1.244504 0.813012 0.038373 0.0 0.0 1.0
curve1-12: -1.321028 0.582496 0.102611 0.0 0.0 1.0
curve1-13: -1.359008 0.344667 0.173918 0.0 0.0 1.0
curve1-14: -1.378610 0.109329 0.260113 0.0 0.0 1.0
curve1-15: -1.404299 -0.118986 0.361741 0.0 0.0 1.0
curve1-16: -1.350198 -0.325983 0.490663 0.0 0.0 1.0
curve1-17: -1.240725 -0.514511 0.613381 0.0 0.0 1.0
curve1-18: -1.076066 -0.670443 0.721799 0.0 0.0 1.0
curve1-19: -0.895053 -0.816177 0.816960 0.0 0.0 1.0
curve1-20: -0.694336 -0.943500 0.898746 0.0 0.0 1.0
curve2-1: 2.572330 0.069283 -0.717082 0.0 0.0 1.0
curve2-2: 2.641212 0.182352 -0.492910 0.0 0.0 1.0
curve2-3: 2.665488 0.266439 -0.248622 0.0 0.0 1.0
curve2-4: 2.642528 0.314008 0.005893 0.0 0.0 1.0
curve2-5: 2.564097 0.320935 0.254035 0.0 0.0 1.0
curve2-6: 2.475623 0.325506 0.499022 0.0 0.0 1.0
curve2-7: 2.364034 0.314924 0.734044 0.0 0.0 1.0
curve2-8: 2.243739 0.305684 0.964963 0.0 0.0 1.0
curve2-9: 2.126880 0.306764 1.197813 0.0 0.0 1.0
curve2-10: 1.984718 0.293924 1.415356 0.0 0.0 1.0
curve2-11: 1.824312 0.257476 1.617053 0.0 0.0 1.0
curve2-12: 1.634094 0.199796 1.785233 0.0 0.0 1.0
curve2-13: 1.429736 0.157293 1.938926 0.0 0.0 1.0
curve2-14: 1.201366 0.094879 2.047672 0.0 0.0 1.0
curve2-15: 0.969646 0.038225 2.152049 0.0 0.0 1.0
curve2-16: 0.738447 -0.059469 2.219743 0.0 0.0 1.0
curve2-17: 0.518336 -0.193157 2.256327 0.0 0.0 1.0
curve2-18: 0.327409 -0.368501 2.239503 0.0 0.0 1.0
curve2-19: 0.145600 -0.550900 2.201135 0.0 0.0 1.0
curve2-20: 0.002082 -0.747916 2.111279 0.0 0.0 1.0
curve3-1: -1.671858 0.140804 -0.682968 0.0 0.0 1.0
curve3-2: -1.718414 0.236261 -0.532505 0.0 0.0 1.0
curve3-3: -1.747274 0.324496 -0.373702 0.0 0.0 1.0
curve3-4: -1.751349 0.402740 -0.206992 0.0 0.0 1.0
curve3-5: -1.735003 0.474905 -0.038770 0.0 0.0 1.0
curve3-6: -1.688336 0.514548 0.134796 0.0 0.0 1.0
curve3-7: -1.637570 0.535370 0.310543 0.0 0.0 1.0
curve3-8: -1.559785 0.518801 0.475821 0.0 0.0 1.0
curve3-9: -1.457085 0.496211 0.627065 0.0 0.0 1.0
curve3-10: -1.336077 0.472557 0.763586 0.0 0.0 1.0
curve3-11: -1.202032 0.432628 0.883392 0.0 0.0 1.0
curve3-12: -1.077479 0.383161 1.009787 0.0 0.0 1.0
curve3-13: -0.957505 0.333232 1.140299 0.0 0.0 1.0
curve3-14: -0.843433 0.247304 1.256176 0.0 0.0 1.0
curve3-15: -0.730665 0.146972 1.361815 0.0 0.0 1.0
curve3-16: -0.621876 0.031469 1.454844 0.0 0.0 1.0
curve3-17: -0.528096 -0.108416 1.529322 0.0 0.0 1.0
curve3-18: -0.444475 -0.258310 1.595948 0.0 0.0 1.0
curve3-19: -0.379152 -0.423550 1.643744 0.0 0.0 1.0
curve3-20: -0.323647 -0.595025 1.681540 0.0 0.0 1.0
curve4-1: -0.302212 -1.306356 0.667936 0.0 0.0 1.0
curve4-2: -0.299860 -1.311367 0.723066 0.0 0.0 1.0
curve4-3: -0.297818 -1.318023 0.778043 0.0 0.0 1.0
curve4-4: -0.295683 -1.324191 0.833071 0.0 0.0 1.0
curve4-5: -0.293225 -1.328638 0.888250 0.0 0.0 1.0
curve4-6: -0.290314 -1.330639 0.943547 0.0 0.0 1.0
curve4-7: -0.286885 -1.329796 0.998844 0.0 0.0 1.0
curve4-8: -0.282834 -1.326040 1.053977 0.0 0.0 1.0
curve4-9: -0.276020 -1.321366 1.108759 0.0 0.0 1.0
curve4-10: -0.263743 -1.314036 1.162234 0.0 0.0 1.0
curve4-11: -0.252673 -1.295933 1.213219 0.0 0.0 1.0
curve4-12: -0.251705 -1.272653 1.263454 0.0 0.0 1.0
curve4-13: -0.255388 -1.249810 1.313801 0.0 0.0 1.0
curve4-14: -0.261846 -1.226057 1.363439 0.0 0.0 1.0
curve4-15: -0.271005 -1.200531 1.411756 0.0 0.0 1.0
curve4-16: -0.282537 -1.173512 1.458737 0.0 0.0 1.0
curve4-17: -0.295965 -1.145347 1.504529 0.0 0.0 1.0
curve4-18: -0.310611 -1.116465 1.549497 0.0 0.0 1.0
curve4-19: -0.325473 -1.087458 1.594314 0.0 0.0 1.0
curve4-20: -0.338883 -1.059305 1.640112 0.0 0.0 1.0
