# Supplementary material for: Semicircular canal shape diversity among modern lepidosaurs: life habit, size, allometry
Source: BMC Ecol Evol. 2023 Apr 12;23:10. doi: 10.1186/s12862-023-02113-1 (PMC10091843; doi:10.1186/s12862-023-02113-1)
Supplement: Supplementary file 3 — Additional file 3. Curve landmark data used in the manuscript. [file 12862_2023_2113_MOESM3_ESM.zip › Lepidophyma_flavimaculatum_CURVES.ver]

curve1-1: 1.292093 1.078219 -0.577790 0.0 0.0 1.0
curve1-2: 1.035947 1.277767 -0.570023 0.0 0.0 1.0
curve1-3: 0.747217 1.427709 -0.575410 0.0 0.0 1.0
curve1-4: 0.435591 1.521073 -0.575316 0.0 0.0 1.0
curve1-5: 0.117430 1.584346 -0.558030 0.0 0.0 1.0
curve1-6: -0.207919 1.585357 -0.547951 0.0 0.0 1.0
curve1-7: -0.530909 1.550301 -0.545432 0.0 0.0 1.0
curve1-8: -0.844110 1.461851 -0.552867 0.0 0.0 1.0
curve1-9: -1.136213 1.323426 -0.572771 0.0 0.0 1.0
curve1-10: -1.399694 1.132815 -0.587197 0.0 0.0 1.0
curve1-11: -1.593244 0.872755 -0.585096 0.0 0.0 1.0
curve1-12: -1.743269 0.585799 -0.578007 0.0 0.0 1.0
curve1-13: -1.800076 0.273534 -0.507696 0.0 0.0 1.0
curve1-14: -1.768229 -0.021937 -0.384176 0.0 0.0 1.0
curve1-15: -1.619918 -0.270689 -0.244168 0.0 0.0 1.0
curve1-16: -1.404262 -0.426041 -0.058860 0.0 0.0 1.0
curve1-17: -1.233671 -0.554518 0.185825 0.0 0.0 1.0
curve1-18: -1.027775 -0.649776 0.418742 0.0 0.0 1.0
curve1-19: -0.765217 -0.706215 0.602047 0.0 0.0 1.0
curve1-20: -0.479724 -0.763297 0.747497 0.0 0.0 1.0
curve2-1: 2.654053 0.421102 -0.384161 0.0 0.0 1.0
curve2-2: 2.586983 0.511279 -0.227095 0.0 0.0 1.0
curve2-3: 2.494734 0.592930 -0.078888 0.0 0.0 1.0
curve2-4: 2.358040 0.663589 0.034971 0.0 0.0 1.0
curve2-5: 2.203935 0.699720 0.143228 0.0 0.0 1.0
curve2-6: 2.075017 0.727234 0.284353 0.0 0.0 1.0
curve2-7: 1.962458 0.731918 0.441018 0.0 0.0 1.0
curve2-8: 1.852320 0.721642 0.599415 0.0 0.0 1.0
curve2-9: 1.748994 0.705571 0.761795 0.0 0.0 1.0
curve2-10: 1.649147 0.668584 0.922869 0.0 0.0 1.0
curve2-11: 1.543290 0.620287 1.077094 0.0 0.0 1.0
curve2-12: 1.435600 0.564186 1.227232 0.0 0.0 1.0
curve2-13: 1.326084 0.479792 1.361964 0.0 0.0 1.0
curve2-14: 1.215915 0.386229 1.490146 0.0 0.0 1.0
curve2-15: 1.105539 0.276604 1.604234 0.0 0.0 1.0
curve2-16: 1.002599 0.147230 1.704165 0.0 0.0 1.0
curve2-17: 0.917538 0.009011 1.808069 0.0 0.0 1.0
curve2-18: 0.828237 -0.154581 1.855863 0.0 0.0 1.0
curve2-19: 0.723929 -0.316571 1.861189 0.0 0.0 1.0
curve2-20: 0.617630 -0.476517 1.840736 0.0 0.0 1.0
curve3-1: -1.728270 -0.175310 -0.820017 0.0 0.0 1.0
curve3-2: -1.839571 -0.055327 -0.651692 0.0 0.0 1.0
curve3-3: -1.914832 0.062733 -0.463608 0.0 0.0 1.0
curve3-4: -1.968440 0.177159 -0.266086 0.0 0.0 1.0
curve3-5: -1.949987 0.277656 -0.055219 0.0 0.0 1.0
curve3-6: -1.893983 0.365157 0.154611 0.0 0.0 1.0
curve3-7: -1.779822 0.432847 0.348242 0.0 0.0 1.0
curve3-8: -1.657121 0.502899 0.535836 0.0 0.0 1.0
curve3-9: -1.514334 0.567989 0.710333 0.0 0.0 1.0
curve3-10: -1.357051 0.612558 0.878923 0.0 0.0 1.0
curve3-11: -1.196144 0.650900 1.045604 0.0 0.0 1.0
curve3-12: -1.015303 0.637077 1.193445 0.0 0.0 1.0
curve3-13: -0.831718 0.599725 1.335054 0.0 0.0 1.0
curve3-14: -0.651212 0.508835 1.452556 0.0 0.0 1.0
curve3-15: -0.481087 0.389943 1.562525 0.0 0.0 1.0
curve3-16: -0.315908 0.261832 1.669384 0.0 0.0 1.0
curve3-17: -0.167555 0.102593 1.756746 0.0 0.0 1.0
curve3-18: -0.036009 -0.079748 1.824059 0.0 0.0 1.0
curve3-19: 0.063394 -0.288776 1.858574 0.0 0.0 1.0
curve3-20: 0.134210 -0.512332 1.866217 0.0 0.0 1.0
curve4-1: -0.084957 -0.872384 0.360856 0.0 0.0 1.0
curve4-2: -0.063325 -0.886044 0.418387 0.0 0.0 1.0
curve4-3: -0.041937 -0.901626 0.475531 0.0 0.0 1.0
curve4-4: -0.020380 -0.915906 0.532948 0.0 0.0 1.0
curve4-5: 0.001515 -0.927335 0.590870 0.0 0.0 1.0
curve4-6: 0.023744 -0.935402 0.649228 0.0 0.0 1.0
curve4-7: 0.046240 -0.940135 0.707850 0.0 0.0 1.0
curve4-8: 0.068708 -0.942976 0.766611 0.0 0.0 1.0
curve4-9: 0.090702 -0.945213 0.825575 0.0 0.0 1.0
curve4-10: 0.112550 -0.942567 0.884527 0.0 0.0 1.0
curve4-11: 0.135296 -0.931370 0.942140 0.0 0.0 1.0
curve4-12: 0.158905 -0.916770 0.998664 0.0 0.0 1.0
curve4-13: 0.182971 -0.901638 1.054858 0.0 0.0 1.0
curve4-14: 0.207320 -0.884950 1.110480 0.0 0.0 1.0
curve4-15: 0.231905 -0.865894 1.165232 0.0 0.0 1.0
curve4-16: 0.256679 -0.844606 1.219070 0.0 0.0 1.0
curve4-17: 0.281587 -0.821401 1.272047 0.0 0.0 1.0
curve4-18: 0.306573 -0.796874 1.324391 0.0 0.0 1.0
curve4-19: 0.331573 -0.772066 1.376596 0.0 0.0 1.0
curve4-20: 0.356487 -0.748748 1.429517 0.0 0.0 1.0
