# Supplementary material for: Semicircular canal shape diversity among modern lepidosaurs: life habit, size, allometry
Source: BMC Ecol Evol. 2023 Apr 12;23:10. doi: 10.1186/s12862-023-02113-1 (PMC10091843; doi:10.1186/s12862-023-02113-1)
Supplement: Supplementary file 3 — Additional file 3. Curve landmark data used in the manuscript. [file 12862_2023_2113_MOESM3_ESM.zip › Liolaemus_bellii_CURVES.ver]

curve1-1: 0.274740 0.922193 -0.280205 0.0 0.0 1.0
curve1-2: 0.132613 1.004204 -0.260241 0.0 0.0 1.0
curve1-3: -0.019970 1.063707 -0.240629 0.0 0.0 1.0
curve1-4: -0.181787 1.092288 -0.222006 0.0 0.0 1.0
curve1-5: -0.345507 1.099337 -0.204485 0.0 0.0 1.0
curve1-6: -0.504305 1.056173 -0.190874 0.0 0.0 1.0
curve1-7: -0.656898 0.993171 -0.182585 0.0 0.0 1.0
curve1-8: -0.790233 0.896563 -0.181215 0.0 0.0 1.0
curve1-9: -0.899789 0.773397 -0.168598 0.0 0.0 1.0
curve1-10: -0.999336 0.642595 -0.152891 0.0 0.0 1.0
curve1-11: -1.041755 0.488006 -0.115484 0.0 0.0 1.0
curve1-12: -1.073639 0.333813 -0.064772 0.0 0.0 1.0
curve1-13: -1.098836 0.179868 -0.009927 0.0 0.0 1.0
curve1-14: -1.101271 0.028205 0.055467 0.0 0.0 1.0
curve1-15: -1.079427 -0.117503 0.130453 0.0 0.0 1.0
curve1-16: -1.039240 -0.254501 0.213133 0.0 0.0 1.0
curve1-17: -0.938880 -0.347173 0.304330 0.0 0.0 1.0
curve1-18: -0.822328 -0.426785 0.390298 0.0 0.0 1.0
curve1-19: -0.686406 -0.478572 0.468407 0.0 0.0 1.0
curve1-20: -0.543497 -0.517009 0.542109 0.0 0.0 1.0
curve2-1: 1.690211 0.556067 -0.872035 0.0 0.0 1.0
curve2-2: 1.804716 0.597527 -0.750482 0.0 0.0 1.0
curve2-3: 1.878969 0.656253 -0.607148 0.0 0.0 1.0
curve2-4: 1.875843 0.643403 -0.440352 0.0 0.0 1.0
curve2-5: 1.804888 0.708603 -0.307264 0.0 0.0 1.0
curve2-6: 1.708297 0.728581 -0.166118 0.0 0.0 1.0
curve2-7: 1.608289 0.723809 -0.025890 0.0 0.0 1.0
curve2-8: 1.484648 0.693396 0.090703 0.0 0.0 1.0
curve2-9: 1.359716 0.676511 0.208723 0.0 0.0 1.0
curve2-10: 1.226652 0.663618 0.318067 0.0 0.0 1.0
curve2-11: 1.104492 0.636142 0.436924 0.0 0.0 1.0
curve2-12: 0.998326 0.592554 0.565526 0.0 0.0 1.0
curve2-13: 0.898365 0.538673 0.695655 0.0 0.0 1.0
curve2-14: 0.799909 0.484274 0.826284 0.0 0.0 1.0
curve2-15: 0.713459 0.397118 0.947669 0.0 0.0 1.0
curve2-16: 0.642603 0.286198 1.058935 0.0 0.0 1.0
curve2-17: 0.558508 0.166764 1.150992 0.0 0.0 1.0
curve2-18: 0.461313 0.044533 1.224182 0.0 0.0 1.0
curve2-19: 0.370040 -0.090492 1.281186 0.0 0.0 1.0
curve2-20: 0.294031 -0.241497 1.315001 0.0 0.0 1.0
curve3-1: -1.219936 0.012443 -0.415224 0.0 0.0 1.0
curve3-2: -1.266774 0.078080 -0.318757 0.0 0.0 1.0
curve3-3: -1.274084 0.127185 -0.196926 0.0 0.0 1.0
curve3-4: -1.276949 0.169474 -0.072422 0.0 0.0 1.0
curve3-5: -1.261495 0.202644 0.053698 0.0 0.0 1.0
curve3-6: -1.217460 0.227297 0.174909 0.0 0.0 1.0
curve3-7: -1.152794 0.248681 0.287377 0.0 0.0 1.0
curve3-8: -1.067985 0.265281 0.386209 0.0 0.0 1.0
curve3-9: -0.974104 0.269279 0.478270 0.0 0.0 1.0
curve3-10: -0.883007 0.269746 0.573195 0.0 0.0 1.0
curve3-11: -0.789924 0.276883 0.665891 0.0 0.0 1.0
curve3-12: -0.693555 0.270499 0.754755 0.0 0.0 1.0
curve3-13: -0.600946 0.233597 0.840353 0.0 0.0 1.0
curve3-14: -0.512981 0.181906 0.923369 0.0 0.0 1.0
curve3-15: -0.430328 0.115233 1.000761 0.0 0.0 1.0
curve3-16: -0.358958 0.028135 1.068502 0.0 0.0 1.0
curve3-17: -0.295277 -0.068217 1.131520 0.0 0.0 1.0
curve3-18: -0.236650 -0.167828 1.194282 0.0 0.0 1.0
curve3-19: -0.191501 -0.275398 1.254914 0.0 0.0 1.0
curve3-20: -0.152486 -0.384989 1.316211 0.0 0.0 1.0
curve4-1: -0.097555 -0.729047 0.434141 0.0 0.0 1.0
curve4-2: -0.094878 -0.735123 0.473302 0.0 0.0 1.0
curve4-3: -0.093285 -0.742982 0.512225 0.0 0.0 1.0
curve4-4: -0.091066 -0.749816 0.551304 0.0 0.0 1.0
curve4-5: -0.087422 -0.754288 0.590613 0.0 0.0 1.0
curve4-6: -0.082179 -0.756047 0.629956 0.0 0.0 1.0
curve4-7: -0.075460 -0.755240 0.669107 0.0 0.0 1.0
curve4-8: -0.067504 -0.752330 0.707929 0.0 0.0 1.0
curve4-9: -0.058392 -0.747939 0.746355 0.0 0.0 1.0
curve4-10: -0.047693 -0.741296 0.784034 0.0 0.0 1.0
curve4-11: -0.035291 -0.731562 0.820497 0.0 0.0 1.0
curve4-12: -0.022166 -0.719362 0.855964 0.0 0.0 1.0
curve4-13: -0.009545 -0.706492 0.891380 0.0 0.0 1.0
curve4-14: 0.002162 -0.694052 0.927259 0.0 0.0 1.0
curve4-15: 0.013182 -0.681910 0.963458 0.0 0.0 1.0
curve4-16: 0.024010 -0.668808 0.999378 0.0 0.0 1.0
curve4-17: 0.034623 -0.654444 1.034876 0.0 0.0 1.0
curve4-18: 0.044982 -0.638684 1.069853 0.0 0.0 1.0
curve4-19: 0.055154 -0.621960 1.104438 0.0 0.0 1.0
curve4-20: 0.065468 -0.605971 1.139321 0.0 0.0 1.0
