# Supplementary material for: Semicircular canal shape diversity among modern lepidosaurs: life habit, size, allometry
Source: BMC Ecol Evol. 2023 Apr 12;23:10. doi: 10.1186/s12862-023-02113-1 (PMC10091843; doi:10.1186/s12862-023-02113-1)
Supplement: Supplementary file 3 — Additional file 3. Curve landmark data used in the manuscript. [file 12862_2023_2113_MOESM3_ESM.zip › Moloch_horridus_CURVES.ver]

curve1-1: 0.539955 1.064686 0.057865 0.0 0.0 1.0
curve1-2: 0.417844 1.167435 0.057458 0.0 0.0 1.0
curve1-3: 0.276401 1.241014 0.059228 0.0 0.0 1.0
curve1-4: 0.121883 1.283075 0.063956 0.0 0.0 1.0
curve1-5: -0.033116 1.323756 0.064170 0.0 0.0 1.0
curve1-6: -0.191166 1.348402 0.059986 0.0 0.0 1.0
curve1-7: -0.351349 1.347437 0.060370 0.0 0.0 1.0
curve1-8: -0.511513 1.342170 0.060535 0.0 0.0 1.0
curve1-9: -0.664488 1.300126 0.066820 0.0 0.0 1.0
curve1-10: -0.796168 1.211523 0.087783 0.0 0.0 1.0
curve1-11: -0.917893 1.110354 0.112401 0.0 0.0 1.0
curve1-12: -1.018052 0.989486 0.142313 0.0 0.0 1.0
curve1-13: -1.081652 0.848210 0.181816 0.0 0.0 1.0
curve1-14: -1.120196 0.699619 0.227492 0.0 0.0 1.0
curve1-15: -1.109827 0.549490 0.275577 0.0 0.0 1.0
curve1-16: -1.041431 0.415022 0.329504 0.0 0.0 1.0
curve1-17: -0.979581 0.279527 0.388608 0.0 0.0 1.0
curve1-18: -0.907156 0.150640 0.450305 0.0 0.0 1.0
curve1-19: -0.823881 0.029254 0.513602 0.0 0.0 1.0
curve1-20: -0.739839 -0.091540 0.576997 0.0 0.0 1.0
curve2-1: 1.700224 0.245621 -0.796364 0.0 0.0 1.0
curve2-2: 1.851104 0.317600 -0.675494 0.0 0.0 1.0
curve2-3: 1.947444 0.381120 -0.507519 0.0 0.0 1.0
curve2-4: 1.977141 0.433882 -0.310839 0.0 0.0 1.0
curve2-5: 1.911709 0.449391 -0.116472 0.0 0.0 1.0
curve2-6: 1.826569 0.449483 0.071816 0.0 0.0 1.0
curve2-7: 1.728489 0.441300 0.253431 0.0 0.0 1.0
curve2-8: 1.615371 0.423427 0.425398 0.0 0.0 1.0
curve2-9: 1.496090 0.401122 0.592680 0.0 0.0 1.0
curve2-10: 1.377461 0.379136 0.760468 0.0 0.0 1.0
curve2-11: 1.258419 0.360917 0.928411 0.0 0.0 1.0
curve2-12: 1.130835 0.338153 1.089181 0.0 0.0 1.0
curve2-13: 0.993927 0.293441 1.237303 0.0 0.0 1.0
curve2-14: 0.854906 0.238907 1.380116 0.0 0.0 1.0
curve2-15: 0.709032 0.168517 1.508094 0.0 0.0 1.0
curve2-16: 0.563336 0.076172 1.621844 0.0 0.0 1.0
curve2-17: 0.425562 -0.022006 1.740420 0.0 0.0 1.0
curve2-18: 0.302591 -0.147358 1.848357 0.0 0.0 1.0
curve2-19: 0.152126 -0.268035 1.921073 0.0 0.0 1.0
curve2-20: -0.025244 -0.371509 1.933306 0.0 0.0 1.0
curve3-1: -1.227160 0.601936 -0.605133 0.0 0.0 1.0
curve3-2: -1.307554 0.722183 -0.490157 0.0 0.0 1.0
curve3-3: -1.365614 0.826296 -0.349866 0.0 0.0 1.0
curve3-4: -1.397468 0.900929 -0.183937 0.0 0.0 1.0
curve3-5: -1.406574 0.943341 -0.004968 0.0 0.0 1.0
curve3-6: -1.359466 0.983053 0.168838 0.0 0.0 1.0
curve3-7: -1.259953 1.053611 0.303622 0.0 0.0 1.0
curve3-8: -1.117197 1.059139 0.416870 0.0 0.0 1.0
curve3-9: -0.994358 1.009313 0.545210 0.0 0.0 1.0
curve3-10: -0.880910 0.919355 0.659912 0.0 0.0 1.0
curve3-11: -0.780842 0.825626 0.783845 0.0 0.0 1.0
curve3-12: -0.687809 0.749753 0.924363 0.0 0.0 1.0
curve3-13: -0.613972 0.690963 1.083086 0.0 0.0 1.0
curve3-14: -0.551627 0.602100 1.232243 0.0 0.0 1.0
curve3-15: -0.486012 0.491374 1.364940 0.0 0.0 1.0
curve3-16: -0.431963 0.354019 1.475608 0.0 0.0 1.0
curve3-17: -0.391730 0.202364 1.573528 0.0 0.0 1.0
curve3-18: -0.375685 0.032923 1.639691 0.0 0.0 1.0
curve3-19: -0.403317 -0.146116 1.675069 0.0 0.0 1.0
curve3-20: -0.469473 -0.318489 1.678717 0.0 0.0 1.0
curve4-1: -0.401257 -0.408898 0.447059 0.0 0.0 1.0
curve4-2: -0.406001 -0.426152 0.500274 0.0 0.0 1.0
curve4-3: -0.410977 -0.444554 0.553087 0.0 0.0 1.0
curve4-4: -0.415878 -0.462583 0.606034 0.0 0.0 1.0
curve4-5: -0.420536 -0.479407 0.659397 0.0 0.0 1.0
curve4-6: -0.424876 -0.494665 0.713255 0.0 0.0 1.0
curve4-7: -0.428880 -0.508263 0.767581 0.0 0.0 1.0
curve4-8: -0.432562 -0.520253 0.822308 0.0 0.0 1.0
curve4-9: -0.436840 -0.531467 0.877156 0.0 0.0 1.0
curve4-10: -0.442487 -0.541964 0.932021 0.0 0.0 1.0
curve4-11: -0.448788 -0.550213 0.987192 0.0 0.0 1.0
curve4-12: -0.452460 -0.554387 1.043035 0.0 0.0 1.0
curve4-13: -0.451626 -0.555813 1.099146 0.0 0.0 1.0
curve4-14: -0.447912 -0.556568 1.155162 0.0 0.0 1.0
curve4-15: -0.442109 -0.556529 1.211001 0.0 0.0 1.0
curve4-16: -0.433437 -0.554342 1.266421 0.0 0.0 1.0
curve4-17: -0.421598 -0.549756 1.321101 0.0 0.0 1.0
curve4-18: -0.406783 -0.542896 1.374814 0.0 0.0 1.0
curve4-19: -0.390353 -0.534793 1.427889 0.0 0.0 1.0
curve4-20: -0.375652 -0.528019 1.481629 0.0 0.0 1.0
