# Supplementary material for: Semicircular canal shape diversity among modern lepidosaurs: life habit, size, allometry
Source: BMC Ecol Evol. 2023 Apr 12;23:10. doi: 10.1186/s12862-023-02113-1 (PMC10091843; doi:10.1186/s12862-023-02113-1)
Supplement: Supplementary file 3 — Additional file 3. Curve landmark data used in the manuscript. [file 12862_2023_2113_MOESM3_ESM.zip › Oplurus_cyclurus_CURVES.ver]

curve1-1: 0.639616 1.103632 -0.390599 0.0 0.0 1.0
curve1-2: 0.454198 1.226866 -0.384342 0.0 0.0 1.0
curve1-3: 0.249177 1.314081 -0.393002 0.0 0.0 1.0
curve1-4: 0.040832 1.391439 -0.411679 0.0 0.0 1.0
curve1-5: -0.176279 1.438007 -0.430608 0.0 0.0 1.0
curve1-6: -0.397960 1.459008 -0.442943 0.0 0.0 1.0
curve1-7: -0.618464 1.432409 -0.448249 0.0 0.0 1.0
curve1-8: -0.834933 1.378512 -0.451296 0.0 0.0 1.0
curve1-9: -1.030129 1.274775 -0.448178 0.0 0.0 1.0
curve1-10: -1.210522 1.144719 -0.436812 0.0 0.0 1.0
curve1-11: -1.325282 0.958528 -0.395616 0.0 0.0 1.0
curve1-12: -1.417006 0.761727 -0.345184 0.0 0.0 1.0
curve1-13: -1.467931 0.554336 -0.281982 0.0 0.0 1.0
curve1-14: -1.477715 0.344216 -0.210523 0.0 0.0 1.0
curve1-15: -1.404841 0.153697 -0.121410 0.0 0.0 1.0
curve1-16: -1.366899 -0.044683 -0.026891 0.0 0.0 1.0
curve1-17: -1.320369 -0.237802 0.073673 0.0 0.0 1.0
curve1-18: -1.226716 -0.411698 0.176641 0.0 0.0 1.0
curve1-19: -1.089497 -0.555136 0.276852 0.0 0.0 1.0
curve1-20: -0.925814 -0.672422 0.372503 0.0 0.0 1.0
curve2-1: 2.206588 0.208498 -1.132412 0.0 0.0 1.0
curve2-2: 2.420565 0.223132 -0.980438 0.0 0.0 1.0
curve2-3: 2.537995 0.260568 -0.752825 0.0 0.0 1.0
curve2-4: 2.544395 0.314835 -0.496531 0.0 0.0 1.0
curve2-5: 2.468893 0.370605 -0.250570 0.0 0.0 1.0
curve2-6: 2.374073 0.422348 -0.010199 0.0 0.0 1.0
curve2-7: 2.217782 0.465460 0.195958 0.0 0.0 1.0
curve2-8: 2.060741 0.482555 0.406928 0.0 0.0 1.0
curve2-9: 1.900981 0.483400 0.616485 0.0 0.0 1.0
curve2-10: 1.738498 0.469780 0.823640 0.0 0.0 1.0
curve2-11: 1.581600 0.456597 1.035057 0.0 0.0 1.0
curve2-12: 1.418978 0.426025 1.239875 0.0 0.0 1.0
curve2-13: 1.237753 0.384099 1.426588 0.0 0.0 1.0
curve2-14: 1.036903 0.307643 1.576611 0.0 0.0 1.0
curve2-15: 0.849157 0.197074 1.724744 0.0 0.0 1.0
curve2-16: 0.672455 0.062677 1.865368 0.0 0.0 1.0
curve2-17: 0.476953 -0.093870 1.946641 0.0 0.0 1.0
curve2-18: 0.274221 -0.256679 1.988252 0.0 0.0 1.0
curve2-19: 0.071736 -0.425228 1.990618 0.0 0.0 1.0
curve2-20: -0.130066 -0.594559 1.984067 0.0 0.0 1.0
curve3-1: -1.394892 0.093939 -1.321380 0.0 0.0 1.0
curve3-2: -1.484356 0.258490 -1.211804 0.0 0.0 1.0
curve3-3: -1.568929 0.416091 -1.089263 0.0 0.0 1.0
curve3-4: -1.638180 0.550439 -0.933832 0.0 0.0 1.0
curve3-5: -1.701221 0.660691 -0.758403 0.0 0.0 1.0
curve3-6: -1.718419 0.719804 -0.551096 0.0 0.0 1.0
curve3-7: -1.705230 0.767286 -0.339793 0.0 0.0 1.0
curve3-8: -1.646872 0.776784 -0.132264 0.0 0.0 1.0
curve3-9: -1.572840 0.750889 0.070158 0.0 0.0 1.0
curve3-10: -1.492409 0.702962 0.265485 0.0 0.0 1.0
curve3-11: -1.398856 0.624836 0.445138 0.0 0.0 1.0
curve3-12: -1.307862 0.555018 0.629454 0.0 0.0 1.0
curve3-13: -1.217016 0.491299 0.816056 0.0 0.0 1.0
curve3-14: -1.121131 0.406820 0.991262 0.0 0.0 1.0
curve3-15: -1.021693 0.301202 1.152758 0.0 0.0 1.0
curve3-16: -0.916510 0.174223 1.292329 0.0 0.0 1.0
curve3-17: -0.822058 0.009515 1.397537 0.0 0.0 1.0
curve3-18: -0.735837 -0.164502 1.494299 0.0 0.0 1.0
curve3-19: -0.658533 -0.351710 1.572270 0.0 0.0 1.0
curve3-20: -0.583735 -0.542004 1.645136 0.0 0.0 1.0
curve4-1: -0.553067 -0.956771 -0.032604 0.0 0.0 1.0
curve4-2: -0.553719 -0.986770 0.042269 0.0 0.0 1.0
curve4-3: -0.554666 -1.019836 0.115858 0.0 0.0 1.0
curve4-4: -0.555506 -1.051791 0.189934 0.0 0.0 1.0
curve4-5: -0.556021 -1.080374 0.265372 0.0 0.0 1.0
curve4-6: -0.556126 -1.104617 0.342314 0.0 0.0 1.0
curve4-7: -0.555807 -1.124322 0.420541 0.0 0.0 1.0
curve4-8: -0.555096 -1.139748 0.499724 0.0 0.0 1.0
curve4-9: -0.554155 -1.153526 0.579215 0.0 0.0 1.0
curve4-10: -0.552947 -1.165820 0.658943 0.0 0.0 1.0
curve4-11: -0.551225 -1.173346 0.739227 0.0 0.0 1.0
curve4-12: -0.548814 -1.171521 0.819795 0.0 0.0 1.0
curve4-13: -0.545993 -1.160890 0.899702 0.0 0.0 1.0
curve4-14: -0.543116 -1.146005 0.978945 0.0 0.0 1.0
curve4-15: -0.540235 -1.128509 1.057641 0.0 0.0 1.0
curve4-16: -0.537080 -1.104381 1.134532 0.0 0.0 1.0
curve4-17: -0.533602 -1.072180 1.208383 0.0 0.0 1.0
curve4-18: -0.529832 -1.032026 1.278221 0.0 0.0 1.0
curve4-19: -0.525903 -0.987157 1.345158 0.0 0.0 1.0
curve4-20: -0.522105 -0.946148 1.414453 0.0 0.0 1.0
