# Supplementary material for: Semicircular canal shape diversity among modern lepidosaurs: life habit, size, allometry
Source: BMC Ecol Evol. 2023 Apr 12;23:10. doi: 10.1186/s12862-023-02113-1 (PMC10091843; doi:10.1186/s12862-023-02113-1)
Supplement: Supplementary file 3 — Additional file 3. Curve landmark data used in the manuscript. [file 12862_2023_2113_MOESM3_ESM.zip › Petrosaurus_mearnsi_CURVES.ver]

curve1-1: 0.297376 1.135452 -0.372777 0.0 0.0 1.0
curve1-2: 0.135705 1.252379 -0.370574 0.0 0.0 1.0
curve1-3: -0.044979 1.336871 -0.370301 0.0 0.0 1.0
curve1-4: -0.231927 1.406135 -0.371213 0.0 0.0 1.0
curve1-5: -0.430563 1.422612 -0.374027 0.0 0.0 1.0
curve1-6: -0.629778 1.414400 -0.379265 0.0 0.0 1.0
curve1-7: -0.817782 1.349179 -0.383579 0.0 0.0 1.0
curve1-8: -0.997292 1.261803 -0.386378 0.0 0.0 1.0
curve1-9: -1.145651 1.130812 -0.384872 0.0 0.0 1.0
curve1-10: -1.265274 0.971734 -0.368794 0.0 0.0 1.0
curve1-11: -1.369570 0.802761 -0.354635 0.0 0.0 1.0
curve1-12: -1.419968 0.615439 -0.309428 0.0 0.0 1.0
curve1-13: -1.449456 0.428425 -0.246148 0.0 0.0 1.0
curve1-14: -1.454942 0.245179 -0.167755 0.0 0.0 1.0
curve1-15: -1.424333 0.069094 -0.079157 0.0 0.0 1.0
curve1-16: -1.372679 -0.103578 0.006681 0.0 0.0 1.0
curve1-17: -1.256070 -0.239075 0.085084 0.0 0.0 1.0
curve1-18: -1.116857 -0.350170 0.175129 0.0 0.0 1.0
curve1-19: -0.970671 -0.446576 0.270846 0.0 0.0 1.0
curve1-20: -0.818712 -0.532328 0.367914 0.0 0.0 1.0
curve2-1: 1.543593 0.366187 -1.274501 0.0 0.0 1.0
curve2-2: 1.760360 0.436955 -1.195412 0.0 0.0 1.0
curve2-3: 1.948439 0.504848 -1.062774 0.0 0.0 1.0
curve2-4: 2.073044 0.554581 -0.866941 0.0 0.0 1.0
curve2-5: 2.111785 0.603199 -0.633615 0.0 0.0 1.0
curve2-6: 2.103804 0.652500 -0.399546 0.0 0.0 1.0
curve2-7: 2.019210 0.695433 -0.177643 0.0 0.0 1.0
curve2-8: 1.885764 0.736891 0.017415 0.0 0.0 1.0
curve2-9: 1.707800 0.743503 0.180308 0.0 0.0 1.0
curve2-10: 1.504053 0.714100 0.303354 0.0 0.0 1.0
curve2-11: 1.295169 0.669539 0.415527 0.0 0.0 1.0
curve2-12: 1.086641 0.645156 0.534786 0.0 0.0 1.0
curve2-13: 0.889757 0.593120 0.663116 0.0 0.0 1.0
curve2-14: 0.720411 0.502518 0.808791 0.0 0.0 1.0
curve2-15: 0.593934 0.360053 0.955674 0.0 0.0 1.0
curve2-16: 0.451666 0.204667 1.073719 0.0 0.0 1.0
curve2-17: 0.312237 0.041167 1.183639 0.0 0.0 1.0
curve2-18: 0.167272 -0.140135 1.248117 0.0 0.0 1.0
curve2-19: 0.018234 -0.327798 1.246724 0.0 0.0 1.0
curve2-20: -0.111246 -0.502068 1.143144 0.0 0.0 1.0
curve3-1: -1.469920 0.190790 -1.054034 0.0 0.0 1.0
curve3-2: -1.624734 0.220001 -1.020364 0.0 0.0 1.0
curve3-3: -1.698552 0.343579 -0.912352 0.0 0.0 1.0
curve3-4: -1.750777 0.477184 -0.803880 0.0 0.0 1.0
curve3-5: -1.761524 0.593495 -0.668216 0.0 0.0 1.0
curve3-6: -1.742412 0.670840 -0.507071 0.0 0.0 1.0
curve3-7: -1.701143 0.713883 -0.338087 0.0 0.0 1.0
curve3-8: -1.622100 0.699527 -0.177566 0.0 0.0 1.0
curve3-9: -1.533966 0.673257 -0.022706 0.0 0.0 1.0
curve3-10: -1.443372 0.647489 0.130769 0.0 0.0 1.0
curve3-11: -1.342388 0.607145 0.274156 0.0 0.0 1.0
curve3-12: -1.236181 0.548654 0.407294 0.0 0.0 1.0
curve3-13: -1.133654 0.484407 0.540714 0.0 0.0 1.0
curve3-14: -1.034448 0.408009 0.669593 0.0 0.0 1.0
curve3-15: -0.934882 0.297604 0.771193 0.0 0.0 1.0
curve3-16: -0.830342 0.185301 0.865364 0.0 0.0 1.0
curve3-17: -0.727722 0.058019 0.940648 0.0 0.0 1.0
curve3-18: -0.635651 -0.076105 1.017890 0.0 0.0 1.0
curve3-19: -0.554426 -0.217647 1.093941 0.0 0.0 1.0
curve3-20: -0.482167 -0.365699 1.166709 0.0 0.0 1.0
curve4-1: -0.359634 -0.762662 0.105650 0.0 0.0 1.0
curve4-2: -0.360354 -0.766454 0.152224 0.0 0.0 1.0
curve4-3: -0.361299 -0.771711 0.198657 0.0 0.0 1.0
curve4-4: -0.362182 -0.776569 0.245135 0.0 0.0 1.0
curve4-5: -0.362845 -0.779985 0.291743 0.0 0.0 1.0
curve4-6: -0.363215 -0.781491 0.338454 0.0 0.0 1.0
curve4-7: -0.363274 -0.780960 0.385187 0.0 0.0 1.0
curve4-8: -0.363029 -0.778445 0.431856 0.0 0.0 1.0
curve4-9: -0.362554 -0.774325 0.478410 0.0 0.0 1.0
curve4-10: -0.361839 -0.768364 0.524758 0.0 0.0 1.0
curve4-11: -0.360674 -0.759225 0.570566 0.0 0.0 1.0
curve4-12: -0.358929 -0.746487 0.615496 0.0 0.0 1.0
curve4-13: -0.356931 -0.732812 0.660146 0.0 0.0 1.0
curve4-14: -0.355014 -0.720264 0.705127 0.0 0.0 1.0
curve4-15: -0.353196 -0.708755 0.750391 0.0 0.0 1.0
curve4-16: -0.351241 -0.696833 0.795543 0.0 0.0 1.0
curve4-17: -0.349089 -0.684224 0.840497 0.0 0.0 1.0
curve4-18: -0.346721 -0.670859 0.885222 0.0 0.0 1.0
curve4-19: -0.344201 -0.656969 0.929780 0.0 0.0 1.0
curve4-20: -0.341790 -0.643454 0.974458 0.0 0.0 1.0
