# Supplementary material for: Semicircular canal shape diversity among modern lepidosaurs: life habit, size, allometry
Source: BMC Ecol Evol. 2023 Apr 12;23:10. doi: 10.1186/s12862-023-02113-1 (PMC10091843; doi:10.1186/s12862-023-02113-1)
Supplement: Supplementary file 3 — Additional file 3. Curve landmark data used in the manuscript. [file 12862_2023_2113_MOESM3_ESM.zip › Phelsuma_lineata_CURVES.ver]

curve1-1: 0.438650 0.383697 -0.328478 0.0 0.0 1.0
curve1-2: 0.285375 0.457193 -0.334367 0.0 0.0 1.0
curve1-3: 0.125537 0.515076 -0.339710 0.0 0.0 1.0
curve1-4: -0.035149 0.570526 -0.341983 0.0 0.0 1.0
curve1-5: -0.203748 0.589495 -0.350560 0.0 0.0 1.0
curve1-6: -0.373158 0.590766 -0.364758 0.0 0.0 1.0
curve1-7: -0.538106 0.555126 -0.383022 0.0 0.0 1.0
curve1-8: -0.697535 0.498682 -0.400813 0.0 0.0 1.0
curve1-9: -0.833176 0.399367 -0.416702 0.0 0.0 1.0
curve1-10: -0.956295 0.282213 -0.423871 0.0 0.0 1.0
curve1-11: -1.038963 0.137204 -0.410568 0.0 0.0 1.0
curve1-12: -1.086502 -0.020733 -0.369024 0.0 0.0 1.0
curve1-13: -1.113384 -0.177431 -0.309762 0.0 0.0 1.0
curve1-14: -1.116578 -0.323755 -0.223381 0.0 0.0 1.0
curve1-15: -1.089531 -0.447629 -0.112181 0.0 0.0 1.0
curve1-16: -1.012543 -0.547855 0.001435 0.0 0.0 1.0
curve1-17: -0.903337 -0.629708 0.101229 0.0 0.0 1.0
curve1-18: -0.766131 -0.676315 0.190230 0.0 0.0 1.0
curve1-19: -0.629467 -0.711617 0.284787 0.0 0.0 1.0
curve1-20: -0.485458 -0.719574 0.374840 0.0 0.0 1.0
curve2-1: 1.715868 -0.031318 -0.854876 0.0 0.0 1.0
curve2-2: 1.854819 0.053899 -0.769625 0.0 0.0 1.0
curve2-3: 1.940939 0.131642 -0.625625 0.0 0.0 1.0
curve2-4: 1.981806 0.205234 -0.460160 0.0 0.0 1.0
curve2-5: 1.931481 0.249577 -0.290098 0.0 0.0 1.0
curve2-6: 1.836120 0.282510 -0.133996 0.0 0.0 1.0
curve2-7: 1.707145 0.299867 -0.002504 0.0 0.0 1.0
curve2-8: 1.552461 0.299139 0.100563 0.0 0.0 1.0
curve2-9: 1.384633 0.286816 0.178181 0.0 0.0 1.0
curve2-10: 1.206416 0.257656 0.222246 0.0 0.0 1.0
curve2-11: 1.036370 0.233580 0.292966 0.0 0.0 1.0
curve2-12: 0.872361 0.220943 0.379133 0.0 0.0 1.0
curve2-13: 0.730572 0.183375 0.493024 0.0 0.0 1.0
curve2-14: 0.607026 0.136530 0.623136 0.0 0.0 1.0
curve2-15: 0.510467 0.046812 0.753644 0.0 0.0 1.0
curve2-16: 0.423420 -0.063732 0.874817 0.0 0.0 1.0
curve2-17: 0.353250 -0.205447 0.971718 0.0 0.0 1.0
curve2-18: 0.271405 -0.355314 1.045081 0.0 0.0 1.0
curve2-19: 0.187575 -0.513766 1.093908 0.0 0.0 1.0
curve2-20: 0.103887 -0.675656 1.130642 0.0 0.0 1.0
curve3-1: -1.245083 -0.323899 -0.716252 0.0 0.0 1.0
curve3-2: -1.277786 -0.226089 -0.616881 0.0 0.0 1.0
curve3-3: -1.305059 -0.132010 -0.512537 0.0 0.0 1.0
curve3-4: -1.308638 -0.056896 -0.391057 0.0 0.0 1.0
curve3-5: -1.289435 -0.011432 -0.257720 0.0 0.0 1.0
curve3-6: -1.230266 -0.006376 -0.127456 0.0 0.0 1.0
curve3-7: -1.169021 0.012907 0.000646 0.0 0.0 1.0
curve3-8: -1.102519 0.038170 0.125040 0.0 0.0 1.0
curve3-9: -1.027203 0.054492 0.245776 0.0 0.0 1.0
curve3-10: -0.949400 0.055119 0.366101 0.0 0.0 1.0
curve3-11: -0.869218 0.046300 0.484507 0.0 0.0 1.0
curve3-12: -0.784443 0.013314 0.594881 0.0 0.0 1.0
curve3-13: -0.704157 -0.031578 0.704786 0.0 0.0 1.0
curve3-14: -0.629915 -0.076351 0.818884 0.0 0.0 1.0
curve3-15: -0.560060 -0.141907 0.924835 0.0 0.0 1.0
curve3-16: -0.484222 -0.227164 1.011509 0.0 0.0 1.0
curve3-17: -0.411210 -0.321558 1.090355 0.0 0.0 1.0
curve3-18: -0.351023 -0.434751 1.154334 0.0 0.0 1.0
curve3-19: -0.301639 -0.561148 1.199309 0.0 0.0 1.0
curve3-20: -0.262191 -0.696182 1.226343 0.0 0.0 1.0
curve4-1: -0.154607 -0.858729 0.381118 0.0 0.0 1.0
curve4-2: -0.149844 -0.849636 0.412687 0.0 0.0 1.0
curve4-3: -0.145089 -0.838164 0.443502 0.0 0.0 1.0
curve4-4: -0.140324 -0.828182 0.474820 0.0 0.0 1.0
curve4-5: -0.135568 -0.820879 0.506870 0.0 0.0 1.0
curve4-6: -0.130843 -0.815856 0.539365 0.0 0.0 1.0
curve4-7: -0.126156 -0.812539 0.572085 0.0 0.0 1.0
curve4-8: -0.121507 -0.810490 0.604916 0.0 0.0 1.0
curve4-9: -0.116890 -0.809420 0.637798 0.0 0.0 1.0
curve4-10: -0.112305 -0.809207 0.670702 0.0 0.0 1.0
curve4-11: -0.107753 -0.809790 0.703606 0.0 0.0 1.0
curve4-12: -0.103233 -0.811102 0.736493 0.0 0.0 1.0
curve4-13: -0.098743 -0.813067 0.769352 0.0 0.0 1.0
curve4-14: -0.094282 -0.815597 0.802177 0.0 0.0 1.0
curve4-15: -0.089845 -0.818592 0.834965 0.0 0.0 1.0
curve4-16: -0.085426 -0.821931 0.867723 0.0 0.0 1.0
curve4-17: -0.081017 -0.825464 0.900463 0.0 0.0 1.0
curve4-18: -0.076609 -0.828998 0.933201 0.0 0.0 1.0
curve4-19: -0.072186 -0.832268 0.965966 0.0 0.0 1.0
curve4-20: -0.067730 -0.834886 0.998783 0.0 0.0 1.0
