# Supplementary material for: Semicircular canal shape diversity among modern lepidosaurs: life habit, size, allometry
Source: BMC Ecol Evol. 2023 Apr 12;23:10. doi: 10.1186/s12862-023-02113-1 (PMC10091843; doi:10.1186/s12862-023-02113-1)
Supplement: Supplementary file 3 — Additional file 3. Curve landmark data used in the manuscript. [file 12862_2023_2113_MOESM3_ESM.zip › Pholidobolus_montium_CURVES.ver]

curve1-1: 0.462711 0.246029 -0.045522 0.0 0.0 1.0
curve1-2: 0.361165 0.314886 -0.057240 0.0 0.0 1.0
curve1-3: 0.253873 0.374993 -0.064265 0.0 0.0 1.0
curve1-4: 0.143634 0.430017 -0.067305 0.0 0.0 1.0
curve1-5: 0.025521 0.464074 -0.062441 0.0 0.0 1.0
curve1-6: -0.095456 0.485294 -0.052776 0.0 0.0 1.0
curve1-7: -0.217656 0.483841 -0.038643 0.0 0.0 1.0
curve1-8: -0.340019 0.471481 -0.030769 0.0 0.0 1.0
curve1-9: -0.453764 0.427492 -0.026333 0.0 0.0 1.0
curve1-10: -0.558199 0.362714 -0.017925 0.0 0.0 1.0
curve1-11: -0.641561 0.275152 0.000552 0.0 0.0 1.0
curve1-12: -0.703886 0.178169 0.043693 0.0 0.0 1.0
curve1-13: -0.735996 0.077655 0.106202 0.0 0.0 1.0
curve1-14: -0.752000 -0.024392 0.173455 0.0 0.0 1.0
curve1-15: -0.741735 -0.121777 0.244852 0.0 0.0 1.0
curve1-16: -0.697410 -0.215917 0.310887 0.0 0.0 1.0
curve1-17: -0.628375 -0.299051 0.368838 0.0 0.0 1.0
curve1-18: -0.541286 -0.365854 0.424764 0.0 0.0 1.0
curve1-19: -0.441854 -0.417048 0.476233 0.0 0.0 1.0
curve1-20: -0.337063 -0.460031 0.524776 0.0 0.0 1.0
curve2-1: 1.307877 -0.275703 -0.602485 0.0 0.0 1.0
curve2-2: 1.447320 -0.281994 -0.571311 0.0 0.0 1.0
curve2-3: 1.542228 -0.239445 -0.477060 0.0 0.0 1.0
curve2-4: 1.574980 -0.165499 -0.360074 0.0 0.0 1.0
curve2-5: 1.562047 -0.094523 -0.236002 0.0 0.0 1.0
curve2-6: 1.531757 -0.029216 -0.112428 0.0 0.0 1.0
curve2-7: 1.445273 0.009399 -0.005006 0.0 0.0 1.0
curve2-8: 1.340966 0.034455 0.090092 0.0 0.0 1.0
curve2-9: 1.219624 0.042058 0.166450 0.0 0.0 1.0
curve2-10: 1.101947 0.043998 0.248723 0.0 0.0 1.0
curve2-11: 0.987294 0.052240 0.334866 0.0 0.0 1.0
curve2-12: 0.885691 0.026650 0.432614 0.0 0.0 1.0
curve2-13: 0.788048 0.003652 0.535204 0.0 0.0 1.0
curve2-14: 0.693356 -0.020415 0.639994 0.0 0.0 1.0
curve2-15: 0.603674 -0.071868 0.739696 0.0 0.0 1.0
curve2-16: 0.520035 -0.122638 0.844901 0.0 0.0 1.0
curve2-17: 0.433782 -0.184554 0.941022 0.0 0.0 1.0
curve2-18: 0.334464 -0.270255 0.998162 0.0 0.0 1.0
curve2-19: 0.223845 -0.359398 1.017182 0.0 0.0 1.0
curve2-20: 0.114228 -0.452128 1.014527 0.0 0.0 1.0
curve3-1: -0.811459 -0.086473 -0.315495 0.0 0.0 1.0
curve3-2: -0.851704 0.016256 -0.284544 0.0 0.0 1.0
curve3-3: -0.874548 0.112174 -0.227759 0.0 0.0 1.0
curve3-4: -0.877284 0.194726 -0.148163 0.0 0.0 1.0
curve3-5: -0.858648 0.253724 -0.052872 0.0 0.0 1.0
curve3-6: -0.821886 0.283473 0.051591 0.0 0.0 1.0
curve3-7: -0.778074 0.294969 0.156702 0.0 0.0 1.0
curve3-8: -0.723568 0.280594 0.256519 0.0 0.0 1.0
curve3-9: -0.665253 0.264499 0.354028 0.0 0.0 1.0
curve3-10: -0.606486 0.249896 0.451509 0.0 0.0 1.0
curve3-11: -0.542358 0.227037 0.543757 0.0 0.0 1.0
curve3-12: -0.471680 0.197703 0.629276 0.0 0.0 1.0
curve3-13: -0.395511 0.169121 0.710128 0.0 0.0 1.0
curve3-14: -0.312825 0.130810 0.779535 0.0 0.0 1.0
curve3-15: -0.238685 0.079086 0.850187 0.0 0.0 1.0
curve3-16: -0.169018 0.020880 0.918155 0.0 0.0 1.0
curve3-17: -0.134713 -0.075190 0.970353 0.0 0.0 1.0
curve3-18: -0.117783 -0.180287 1.012750 0.0 0.0 1.0
curve3-19: -0.114601 -0.289974 1.046200 0.0 0.0 1.0
curve3-20: -0.113023 -0.400024 1.078557 0.0 0.0 1.0
curve4-1: -0.186122 -0.579980 0.150228 0.0 0.0 1.0
curve4-2: -0.179081 -0.601436 0.188311 0.0 0.0 1.0
curve4-3: -0.172295 -0.624303 0.225637 0.0 0.0 1.0
curve4-4: -0.165131 -0.645077 0.264086 0.0 0.0 1.0
curve4-5: -0.157389 -0.662290 0.304142 0.0 0.0 1.0
curve4-6: -0.149106 -0.675624 0.345548 0.0 0.0 1.0
curve4-7: -0.140345 -0.685899 0.387733 0.0 0.0 1.0
curve4-8: -0.130891 -0.693605 0.430302 0.0 0.0 1.0
curve4-9: -0.120772 -0.695490 0.473334 0.0 0.0 1.0
curve4-10: -0.111094 -0.691746 0.516389 0.0 0.0 1.0
curve4-11: -0.102274 -0.687076 0.559546 0.0 0.0 1.0
curve4-12: -0.093897 -0.682610 0.602813 0.0 0.0 1.0
curve4-13: -0.085655 -0.676085 0.645835 0.0 0.0 1.0
curve4-14: -0.078152 -0.665668 0.688210 0.0 0.0 1.0
curve4-15: -0.071965 -0.652566 0.730069 0.0 0.0 1.0
curve4-16: -0.066449 -0.640056 0.772201 0.0 0.0 1.0
curve4-17: -0.061452 -0.627880 0.814495 0.0 0.0 1.0
curve4-18: -0.057648 -0.614394 0.856513 0.0 0.0 1.0
curve4-19: -0.055285 -0.599355 0.898108 0.0 0.0 1.0
curve4-20: -0.053042 -0.584190 0.939662 0.0 0.0 1.0
