# Supplementary material for: Semicircular canal shape diversity among modern lepidosaurs: life habit, size, allometry
Source: BMC Ecol Evol. 2023 Apr 12;23:10. doi: 10.1186/s12862-023-02113-1 (PMC10091843; doi:10.1186/s12862-023-02113-1)
Supplement: Supplementary file 3 — Additional file 3. Curve landmark data used in the manuscript. [file 12862_2023_2113_MOESM3_ESM.zip › Phrynosoma_cornutum_CURVES.ver]

curve1-1: 0.407902 0.430539 -0.085461 0.0 0.0 1.0
curve1-2: 0.321854 0.479324 -0.103763 0.0 0.0 1.0
curve1-3: 0.227131 0.510860 -0.113962 0.0 0.0 1.0
curve1-4: 0.127280 0.523915 -0.115186 0.0 0.0 1.0
curve1-5: 0.026907 0.530820 -0.110891 0.0 0.0 1.0
curve1-6: -0.073037 0.523352 -0.101747 0.0 0.0 1.0
curve1-7: -0.171359 0.503480 -0.092575 0.0 0.0 1.0
curve1-8: -0.269024 0.479602 -0.086150 0.0 0.0 1.0
curve1-9: -0.365231 0.450095 -0.084042 0.0 0.0 1.0
curve1-10: -0.450233 0.397645 -0.074591 0.0 0.0 1.0
curve1-11: -0.524129 0.332428 -0.053875 0.0 0.0 1.0
curve1-12: -0.589982 0.259364 -0.032587 0.0 0.0 1.0
curve1-13: -0.635629 0.174693 -0.004150 0.0 0.0 1.0
curve1-14: -0.659197 0.089301 0.043378 0.0 0.0 1.0
curve1-15: -0.673775 0.010843 0.104659 0.0 0.0 1.0
curve1-16: -0.661491 -0.051828 0.181142 0.0 0.0 1.0
curve1-17: -0.618241 -0.099563 0.258499 0.0 0.0 1.0
curve1-18: -0.564986 -0.146394 0.329763 0.0 0.0 1.0
curve1-19: -0.492161 -0.178079 0.391308 0.0 0.0 1.0
curve1-20: -0.412813 -0.203090 0.447950 0.0 0.0 1.0
curve2-1: 1.383743 -0.103672 -0.470437 0.0 0.0 1.0
curve2-2: 1.458780 -0.070870 -0.351430 0.0 0.0 1.0
curve2-3: 1.508511 -0.039542 -0.220264 0.0 0.0 1.0
curve2-4: 1.513832 -0.015166 -0.078288 0.0 0.0 1.0
curve2-5: 1.448963 -0.000774 0.048880 0.0 0.0 1.0
curve2-6: 1.365339 0.016052 0.165480 0.0 0.0 1.0
curve2-7: 1.261970 0.030652 0.265243 0.0 0.0 1.0
curve2-8: 1.153430 0.048624 0.359021 0.0 0.0 1.0
curve2-9: 1.044963 0.072955 0.451328 0.0 0.0 1.0
curve2-10: 0.931895 0.100871 0.536832 0.0 0.0 1.0
curve2-11: 0.826056 0.118400 0.633703 0.0 0.0 1.0
curve2-12: 0.727219 0.128616 0.738616 0.0 0.0 1.0
curve2-13: 0.623824 0.130175 0.839633 0.0 0.0 1.0
curve2-14: 0.521624 0.134679 0.941786 0.0 0.0 1.0
curve2-15: 0.413974 0.127994 1.037527 0.0 0.0 1.0
curve2-16: 0.295190 0.099085 1.114520 0.0 0.0 1.0
curve2-17: 0.172977 0.041215 1.155912 0.0 0.0 1.0
curve2-18: 0.060218 -0.049142 1.156600 0.0 0.0 1.0
curve2-19: -0.038168 -0.152053 1.133392 0.0 0.0 1.0
curve2-20: -0.127869 -0.259703 1.098050 0.0 0.0 1.0
curve3-1: -0.710031 0.033359 -0.469480 0.0 0.0 1.0
curve3-2: -0.760097 0.081201 -0.399673 0.0 0.0 1.0
curve3-3: -0.810004 0.129077 -0.329664 0.0 0.0 1.0
curve3-4: -0.840844 0.175244 -0.248662 0.0 0.0 1.0
curve3-5: -0.847690 0.216751 -0.159818 0.0 0.0 1.0
curve3-6: -0.837747 0.255478 -0.069967 0.0 0.0 1.0
curve3-7: -0.803360 0.285407 0.016944 0.0 0.0 1.0
curve3-8: -0.754011 0.303352 0.100241 0.0 0.0 1.0
curve3-9: -0.704053 0.316389 0.184129 0.0 0.0 1.0
curve3-10: -0.647198 0.325302 0.263948 0.0 0.0 1.0
curve3-11: -0.579168 0.322954 0.334950 0.0 0.0 1.0
curve3-12: -0.512921 0.308663 0.406328 0.0 0.0 1.0
curve3-13: -0.455942 0.292294 0.484969 0.0 0.0 1.0
curve3-14: -0.402844 0.273244 0.565615 0.0 0.0 1.0
curve3-15: -0.368241 0.229233 0.646086 0.0 0.0 1.0
curve3-16: -0.342987 0.173602 0.723293 0.0 0.0 1.0
curve3-17: -0.331677 0.105401 0.793017 0.0 0.0 1.0
curve3-18: -0.334301 0.028169 0.854083 0.0 0.0 1.0
curve3-19: -0.338203 -0.048689 0.915476 0.0 0.0 1.0
curve3-20: -0.359391 -0.131225 0.964401 0.0 0.0 1.0
curve4-1: -0.240259 -0.419100 0.296289 0.0 0.0 1.0
curve4-2: -0.239793 -0.423840 0.325332 0.0 0.0 1.0
curve4-3: -0.239057 -0.430161 0.354073 0.0 0.0 1.0
curve4-4: -0.238266 -0.436804 0.382742 0.0 0.0 1.0
curve4-5: -0.237570 -0.442896 0.411534 0.0 0.0 1.0
curve4-6: -0.237061 -0.447889 0.440539 0.0 0.0 1.0
curve4-7: -0.236790 -0.451482 0.469753 0.0 0.0 1.0
curve4-8: -0.236779 -0.453548 0.499115 0.0 0.0 1.0
curve4-9: -0.237027 -0.454081 0.528545 0.0 0.0 1.0
curve4-10: -0.237523 -0.453145 0.557962 0.0 0.0 1.0
curve4-11: -0.238248 -0.450840 0.587298 0.0 0.0 1.0
curve4-12: -0.239201 -0.447178 0.616490 0.0 0.0 1.0
curve4-13: -0.240398 -0.442051 0.645451 0.0 0.0 1.0
curve4-14: -0.241852 -0.435375 0.674081 0.0 0.0 1.0
curve4-15: -0.243566 -0.427132 0.702287 0.0 0.0 1.0
curve4-16: -0.245521 -0.417427 0.730008 0.0 0.0 1.0
curve4-17: -0.247669 -0.406546 0.757276 0.0 0.0 1.0
curve4-18: -0.249919 -0.395041 0.784279 0.0 0.0 1.0
curve4-19: -0.252125 -0.383811 0.811400 0.0 0.0 1.0
curve4-20: -0.254068 -0.374173 0.839139 0.0 0.0 1.0
