# Supplementary material for: Semicircular canal shape diversity among modern lepidosaurs: life habit, size, allometry
Source: BMC Ecol Evol. 2023 Apr 12;23:10. doi: 10.1186/s12862-023-02113-1 (PMC10091843; doi:10.1186/s12862-023-02113-1)
Supplement: Supplementary file 3 — Additional file 3. Curve landmark data used in the manuscript. [file 12862_2023_2113_MOESM3_ESM.zip › Phrynosoma_taurus_CURVES.ver]

curve1-1: 0.303231 0.474310 -0.045049 0.0 0.0 1.0
curve1-2: 0.238420 0.539615 -0.053492 0.0 0.0 1.0
curve1-3: 0.165309 0.595343 -0.060689 0.0 0.0 1.0
curve1-4: 0.083550 0.638011 -0.066852 0.0 0.0 1.0
curve1-5: -0.003780 0.664117 -0.071845 0.0 0.0 1.0
curve1-6: -0.095977 0.659344 -0.068274 0.0 0.0 1.0
curve1-7: -0.187468 0.649211 -0.060032 0.0 0.0 1.0
curve1-8: -0.276397 0.627606 -0.047979 0.0 0.0 1.0
curve1-9: -0.359645 0.588969 -0.037963 0.0 0.0 1.0
curve1-10: -0.437863 0.539997 -0.033313 0.0 0.0 1.0
curve1-11: -0.507719 0.480306 -0.039057 0.0 0.0 1.0
curve1-12: -0.550318 0.398968 -0.042596 0.0 0.0 1.0
curve1-13: -0.581000 0.312820 -0.029652 0.0 0.0 1.0
curve1-14: -0.590880 0.224610 -0.005844 0.0 0.0 1.0
curve1-15: -0.578263 0.139277 0.027318 0.0 0.0 1.0
curve1-16: -0.569339 0.053996 0.061799 0.0 0.0 1.0
curve1-17: -0.549222 -0.024574 0.104529 0.0 0.0 1.0
curve1-18: -0.504884 -0.098582 0.137494 0.0 0.0 1.0
curve1-19: -0.446467 -0.165652 0.162110 0.0 0.0 1.0
curve1-20: -0.381338 -0.227891 0.182714 0.0 0.0 1.0
curve2-1: 0.862633 0.084483 -0.400680 0.0 0.0 1.0
curve2-2: 0.913453 0.098216 -0.316817 0.0 0.0 1.0
curve2-3: 0.953100 0.109450 -0.227129 0.0 0.0 1.0
curve2-4: 0.960560 0.113309 -0.128684 0.0 0.0 1.0
curve2-5: 0.933431 0.110278 -0.034902 0.0 0.0 1.0
curve2-6: 0.884905 0.103310 0.051238 0.0 0.0 1.0
curve2-7: 0.830666 0.090033 0.132918 0.0 0.0 1.0
curve2-8: 0.763222 0.082498 0.205054 0.0 0.0 1.0
curve2-9: 0.694017 0.084557 0.275876 0.0 0.0 1.0
curve2-10: 0.623053 0.103347 0.342308 0.0 0.0 1.0
curve2-11: 0.547897 0.117436 0.404965 0.0 0.0 1.0
curve2-12: 0.472270 0.106176 0.467735 0.0 0.0 1.0
curve2-13: 0.401262 0.081939 0.532415 0.0 0.0 1.0
curve2-14: 0.337590 0.044790 0.598407 0.0 0.0 1.0
curve2-15: 0.273815 -0.009986 0.650429 0.0 0.0 1.0
curve2-16: 0.203104 -0.069606 0.685843 0.0 0.0 1.0
curve2-17: 0.128954 -0.131151 0.708477 0.0 0.0 1.0
curve2-18: 0.055817 -0.197645 0.713521 0.0 0.0 1.0
curve2-19: -0.014670 -0.266594 0.703895 0.0 0.0 1.0
curve2-20: -0.085305 -0.335410 0.695077 0.0 0.0 1.0
curve3-1: -0.590019 0.118668 -0.335926 0.0 0.0 1.0
curve3-2: -0.623276 0.152215 -0.280311 0.0 0.0 1.0
curve3-3: -0.651593 0.185116 -0.221741 0.0 0.0 1.0
curve3-4: -0.658555 0.213461 -0.154951 0.0 0.0 1.0
curve3-5: -0.649936 0.237721 -0.086513 0.0 0.0 1.0
curve3-6: -0.631110 0.260468 -0.019663 0.0 0.0 1.0
curve3-7: -0.600552 0.277063 0.044599 0.0 0.0 1.0
curve3-8: -0.563395 0.285162 0.107064 0.0 0.0 1.0
curve3-9: -0.524816 0.287285 0.169189 0.0 0.0 1.0
curve3-10: -0.478714 0.285365 0.225726 0.0 0.0 1.0
curve3-11: -0.424985 0.264525 0.270116 0.0 0.0 1.0
curve3-12: -0.381568 0.230687 0.318168 0.0 0.0 1.0
curve3-13: -0.344372 0.196902 0.371341 0.0 0.0 1.0
curve3-14: -0.314063 0.157625 0.424887 0.0 0.0 1.0
curve3-15: -0.292952 0.103589 0.469201 0.0 0.0 1.0
curve3-16: -0.274309 0.042957 0.505629 0.0 0.0 1.0
curve3-17: -0.259379 -0.022290 0.535009 0.0 0.0 1.0
curve3-18: -0.249946 -0.091725 0.555876 0.0 0.0 1.0
curve3-19: -0.244516 -0.163209 0.570463 0.0 0.0 1.0
curve3-20: -0.238349 -0.234347 0.586208 0.0 0.0 1.0
curve4-1: -0.183461 -0.427662 0.100198 0.0 0.0 1.0
curve4-2: -0.186217 -0.433618 0.123277 0.0 0.0 1.0
curve4-3: -0.189115 -0.440834 0.145981 0.0 0.0 1.0
curve4-4: -0.192057 -0.448453 0.168548 0.0 0.0 1.0
curve4-5: -0.194981 -0.455907 0.191173 0.0 0.0 1.0
curve4-6: -0.197842 -0.462790 0.213985 0.0 0.0 1.0
curve4-7: -0.200602 -0.468786 0.237057 0.0 0.0 1.0
curve4-8: -0.203230 -0.473650 0.260408 0.0 0.0 1.0
curve4-9: -0.205697 -0.477191 0.284013 0.0 0.0 1.0
curve4-10: -0.207979 -0.479276 0.307809 0.0 0.0 1.0
curve4-11: -0.210058 -0.479824 0.331708 0.0 0.0 1.0
curve4-12: -0.211921 -0.478804 0.355610 0.0 0.0 1.0
curve4-13: -0.213541 -0.476090 0.379394 0.0 0.0 1.0
curve4-14: -0.214862 -0.471387 0.402883 0.0 0.0 1.0
curve4-15: -0.215826 -0.464427 0.425821 0.0 0.0 1.0
curve4-16: -0.216393 -0.455102 0.447915 0.0 0.0 1.0
curve4-17: -0.216580 -0.443642 0.468992 0.0 0.0 1.0
curve4-18: -0.216506 -0.430779 0.489251 0.0 0.0 1.0
curve4-19: -0.216426 -0.417885 0.509491 0.0 0.0 1.0
curve4-20: -0.216745 -0.407160 0.530927 0.0 0.0 1.0
