# Supplementary material for: Semicircular canal shape diversity among modern lepidosaurs: life habit, size, allometry
Source: BMC Ecol Evol. 2023 Apr 12;23:10. doi: 10.1186/s12862-023-02113-1 (PMC10091843; doi:10.1186/s12862-023-02113-1)
Supplement: Supplementary file 3 — Additional file 3. Curve landmark data used in the manuscript. [file 12862_2023_2113_MOESM3_ESM.zip › Phymaturus_palluma_CURVES.ver]

curve1-1: 0.435913 0.832255 -0.076927 0.0 0.0 1.0
curve1-2: 0.315645 0.995178 -0.075410 0.0 0.0 1.0
curve1-3: 0.172412 1.137808 -0.074514 0.0 0.0 1.0
curve1-4: 0.006548 1.254197 -0.074492 0.0 0.0 1.0
curve1-5: -0.167072 1.358063 -0.075300 0.0 0.0 1.0
curve1-6: -0.362942 1.407193 -0.076271 0.0 0.0 1.0
curve1-7: -0.565083 1.420199 -0.076982 0.0 0.0 1.0
curve1-8: -0.763640 1.386794 -0.077978 0.0 0.0 1.0
curve1-9: -0.940179 1.287951 -0.077405 0.0 0.0 1.0
curve1-10: -1.105587 1.171122 -0.079508 0.0 0.0 1.0
curve1-11: -1.216594 1.004912 -0.080879 0.0 0.0 1.0
curve1-12: -1.274046 0.811551 -0.062420 0.0 0.0 1.0
curve1-13: -1.295143 0.612372 -0.036653 0.0 0.0 1.0
curve1-14: -1.266689 0.415833 0.002770 0.0 0.0 1.0
curve1-15: -1.236626 0.221503 0.051681 0.0 0.0 1.0
curve1-16: -1.199690 0.029727 0.103690 0.0 0.0 1.0
curve1-17: -1.119465 -0.134562 0.190634 0.0 0.0 1.0
curve1-18: -1.026478 -0.283841 0.290924 0.0 0.0 1.0
curve1-19: -0.918405 -0.412951 0.403523 0.0 0.0 1.0
curve1-20: -0.806894 -0.536688 0.518856 0.0 0.0 1.0
curve2-1: 2.072349 -0.049247 -0.459672 0.0 0.0 1.0
curve2-2: 2.118713 -0.015013 -0.276843 0.0 0.0 1.0
curve2-3: 2.124471 0.008397 -0.087305 0.0 0.0 1.0
curve2-4: 2.092751 0.018362 0.101677 0.0 0.0 1.0
curve2-5: 2.033472 0.015739 0.283399 0.0 0.0 1.0
curve2-6: 1.930299 0.011545 0.444975 0.0 0.0 1.0
curve2-7: 1.811433 0.013739 0.595504 0.0 0.0 1.0
curve2-8: 1.669333 0.022264 0.723718 0.0 0.0 1.0
curve2-9: 1.513067 0.016546 0.834846 0.0 0.0 1.0
curve2-10: 1.360666 -0.004202 0.949615 0.0 0.0 1.0
curve2-11: 1.207171 -0.034871 1.060483 0.0 0.0 1.0
curve2-12: 1.049565 -0.090311 1.154720 0.0 0.0 1.0
curve2-13: 0.891548 -0.150204 1.245704 0.0 0.0 1.0
curve2-14: 0.731802 -0.200385 1.339479 0.0 0.0 1.0
curve2-15: 0.573434 -0.273970 1.417395 0.0 0.0 1.0
curve2-16: 0.424285 -0.379457 1.475979 0.0 0.0 1.0
curve2-17: 0.282632 -0.499750 1.523487 0.0 0.0 1.0
curve2-18: 0.150681 -0.634804 1.557429 0.0 0.0 1.0
curve2-19: 0.026742 -0.779355 1.581377 0.0 0.0 1.0
curve2-20: -0.098211 -0.922750 1.606569 0.0 0.0 1.0
curve3-1: -1.431531 0.218826 -0.696497 0.0 0.0 1.0
curve3-2: -1.516129 0.316220 -0.576125 0.0 0.0 1.0
curve3-3: -1.593793 0.410177 -0.448723 0.0 0.0 1.0
curve3-4: -1.648492 0.490786 -0.301866 0.0 0.0 1.0
curve3-5: -1.683994 0.548620 -0.139364 0.0 0.0 1.0
curve3-6: -1.672940 0.583538 0.032327 0.0 0.0 1.0
curve3-7: -1.606942 0.609332 0.193371 0.0 0.0 1.0
curve3-8: -1.508132 0.611788 0.339277 0.0 0.0 1.0
curve3-9: -1.398005 0.593164 0.475824 0.0 0.0 1.0
curve3-10: -1.284392 0.556618 0.605748 0.0 0.0 1.0
curve3-11: -1.172128 0.499291 0.729084 0.0 0.0 1.0
curve3-12: -1.068826 0.412908 0.842689 0.0 0.0 1.0
curve3-13: -0.981060 0.302988 0.949054 0.0 0.0 1.0
curve3-14: -0.908354 0.174314 1.045261 0.0 0.0 1.0
curve3-15: -0.847444 0.029773 1.125907 0.0 0.0 1.0
curve3-16: -0.793197 -0.126209 1.187905 0.0 0.0 1.0
curve3-17: -0.759214 -0.285844 1.254328 0.0 0.0 1.0
curve3-18: -0.748311 -0.442582 1.334565 0.0 0.0 1.0
curve3-19: -0.748619 -0.596592 1.420775 0.0 0.0 1.0
curve3-20: -0.746169 -0.751319 1.505541 0.0 0.0 1.0
curve4-1: -0.629434 -0.939640 0.276214 0.0 0.0 1.0
curve4-2: -0.632480 -0.950585 0.324579 0.0 0.0 1.0
curve4-3: -0.635960 -0.962087 0.372785 0.0 0.0 1.0
curve4-4: -0.639521 -0.973692 0.420961 0.0 0.0 1.0
curve4-5: -0.642908 -0.985074 0.469203 0.0 0.0 1.0
curve4-6: -0.645978 -0.996050 0.517560 0.0 0.0 1.0
curve4-7: -0.648669 -1.006538 0.566047 0.0 0.0 1.0
curve4-8: -0.650969 -1.016521 0.614661 0.0 0.0 1.0
curve4-9: -0.652889 -1.026013 0.663389 0.0 0.0 1.0
curve4-10: -0.654453 -1.035044 0.712218 0.0 0.0 1.0
curve4-11: -0.655690 -1.043649 0.761133 0.0 0.0 1.0
curve4-12: -0.656598 -1.051828 0.810128 0.0 0.0 1.0
curve4-13: -0.657150 -1.059542 0.859204 0.0 0.0 1.0
curve4-14: -0.657318 -1.066754 0.908360 0.0 0.0 1.0
curve4-15: -0.657088 -1.073444 0.957588 0.0 0.0 1.0
curve4-16: -0.656467 -1.079622 1.006880 0.0 0.0 1.0
curve4-17: -0.655517 -1.085366 1.056220 0.0 0.0 1.0
curve4-18: -0.654382 -1.090868 1.105583 0.0 0.0 1.0
curve4-19: -0.653325 -1.096471 1.154937 0.0 0.0 1.0
curve4-20: -0.652712 -1.102659 1.204227 0.0 0.0 1.0
