# Supplementary material for: Semicircular canal shape diversity among modern lepidosaurs: life habit, size, allometry
Source: BMC Ecol Evol. 2023 Apr 12;23:10. doi: 10.1186/s12862-023-02113-1 (PMC10091843; doi:10.1186/s12862-023-02113-1)
Supplement: Supplementary file 3 — Additional file 3. Curve landmark data used in the manuscript. [file 12862_2023_2113_MOESM3_ESM.zip › Physignathus_cocincinus_CURVES.ver]

curve1-1: 1.073022 1.387775 0.025917 0.0 0.0 1.0
curve1-2: 0.853170 1.600215 -0.034237 0.0 0.0 1.0
curve1-3: 0.618722 1.797722 -0.088560 0.0 0.0 1.0
curve1-4: 0.351065 1.952200 -0.126305 0.0 0.0 1.0
curve1-5: 0.053120 2.031936 -0.135728 0.0 0.0 1.0
curve1-6: -0.257354 2.058414 -0.130683 0.0 0.0 1.0
curve1-7: -0.567779 2.067406 -0.115590 0.0 0.0 1.0
curve1-8: -0.871885 2.001535 -0.102644 0.0 0.0 1.0
curve1-9: -1.163439 1.895200 -0.097504 0.0 0.0 1.0
curve1-10: -1.405160 1.698976 -0.095472 0.0 0.0 1.0
curve1-11: -1.625781 1.486521 -0.132929 0.0 0.0 1.0
curve1-12: -1.714465 1.193893 -0.081103 0.0 0.0 1.0
curve1-13: -1.761832 0.901684 0.015249 0.0 0.0 1.0
curve1-14: -1.762960 0.615022 0.136810 0.0 0.0 1.0
curve1-15: -1.731057 0.329822 0.258260 0.0 0.0 1.0
curve1-16: -1.687384 0.040657 0.365924 0.0 0.0 1.0
curve1-17: -1.603539 -0.244892 0.454319 0.0 0.0 1.0
curve1-18: -1.447202 -0.488320 0.569055 0.0 0.0 1.0
curve1-19: -1.251812 -0.680201 0.714527 0.0 0.0 1.0
curve1-20: -1.016777 -0.808205 0.873586 0.0 0.0 1.0
curve2-1: 3.122663 0.760715 -0.718705 0.0 0.0 1.0
curve2-2: 3.285880 0.763167 -0.412604 0.0 0.0 1.0
curve2-3: 3.297365 0.777300 -0.067038 0.0 0.0 1.0
curve2-4: 3.187216 0.798964 0.261225 0.0 0.0 1.0
curve2-5: 3.044394 0.822361 0.578164 0.0 0.0 1.0
curve2-6: 2.868383 0.854155 0.876311 0.0 0.0 1.0
curve2-7: 2.679766 0.840144 1.168811 0.0 0.0 1.0
curve2-8: 2.482975 0.784179 1.450638 0.0 0.0 1.0
curve2-9: 2.294374 0.728497 1.738229 0.0 0.0 1.0
curve2-10: 2.113104 0.670105 2.029873 0.0 0.0 1.0
curve2-11: 1.910615 0.585501 2.300403 0.0 0.0 1.0
curve2-12: 1.685164 0.472619 2.538990 0.0 0.0 1.0
curve2-13: 1.455257 0.326422 2.756149 0.0 0.0 1.0
curve2-14: 1.231895 0.168172 2.971235 0.0 0.0 1.0
curve2-15: 0.985249 -0.019249 3.129830 0.0 0.0 1.0
curve2-16: 0.720460 -0.217631 3.236384 0.0 0.0 1.0
curve2-17: 0.455076 -0.441736 3.259655 0.0 0.0 1.0
curve2-18: 0.217909 -0.694750 3.268542 0.0 0.0 1.0
curve2-19: 0.003302 -0.927437 3.128082 0.0 0.0 1.0
curve2-20: -0.179318 -1.086943 2.879248 0.0 0.0 1.0
curve3-1: -1.722191 0.542065 -0.966496 0.0 0.0 1.0
curve3-2: -1.880571 0.689673 -0.782779 0.0 0.0 1.0
curve3-3: -1.979031 0.833907 -0.560480 0.0 0.0 1.0
curve3-4: -2.007670 0.970628 -0.313092 0.0 0.0 1.0
curve3-5: -1.982525 1.099235 -0.061512 0.0 0.0 1.0
curve3-6: -1.916679 1.188186 0.200145 0.0 0.0 1.0
curve3-7: -1.840904 1.249560 0.467117 0.0 0.0 1.0
curve3-8: -1.719367 1.241028 0.721737 0.0 0.0 1.0
curve3-9: -1.594533 1.192433 0.972558 0.0 0.0 1.0
curve3-10: -1.467985 1.124049 1.217426 0.0 0.0 1.0
curve3-11: -1.340037 1.009051 1.443723 0.0 0.0 1.0
curve3-12: -1.215980 0.884854 1.667443 0.0 0.0 1.0
curve3-13: -1.097323 0.731674 1.874763 0.0 0.0 1.0
curve3-14: -0.980093 0.548247 2.057723 0.0 0.0 1.0
curve3-15: -0.856262 0.358106 2.228629 0.0 0.0 1.0
curve3-16: -0.759540 0.119196 2.347128 0.0 0.0 1.0
curve3-17: -0.690815 -0.142237 2.432886 0.0 0.0 1.0
curve3-18: -0.671456 -0.424905 2.453073 0.0 0.0 1.0
curve3-19: -0.671768 -0.708802 2.455200 0.0 0.0 1.0
curve3-20: -0.703396 -0.989266 2.421541 0.0 0.0 1.0
curve4-1: -0.391249 -1.264106 0.449221 0.0 0.0 1.0
curve4-2: -0.390792 -1.286249 0.535128 0.0 0.0 1.0
curve4-3: -0.389954 -1.310684 0.620419 0.0 0.0 1.0
curve4-4: -0.389298 -1.334031 0.706014 0.0 0.0 1.0
curve4-5: -0.389111 -1.354539 0.792332 0.0 0.0 1.0
curve4-6: -0.389503 -1.371516 0.879411 0.0 0.0 1.0
curve4-7: -0.390486 -1.384850 0.967118 0.0 0.0 1.0
curve4-8: -0.391940 -1.395029 1.055245 0.0 0.0 1.0
curve4-9: -0.393282 -1.403806 1.143525 0.0 0.0 1.0
curve4-10: -0.394740 -1.409001 1.232069 0.0 0.0 1.0
curve4-11: -0.397633 -1.405948 1.320655 0.0 0.0 1.0
curve4-12: -0.402411 -1.397222 1.408819 0.0 0.0 1.0
curve4-13: -0.408010 -1.387908 1.496877 0.0 0.0 1.0
curve4-14: -0.413998 -1.378696 1.584919 0.0 0.0 1.0
curve4-15: -0.420754 -1.367297 1.672647 0.0 0.0 1.0
curve4-16: -0.428358 -1.353359 1.759938 0.0 0.0 1.0
curve4-17: -0.436777 -1.336972 1.846729 0.0 0.0 1.0
curve4-18: -0.445846 -1.318629 1.933063 0.0 0.0 1.0
curve4-19: -0.455154 -1.299564 2.019216 0.0 0.0 1.0
curve4-20: -0.463917 -1.282141 2.105767 0.0 0.0 1.0
