# Supplementary material for: Semicircular canal shape diversity among modern lepidosaurs: life habit, size, allometry
Source: BMC Ecol Evol. 2023 Apr 12;23:10. doi: 10.1186/s12862-023-02113-1 (PMC10091843; doi:10.1186/s12862-023-02113-1)
Supplement: Supplementary file 3 — Additional file 3. Curve landmark data used in the manuscript. [file 12862_2023_2113_MOESM3_ESM.zip › Plestiodon_fasciatus_CURVES.ver]

curve1-1: 0.931305 0.367611 -0.002447 0.0 0.0 1.0
curve1-2: 0.814716 0.479044 0.008744 0.0 0.0 1.0
curve1-3: 0.687743 0.578791 0.018200 0.0 0.0 1.0
curve1-4: 0.556289 0.671748 0.026712 0.0 0.0 1.0
curve1-5: 0.406599 0.732789 0.030388 0.0 0.0 1.0
curve1-6: 0.251785 0.778407 0.032129 0.0 0.0 1.0
curve1-7: 0.090367 0.784894 0.027752 0.0 0.0 1.0
curve1-8: -0.071138 0.781290 0.019424 0.0 0.0 1.0
curve1-9: -0.229834 0.756050 0.005921 0.0 0.0 1.0
curve1-10: -0.377932 0.691993 -0.002651 0.0 0.0 1.0
curve1-11: -0.519762 0.614810 -0.010524 0.0 0.0 1.0
curve1-12: -0.622809 0.492522 -0.008309 0.0 0.0 1.0
curve1-13: -0.694025 0.348394 0.009114 0.0 0.0 1.0
curve1-14: -0.738645 0.195288 0.033376 0.0 0.0 1.0
curve1-15: -0.744912 0.037917 0.069307 0.0 0.0 1.0
curve1-16: -0.737455 -0.117831 0.112296 0.0 0.0 1.0
curve1-17: -0.682481 -0.256720 0.167470 0.0 0.0 1.0
curve1-18: -0.606185 -0.380982 0.237432 0.0 0.0 1.0
curve1-19: -0.520755 -0.494344 0.314760 0.0 0.0 1.0
curve1-20: -0.428415 -0.599560 0.395782 0.0 0.0 1.0
curve2-1: 1.957324 -0.171404 -0.453743 0.0 0.0 1.0
curve2-2: 2.032919 -0.249453 -0.348894 0.0 0.0 1.0
curve2-3: 2.035719 -0.268082 -0.201715 0.0 0.0 1.0
curve2-4: 1.987105 -0.229583 -0.064074 0.0 0.0 1.0
curve2-5: 1.910734 -0.190683 0.061131 0.0 0.0 1.0
curve2-6: 1.827288 -0.174082 0.186786 0.0 0.0 1.0
curve2-7: 1.709675 -0.171979 0.282257 0.0 0.0 1.0
curve2-8: 1.582364 -0.159125 0.363866 0.0 0.0 1.0
curve2-9: 1.445330 -0.143347 0.427393 0.0 0.0 1.0
curve2-10: 1.311029 -0.146589 0.498012 0.0 0.0 1.0
curve2-11: 1.182294 -0.163213 0.576870 0.0 0.0 1.0
curve2-12: 1.063146 -0.205106 0.660914 0.0 0.0 1.0
curve2-13: 0.947901 -0.253561 0.747234 0.0 0.0 1.0
curve2-14: 0.842572 -0.305930 0.842981 0.0 0.0 1.0
curve2-15: 0.737382 -0.388059 0.915043 0.0 0.0 1.0
curve2-16: 0.635028 -0.483786 0.973242 0.0 0.0 1.0
curve2-17: 0.535384 -0.594399 1.001985 0.0 0.0 1.0
curve2-18: 0.426853 -0.700055 1.012981 0.0 0.0 1.0
curve2-19: 0.315308 -0.802263 1.001203 0.0 0.0 1.0
curve2-20: 0.203604 -0.901963 0.975677 0.0 0.0 1.0
curve3-1: -0.900234 0.363030 -0.317112 0.0 0.0 1.0
curve3-2: -0.906393 0.398377 -0.201783 0.0 0.0 1.0
curve3-3: -0.900763 0.418065 -0.083019 0.0 0.0 1.0
curve3-4: -0.882549 0.420616 0.036409 0.0 0.0 1.0
curve3-5: -0.850643 0.403091 0.151024 0.0 0.0 1.0
curve3-6: -0.807471 0.366658 0.257849 0.0 0.0 1.0
curve3-7: -0.759191 0.322615 0.359362 0.0 0.0 1.0
curve3-8: -0.703325 0.262780 0.448166 0.0 0.0 1.0
curve3-9: -0.647856 0.199199 0.534694 0.0 0.0 1.0
curve3-10: -0.594363 0.131813 0.619523 0.0 0.0 1.0
curve3-11: -0.536787 0.056182 0.694062 0.0 0.0 1.0
curve3-12: -0.473352 -0.018871 0.764392 0.0 0.0 1.0
curve3-13: -0.401228 -0.087367 0.832929 0.0 0.0 1.0
curve3-14: -0.329677 -0.166840 0.888517 0.0 0.0 1.0
curve3-15: -0.271658 -0.261563 0.935979 0.0 0.0 1.0
curve3-16: -0.227642 -0.366099 0.977037 0.0 0.0 1.0
curve3-17: -0.191818 -0.479156 0.999697 0.0 0.0 1.0
curve3-18: -0.145881 -0.590052 1.013367 0.0 0.0 1.0
curve3-19: -0.095581 -0.699741 1.010958 0.0 0.0 1.0
curve3-20: -0.043633 -0.807756 0.995835 0.0 0.0 1.0
curve4-1: -0.103395 -0.726849 0.094339 0.0 0.0 1.0
curve4-2: -0.103492 -0.743311 0.126597 0.0 0.0 1.0
curve4-3: -0.103677 -0.759896 0.158796 0.0 0.0 1.0
curve4-4: -0.103051 -0.775347 0.191549 0.0 0.0 1.0
curve4-5: -0.101919 -0.790076 0.224621 0.0 0.0 1.0
curve4-6: -0.100488 -0.804373 0.257871 0.0 0.0 1.0
curve4-7: -0.098982 -0.818537 0.291175 0.0 0.0 1.0
curve4-8: -0.097525 -0.832732 0.324468 0.0 0.0 1.0
curve4-9: -0.096056 -0.846878 0.357781 0.0 0.0 1.0
curve4-10: -0.094488 -0.860870 0.391155 0.0 0.0 1.0
curve4-11: -0.092722 -0.874589 0.424631 0.0 0.0 1.0
curve4-12: -0.090664 -0.887927 0.458245 0.0 0.0 1.0
curve4-13: -0.088252 -0.900809 0.492012 0.0 0.0 1.0
curve4-14: -0.085462 -0.913211 0.525930 0.0 0.0 1.0
curve4-15: -0.082303 -0.925147 0.559982 0.0 0.0 1.0
curve4-16: -0.078742 -0.936565 0.594171 0.0 0.0 1.0
curve4-17: -0.074451 -0.947004 0.628587 0.0 0.0 1.0
curve4-18: -0.068865 -0.955655 0.663303 0.0 0.0 1.0
curve4-19: -0.060945 -0.960916 0.698226 0.0 0.0 1.0
curve4-20: -0.052858 -0.965918 0.733131 0.0 0.0 1.0
