# Supplementary material for: Semicircular canal shape diversity among modern lepidosaurs: life habit, size, allometry
Source: BMC Ecol Evol. 2023 Apr 12;23:10. doi: 10.1186/s12862-023-02113-1 (PMC10091843; doi:10.1186/s12862-023-02113-1)
Supplement: Supplementary file 3 — Additional file 3. Curve landmark data used in the manuscript. [file 12862_2023_2113_MOESM3_ESM.zip › Plica_plica_CURVES.ver]

curve1-1: 1.354288 0.976622 -0.473081 0.0 0.0 1.0
curve1-2: 1.149791 1.179561 -0.530080 0.0 0.0 1.0
curve1-3: 0.919224 1.355867 -0.572459 0.0 0.0 1.0
curve1-4: 0.667903 1.504991 -0.601501 0.0 0.0 1.0
curve1-5: 0.392659 1.605834 -0.606237 0.0 0.0 1.0
curve1-6: 0.108647 1.678425 -0.590452 0.0 0.0 1.0
curve1-7: -0.181125 1.691637 -0.548760 0.0 0.0 1.0
curve1-8: -0.474163 1.682544 -0.534297 0.0 0.0 1.0
curve1-9: -0.754259 1.597919 -0.522301 0.0 0.0 1.0
curve1-10: -1.028931 1.501527 -0.489082 0.0 0.0 1.0
curve1-11: -1.244556 1.310633 -0.435445 0.0 0.0 1.0
curve1-12: -1.432312 1.090401 -0.388757 0.0 0.0 1.0
curve1-13: -1.534078 0.825219 -0.318726 0.0 0.0 1.0
curve1-14: -1.585416 0.550348 -0.229492 0.0 0.0 1.0
curve1-15: -1.568485 0.276165 -0.128334 0.0 0.0 1.0
curve1-16: -1.509076 0.012504 -0.013226 0.0 0.0 1.0
curve1-17: -1.436014 -0.242922 0.111385 0.0 0.0 1.0
curve1-18: -1.305221 -0.467078 0.248341 0.0 0.0 1.0
curve1-19: -1.161265 -0.685595 0.381475 0.0 0.0 1.0
curve1-20: -0.982416 -0.878250 0.512278 0.0 0.0 1.0
curve2-1: 2.747671 -0.042296 -1.137647 0.0 0.0 1.0
curve2-2: 2.961613 -0.064604 -0.937141 0.0 0.0 1.0
curve2-3: 3.125459 -0.063116 -0.695898 0.0 0.0 1.0
curve2-4: 3.165990 -0.011529 -0.411875 0.0 0.0 1.0
curve2-5: 3.065054 0.075082 -0.150295 0.0 0.0 1.0
curve2-6: 2.953029 0.149975 0.111351 0.0 0.0 1.0
curve2-7: 2.797558 0.218735 0.351261 0.0 0.0 1.0
curve2-8: 2.640311 0.275800 0.593433 0.0 0.0 1.0
curve2-9: 2.468124 0.316166 0.828182 0.0 0.0 1.0
curve2-10: 2.267318 0.389809 1.029293 0.0 0.0 1.0
curve2-11: 2.065835 0.421565 1.240068 0.0 0.0 1.0
curve2-12: 1.893071 0.405660 1.476845 0.0 0.0 1.0
curve2-13: 1.711355 0.340422 1.698960 0.0 0.0 1.0
curve2-14: 1.525351 0.254654 1.909396 0.0 0.0 1.0
curve2-15: 1.324984 0.119855 2.077569 0.0 0.0 1.0
curve2-16: 1.121483 -0.030425 2.227044 0.0 0.0 1.0
curve2-17: 0.915558 -0.219068 2.319647 0.0 0.0 1.0
curve2-18: 0.710906 -0.418580 2.389623 0.0 0.0 1.0
curve2-19: 0.510461 -0.630014 2.431294 0.0 0.0 1.0
curve2-20: 0.311585 -0.844417 2.464889 0.0 0.0 1.0
curve3-1: -1.629741 -0.134110 -1.189718 0.0 0.0 1.0
curve3-2: -1.703748 0.048425 -1.051577 0.0 0.0 1.0
curve3-3: -1.771060 0.214677 -0.891762 0.0 0.0 1.0
curve3-4: -1.829611 0.351401 -0.702686 0.0 0.0 1.0
curve3-5: -1.882575 0.451869 -0.491690 0.0 0.0 1.0
curve3-6: -1.891190 0.520880 -0.261428 0.0 0.0 1.0
curve3-7: -1.892041 0.605997 -0.036402 0.0 0.0 1.0
curve3-8: -1.838803 0.634906 0.192972 0.0 0.0 1.0
curve3-9: -1.750074 0.594823 0.412947 0.0 0.0 1.0
curve3-10: -1.666341 0.533222 0.629792 0.0 0.0 1.0
curve3-11: -1.562333 0.434748 0.822652 0.0 0.0 1.0
curve3-12: -1.437861 0.334706 1.002708 0.0 0.0 1.0
curve3-13: -1.320251 0.245513 1.192746 0.0 0.0 1.0
curve3-14: -1.196212 0.138041 1.368687 0.0 0.0 1.0
curve3-15: -1.055993 0.016661 1.521462 0.0 0.0 1.0
curve3-16: -0.925205 -0.130338 1.659959 0.0 0.0 1.0
curve3-17: -0.803218 -0.283049 1.800367 0.0 0.0 1.0
curve3-18: -0.697820 -0.461566 1.921922 0.0 0.0 1.0
curve3-19: -0.609874 -0.663278 2.018200 0.0 0.0 1.0
curve3-20: -0.554188 -0.890728 2.072325 0.0 0.0 1.0
curve4-1: -0.345842 -1.235767 0.569296 0.0 0.0 1.0
curve4-2: -0.335995 -1.247743 0.636207 0.0 0.0 1.0
curve4-3: -0.326276 -1.261535 0.702794 0.0 0.0 1.0
curve4-4: -0.316508 -1.274657 0.769508 0.0 0.0 1.0
curve4-5: -0.306601 -1.285771 0.836564 0.0 0.0 1.0
curve4-6: -0.296528 -1.294307 0.903970 0.0 0.0 1.0
curve4-7: -0.286296 -1.300134 0.971641 0.0 0.0 1.0
curve4-8: -0.275885 -1.303405 1.039457 0.0 0.0 1.0
curve4-9: -0.264062 -1.305622 1.107084 0.0 0.0 1.0
curve4-10: -0.249868 -1.306371 1.174281 0.0 0.0 1.0
curve4-11: -0.234411 -1.302637 1.241078 0.0 0.0 1.0
curve4-12: -0.222683 -1.292453 1.307952 0.0 0.0 1.0
curve4-13: -0.216336 -1.279330 1.375066 0.0 0.0 1.0
curve4-14: -0.213233 -1.265839 1.442346 0.0 0.0 1.0
curve4-15: -0.212828 -1.250759 1.509350 0.0 0.0 1.0
curve4-16: -0.215658 -1.232894 1.575605 0.0 0.0 1.0
curve4-17: -0.221869 -1.212184 1.640793 0.0 0.0 1.0
curve4-18: -0.231045 -1.189034 1.704805 0.0 0.0 1.0
curve4-19: -0.241622 -1.164750 1.768185 0.0 0.0 1.0
curve4-20: -0.250210 -1.142083 1.832435 0.0 0.0 1.0
