# Supplementary material for: Semicircular canal shape diversity among modern lepidosaurs: life habit, size, allometry
Source: BMC Ecol Evol. 2023 Apr 12;23:10. doi: 10.1186/s12862-023-02113-1 (PMC10091843; doi:10.1186/s12862-023-02113-1)
Supplement: Supplementary file 3 — Additional file 3. Curve landmark data used in the manuscript. [file 12862_2023_2113_MOESM3_ESM.zip › Pogona_vitticeps_CURVES.ver]

curve1-1: 1.183303 1.910395 -0.884670 0.0 0.0 1.0
curve1-2: 0.973973 2.263901 -0.866841 0.0 0.0 1.0
curve1-3: 0.675176 2.544276 -0.843209 0.0 0.0 1.0
curve1-4: 0.305475 2.712271 -0.813788 0.0 0.0 1.0
curve1-5: -0.098314 2.791471 -0.815458 0.0 0.0 1.0
curve1-6: -0.508718 2.791690 -0.838267 0.0 0.0 1.0
curve1-7: -0.919879 2.773511 -0.844592 0.0 0.0 1.0
curve1-8: -1.325612 2.727062 -0.835200 0.0 0.0 1.0
curve1-9: -1.694474 2.544961 -0.840298 0.0 0.0 1.0
curve1-10: -1.987379 2.263232 -0.858018 0.0 0.0 1.0
curve1-11: -2.190105 1.905468 -0.842024 0.0 0.0 1.0
curve1-12: -2.315966 1.516980 -0.805202 0.0 0.0 1.0
curve1-13: -2.357054 1.111171 -0.749596 0.0 0.0 1.0
curve1-14: -2.342850 0.706413 -0.686195 0.0 0.0 1.0
curve1-15: -2.230484 0.320433 -0.597641 0.0 0.0 1.0
curve1-16: -2.080960 -0.042834 -0.481767 0.0 0.0 1.0
curve1-17: -1.880411 -0.393660 -0.408361 0.0 0.0 1.0
curve1-18: -1.626133 -0.695304 -0.304433 0.0 0.0 1.0
curve1-19: -1.351709 -0.923712 -0.101486 0.0 0.0 1.0
curve1-20: -1.071903 -1.106123 0.139087 0.0 0.0 1.0
curve2-1: 3.440536 1.293408 -1.133862 0.0 0.0 1.0
curve2-2: 3.600846 1.272128 -0.821119 0.0 0.0 1.0
curve2-3: 3.572581 1.175243 -0.492485 0.0 0.0 1.0
curve2-4: 3.475320 1.045891 -0.176853 0.0 0.0 1.0
curve2-5: 3.347301 0.911496 0.124718 0.0 0.0 1.0
curve2-6: 3.198662 0.787378 0.421979 0.0 0.0 1.0
curve2-7: 3.054650 0.678521 0.727385 0.0 0.0 1.0
curve2-8: 2.902198 0.573379 1.029943 0.0 0.0 1.0
curve2-9: 2.738433 0.443594 1.316582 0.0 0.0 1.0
curve2-10: 2.568043 0.298774 1.591919 0.0 0.0 1.0
curve2-11: 2.379302 0.111921 1.826689 0.0 0.0 1.0
curve2-12: 2.199150 -0.081545 2.063008 0.0 0.0 1.0
curve2-13: 2.021098 -0.295854 2.278724 0.0 0.0 1.0
curve2-14: 1.790681 -0.536353 2.400144 0.0 0.0 1.0
curve2-15: 1.545031 -0.774655 2.492901 0.0 0.0 1.0
curve2-16: 1.286485 -1.015361 2.514979 0.0 0.0 1.0
curve2-17: 1.031850 -1.259657 2.479032 0.0 0.0 1.0
curve2-18: 0.786109 -1.501842 2.398527 0.0 0.0 1.0
curve2-19: 0.558020 -1.730952 2.253474 0.0 0.0 1.0
curve2-20: 0.337046 -1.954370 2.089292 0.0 0.0 1.0
curve3-1: -2.180905 0.540435 -2.059762 0.0 0.0 1.0
curve3-2: -2.445491 0.778125 -1.955850 0.0 0.0 1.0
curve3-3: -2.642996 1.015738 -1.739636 0.0 0.0 1.0
curve3-4: -2.753390 1.227183 -1.455084 0.0 0.0 1.0
curve3-5: -2.772694 1.377129 -1.109936 0.0 0.0 1.0
curve3-6: -2.713799 1.463310 -0.749733 0.0 0.0 1.0
curve3-7: -2.584552 1.500722 -0.397500 0.0 0.0 1.0
curve3-8: -2.395840 1.510705 -0.073771 0.0 0.0 1.0
curve3-9: -2.163916 1.438792 0.214359 0.0 0.0 1.0
curve3-10: -1.953135 1.338494 0.510020 0.0 0.0 1.0
curve3-11: -1.740839 1.172295 0.773626 0.0 0.0 1.0
curve3-12: -1.522970 1.003610 1.031173 0.0 0.0 1.0
curve3-13: -1.304601 0.810298 1.269877 0.0 0.0 1.0
curve3-14: -1.096463 0.586186 1.490545 0.0 0.0 1.0
curve3-15: -0.906154 0.327856 1.682444 0.0 0.0 1.0
curve3-16: -0.751931 0.006186 1.804865 0.0 0.0 1.0
curve3-17: -0.621897 -0.336781 1.888250 0.0 0.0 1.0
curve3-18: -0.524734 -0.700281 1.912775 0.0 0.0 1.0
curve3-19: -0.455187 -1.069628 1.890218 0.0 0.0 1.0
curve3-20: -0.413094 -1.438506 1.824523 0.0 0.0 1.0
curve4-1: -0.462796 -1.448475 -0.262256 0.0 0.0 1.0
curve4-2: -0.452166 -1.514961 -0.196335 0.0 0.0 1.0
curve4-3: -0.442137 -1.585273 -0.134329 0.0 0.0 1.0
curve4-4: -0.431806 -1.653737 -0.070354 0.0 0.0 1.0
curve4-5: -0.420755 -1.717340 -0.001676 0.0 0.0 1.0
curve4-6: -0.408927 -1.774796 0.072099 0.0 0.0 1.0
curve4-7: -0.396430 -1.825931 0.150289 0.0 0.0 1.0
curve4-8: -0.383271 -1.871302 0.231866 0.0 0.0 1.0
curve4-9: -0.368138 -1.911922 0.315573 0.0 0.0 1.0
curve4-10: -0.350590 -1.945847 0.401735 0.0 0.0 1.0
curve4-11: -0.331744 -1.970865 0.490621 0.0 0.0 1.0
curve4-12: -0.314706 -1.988624 0.581617 0.0 0.0 1.0
curve4-13: -0.302075 -2.004924 0.673606 0.0 0.0 1.0
curve4-14: -0.293877 -2.023865 0.765590 0.0 0.0 1.0
curve4-15: -0.289099 -2.045905 0.857129 0.0 0.0 1.0
curve4-16: -0.288227 -2.067097 0.948984 0.0 0.0 1.0
curve4-17: -0.292543 -2.086131 1.041206 0.0 0.0 1.0
curve4-18: -0.303109 -2.102467 1.133438 0.0 0.0 1.0
curve4-19: -0.318611 -2.116599 1.225352 0.0 0.0 1.0
curve4-20: -0.331282 -2.131998 1.317459 0.0 0.0 1.0
