# Supplementary material for: Semicircular canal shape diversity among modern lepidosaurs: life habit, size, allometry
Source: BMC Ecol Evol. 2023 Apr 12;23:10. doi: 10.1186/s12862-023-02113-1 (PMC10091843; doi:10.1186/s12862-023-02113-1)
Supplement: Supplementary file 3 — Additional file 3. Curve landmark data used in the manuscript. [file 12862_2023_2113_MOESM3_ESM.zip › Polychrus_marmoratus_CURVES.ver]

curve1-1: 0.290646 1.274957 -0.027243 0.0 0.0 1.0
curve1-2: 0.078487 1.432680 -0.031347 0.0 0.0 1.0
curve1-3: -0.154103 1.557810 -0.037602 0.0 0.0 1.0
curve1-4: -0.398174 1.657485 -0.051733 0.0 0.0 1.0
curve1-5: -0.659077 1.699494 -0.051321 0.0 0.0 1.0
curve1-6: -0.921603 1.716691 -0.030694 0.0 0.0 1.0
curve1-7: -1.178908 1.660458 -0.012565 0.0 0.0 1.0
curve1-8: -1.420678 1.557141 -0.011681 0.0 0.0 1.0
curve1-9: -1.620608 1.384170 -0.015523 0.0 0.0 1.0
curve1-10: -1.789554 1.183162 -0.019717 0.0 0.0 1.0
curve1-11: -1.901857 0.943825 -0.013924 0.0 0.0 1.0
curve1-12: -1.971808 0.690089 -0.006748 0.0 0.0 1.0
curve1-13: -2.007809 0.433063 0.043613 0.0 0.0 1.0
curve1-14: -2.017915 0.178490 0.105352 0.0 0.0 1.0
curve1-15: -1.930611 -0.059810 0.179097 0.0 0.0 1.0
curve1-16: -1.799086 -0.267424 0.265896 0.0 0.0 1.0
curve1-17: -1.572981 -0.370540 0.353591 0.0 0.0 1.0
curve1-18: -1.332865 -0.443994 0.436599 0.0 0.0 1.0
curve1-19: -1.090278 -0.508133 0.520192 0.0 0.0 1.0
curve1-20: -0.848821 -0.569402 0.609008 0.0 0.0 1.0
curve2-1: 2.110924 0.791272 -1.373256 0.0 0.0 1.0
curve2-2: 2.333506 0.898266 -1.191731 0.0 0.0 1.0
curve2-3: 2.472011 0.984054 -0.931987 0.0 0.0 1.0
curve2-4: 2.535439 1.027255 -0.636957 0.0 0.0 1.0
curve2-5: 2.519567 1.029997 -0.332050 0.0 0.0 1.0
curve2-6: 2.441111 1.015523 -0.035358 0.0 0.0 1.0
curve2-7: 2.341651 0.997869 0.254805 0.0 0.0 1.0
curve2-8: 2.261951 0.990310 0.551323 0.0 0.0 1.0
curve2-9: 2.167744 0.989825 0.843767 0.0 0.0 1.0
curve2-10: 2.055559 0.975787 1.128825 0.0 0.0 1.0
curve2-11: 1.898365 0.941234 1.390313 0.0 0.0 1.0
curve2-12: 1.721099 0.857909 1.625855 0.0 0.0 1.0
curve2-13: 1.500918 0.743404 1.806406 0.0 0.0 1.0
curve2-14: 1.267014 0.624451 1.966229 0.0 0.0 1.0
curve2-15: 1.022278 0.502895 2.105843 0.0 0.0 1.0
curve2-16: 0.772952 0.358429 2.212399 0.0 0.0 1.0
curve2-17: 0.524359 0.194277 2.270950 0.0 0.0 1.0
curve2-18: 0.313307 -0.028543 2.264609 0.0 0.0 1.0
curve2-19: 0.133094 -0.273269 2.221423 0.0 0.0 1.0
curve2-20: -0.034328 -0.524366 2.164061 0.0 0.0 1.0
curve3-1: -2.072900 0.352741 -1.220309 0.0 0.0 1.0
curve3-2: -2.186439 0.501408 -1.085216 0.0 0.0 1.0
curve3-3: -2.271637 0.639595 -0.922328 0.0 0.0 1.0
curve3-4: -2.308529 0.754166 -0.725454 0.0 0.0 1.0
curve3-5: -2.314181 0.849739 -0.515763 0.0 0.0 1.0
curve3-6: -2.275489 0.913495 -0.297395 0.0 0.0 1.0
curve3-7: -2.221232 0.965541 -0.078923 0.0 0.0 1.0
curve3-8: -2.145145 1.009572 0.134232 0.0 0.0 1.0
curve3-9: -2.032292 1.000125 0.334952 0.0 0.0 1.0
curve3-10: -1.919321 0.959709 0.532230 0.0 0.0 1.0
curve3-11: -1.797125 0.867294 0.703827 0.0 0.0 1.0
curve3-12: -1.667958 0.762484 0.864044 0.0 0.0 1.0
curve3-13: -1.533980 0.670124 1.028046 0.0 0.0 1.0
curve3-14: -1.395866 0.563951 1.179473 0.0 0.0 1.0
curve3-15: -1.268047 0.434969 1.322226 0.0 0.0 1.0
curve3-16: -1.157096 0.275681 1.446453 0.0 0.0 1.0
curve3-17: -1.030074 0.113720 1.551188 0.0 0.0 1.0
curve3-18: -0.886169 -0.047227 1.632791 0.0 0.0 1.0
curve3-19: -0.756828 -0.223040 1.708345 0.0 0.0 1.0
curve3-20: -0.643238 -0.412884 1.774811 0.0 0.0 1.0
curve4-1: -0.462720 -1.005877 0.252947 0.0 0.0 1.0
curve4-2: -0.441627 -1.007960 0.322907 0.0 0.0 1.0
curve4-3: -0.418504 -1.011007 0.392199 0.0 0.0 1.0
curve4-4: -0.396153 -1.013686 0.461757 0.0 0.0 1.0
curve4-5: -0.376082 -1.015287 0.532037 0.0 0.0 1.0
curve4-6: -0.358931 -1.015520 0.603101 0.0 0.0 1.0
curve4-7: -0.344844 -1.014335 0.674827 0.0 0.0 1.0
curve4-8: -0.333660 -1.011883 0.747033 0.0 0.0 1.0
curve4-9: -0.324469 -1.010129 0.819540 0.0 0.0 1.0
curve4-10: -0.318256 -1.009649 0.892376 0.0 0.0 1.0
curve4-11: -0.317460 -1.008031 0.965435 0.0 0.0 1.0
curve4-12: -0.321629 -1.000171 1.037965 0.0 0.0 1.0
curve4-13: -0.326373 -0.985922 1.109504 0.0 0.0 1.0
curve4-14: -0.329819 -0.968323 1.180378 0.0 0.0 1.0
curve4-15: -0.333388 -0.947610 1.250392 0.0 0.0 1.0
curve4-16: -0.338457 -0.922555 1.318874 0.0 0.0 1.0
curve4-17: -0.345120 -0.892938 1.385369 0.0 0.0 1.0
curve4-18: -0.353211 -0.859280 1.449755 0.0 0.0 1.0
curve4-19: -0.362012 -0.823628 1.512976 0.0 0.0 1.0
curve4-20: -0.369912 -0.790509 1.577646 0.0 0.0 1.0
