# Supplementary material for: Semicircular canal shape diversity among modern lepidosaurs: life habit, size, allometry
Source: BMC Ecol Evol. 2023 Apr 12;23:10. doi: 10.1186/s12862-023-02113-1 (PMC10091843; doi:10.1186/s12862-023-02113-1)
Supplement: Supplementary file 3 — Additional file 3. Curve landmark data used in the manuscript. [file 12862_2023_2113_MOESM3_ESM.zip › Pristidactylus_torquatus_CURVES.ver]

curve1-1: 0.865160 1.287329 -0.360921 0.0 0.0 1.0
curve1-2: 0.617727 1.445105 -0.364845 0.0 0.0 1.0
curve1-3: 0.345223 1.554051 -0.356007 0.0 0.0 1.0
curve1-4: 0.066318 1.643812 -0.336122 0.0 0.0 1.0
curve1-5: -0.223581 1.686511 -0.318524 0.0 0.0 1.0
curve1-6: -0.516446 1.709174 -0.312196 0.0 0.0 1.0
curve1-7: -0.805047 1.665658 -0.313426 0.0 0.0 1.0
curve1-8: -1.082788 1.570382 -0.302306 0.0 0.0 1.0
curve1-9: -1.346867 1.445163 -0.286576 0.0 0.0 1.0
curve1-10: -1.548816 1.234957 -0.258584 0.0 0.0 1.0
curve1-11: -1.688513 0.980291 -0.228975 0.0 0.0 1.0
curve1-12: -1.715666 0.691314 -0.187721 0.0 0.0 1.0
curve1-13: -1.733479 0.402750 -0.135384 0.0 0.0 1.0
curve1-14: -1.686777 0.123129 -0.067617 0.0 0.0 1.0
curve1-15: -1.588320 -0.132164 0.039236 0.0 0.0 1.0
curve1-16: -1.447330 -0.349463 0.174366 0.0 0.0 1.0
curve1-17: -1.258651 -0.521066 0.320139 0.0 0.0 1.0
curve1-18: -1.033969 -0.636721 0.466556 0.0 0.0 1.0
curve1-19: -0.790121 -0.719045 0.608197 0.0 0.0 1.0
curve1-20: -0.533968 -0.774457 0.740407 0.0 0.0 1.0
curve2-1: 2.666229 0.667515 -1.057834 0.0 0.0 1.0
curve2-2: 2.753892 0.696890 -0.816731 0.0 0.0 1.0
curve2-3: 2.755078 0.711234 -0.560228 0.0 0.0 1.0
curve2-4: 2.640089 0.701540 -0.330782 0.0 0.0 1.0
curve2-5: 2.507235 0.680877 -0.110055 0.0 0.0 1.0
curve2-6: 2.358582 0.650970 0.099401 0.0 0.0 1.0
curve2-7: 2.220559 0.616957 0.315404 0.0 0.0 1.0
curve2-8: 2.092874 0.579276 0.536999 0.0 0.0 1.0
curve2-9: 1.980993 0.564462 0.769344 0.0 0.0 1.0
curve2-10: 1.858493 0.531126 0.994203 0.0 0.0 1.0
curve2-11: 1.725161 0.468528 1.206126 0.0 0.0 1.0
curve2-12: 1.560279 0.403332 1.394269 0.0 0.0 1.0
curve2-13: 1.376702 0.349365 1.567396 0.0 0.0 1.0
curve2-14: 1.180802 0.258838 1.709669 0.0 0.0 1.0
curve2-15: 0.982614 0.157858 1.841412 0.0 0.0 1.0
curve2-16: 0.784472 0.028093 1.944200 0.0 0.0 1.0
curve2-17: 0.596158 -0.128654 2.026465 0.0 0.0 1.0
curve2-18: 0.436642 -0.326614 2.060844 0.0 0.0 1.0
curve2-19: 0.268426 -0.520727 2.035788 0.0 0.0 1.0
curve2-20: 0.107279 -0.695968 1.936599 0.0 0.0 1.0
curve3-1: -1.830236 0.382994 -0.906924 0.0 0.0 1.0
curve3-2: -1.902949 0.503712 -0.736811 0.0 0.0 1.0
curve3-3: -1.947989 0.607809 -0.547007 0.0 0.0 1.0
curve3-4: -1.980002 0.699375 -0.350516 0.0 0.0 1.0
curve3-5: -1.938295 0.763958 -0.143341 0.0 0.0 1.0
curve3-6: -1.867665 0.822051 0.057868 0.0 0.0 1.0
curve3-7: -1.768255 0.858985 0.251748 0.0 0.0 1.0
curve3-8: -1.659840 0.870033 0.444196 0.0 0.0 1.0
curve3-9: -1.537100 0.843581 0.623840 0.0 0.0 1.0
curve3-10: -1.401515 0.765504 0.779972 0.0 0.0 1.0
curve3-11: -1.272606 0.696645 0.946046 0.0 0.0 1.0
curve3-12: -1.142160 0.610185 1.102205 0.0 0.0 1.0
curve3-13: -1.006103 0.512185 1.246516 0.0 0.0 1.0
curve3-14: -0.863997 0.404072 1.376575 0.0 0.0 1.0
curve3-15: -0.726944 0.269999 1.486905 0.0 0.0 1.0
curve3-16: -0.584308 0.137506 1.591731 0.0 0.0 1.0
curve3-17: -0.474298 -0.036243 1.671178 0.0 0.0 1.0
curve3-18: -0.394316 -0.230216 1.740595 0.0 0.0 1.0
curve3-19: -0.340808 -0.437568 1.795602 0.0 0.0 1.0
curve3-20: -0.295112 -0.647964 1.846233 0.0 0.0 1.0
curve4-1: -0.399209 -0.955134 0.225888 0.0 0.0 1.0
curve4-2: -0.378189 -0.978048 0.296486 0.0 0.0 1.0
curve4-3: -0.357054 -1.001893 0.366771 0.0 0.0 1.0
curve4-4: -0.336758 -1.019145 0.439176 0.0 0.0 1.0
curve4-5: -0.317544 -1.029144 0.513233 0.0 0.0 1.0
curve4-6: -0.299270 -1.033570 0.588081 0.0 0.0 1.0
curve4-7: -0.281991 -1.032661 0.663270 0.0 0.0 1.0
curve4-8: -0.266416 -1.023519 0.738278 0.0 0.0 1.0
curve4-9: -0.251550 -1.011217 0.813011 0.0 0.0 1.0
curve4-10: -0.236218 -1.001013 0.887961 0.0 0.0 1.0
curve4-11: -0.220122 -0.992242 0.962936 0.0 0.0 1.0
curve4-12: -0.202727 -0.982299 1.037472 0.0 0.0 1.0
curve4-13: -0.185120 -0.970964 1.111760 0.0 0.0 1.0
curve4-14: -0.170327 -0.959884 1.186690 0.0 0.0 1.0
curve4-15: -0.158421 -0.950094 1.262318 0.0 0.0 1.0
curve4-16: -0.148352 -0.941206 1.338322 0.0 0.0 1.0
curve4-17: -0.140615 -0.932935 1.414667 0.0 0.0 1.0
curve4-18: -0.135595 -0.925372 1.491310 0.0 0.0 1.0
curve4-19: -0.132817 -0.918398 1.568127 0.0 0.0 1.0
curve4-20: -0.129324 -0.911235 1.644891 0.0 0.0 1.0
