# Supplementary material for: Semicircular canal shape diversity among modern lepidosaurs: life habit, size, allometry
Source: BMC Ecol Evol. 2023 Apr 12;23:10. doi: 10.1186/s12862-023-02113-1 (PMC10091843; doi:10.1186/s12862-023-02113-1)
Supplement: Supplementary file 3 — Additional file 3. Curve landmark data used in the manuscript. [file 12862_2023_2113_MOESM3_ESM.zip › Rhacodactylus_auriculatus_CURVES.ver]

curve1-1: 1.049023 0.681498 -0.414831 0.0 0.0 1.0
curve1-2: 0.816347 0.855905 -0.363500 0.0 0.0 1.0
curve1-3: 0.557466 0.992731 -0.328161 0.0 0.0 1.0
curve1-4: 0.284520 1.103743 -0.308087 0.0 0.0 1.0
curve1-5: -0.003410 1.167444 -0.302639 0.0 0.0 1.0
curve1-6: -0.296753 1.201794 -0.296493 0.0 0.0 1.0
curve1-7: -0.591721 1.206208 -0.293019 0.0 0.0 1.0
curve1-8: -0.884361 1.166162 -0.294606 0.0 0.0 1.0
curve1-9: -1.174220 1.111448 -0.306143 0.0 0.0 1.0
curve1-10: -1.435300 0.976399 -0.309362 0.0 0.0 1.0
curve1-11: -1.639638 0.778737 -0.272493 0.0 0.0 1.0
curve1-12: -1.716612 0.504622 -0.195220 0.0 0.0 1.0
curve1-13: -1.713164 0.224219 -0.104727 0.0 0.0 1.0
curve1-14: -1.696885 -0.053947 -0.007071 0.0 0.0 1.0
curve1-15: -1.606606 -0.294889 0.126779 0.0 0.0 1.0
curve1-16: -1.453078 -0.485169 0.291205 0.0 0.0 1.0
curve1-17: -1.266754 -0.608556 0.483741 0.0 0.0 1.0
curve1-18: -1.087568 -0.707766 0.696445 0.0 0.0 1.0
curve1-19: -0.909541 -0.773706 0.922601 0.0 0.0 1.0
curve1-20: -0.732369 -0.826720 1.152919 0.0 0.0 1.0
curve2-1: 2.991869 0.205590 -0.577086 0.0 0.0 1.0
curve2-2: 3.096208 0.226939 -0.352904 0.0 0.0 1.0
curve2-3: 3.039122 0.246434 -0.110710 0.0 0.0 1.0
curve2-4: 2.909097 0.264773 0.102731 0.0 0.0 1.0
curve2-5: 2.733829 0.266670 0.282873 0.0 0.0 1.0
curve2-6: 2.519584 0.230682 0.399434 0.0 0.0 1.0
curve2-7: 2.284673 0.213723 0.486034 0.0 0.0 1.0
curve2-8: 2.047008 0.219909 0.567979 0.0 0.0 1.0
curve2-9: 1.816211 0.233925 0.665623 0.0 0.0 1.0
curve2-10: 1.613349 0.230081 0.813833 0.0 0.0 1.0
curve2-11: 1.424121 0.181048 0.971476 0.0 0.0 1.0
curve2-12: 1.255877 0.133732 1.152326 0.0 0.0 1.0
curve2-13: 1.111583 0.084172 1.351886 0.0 0.0 1.0
curve2-14: 0.982293 0.007319 1.553512 0.0 0.0 1.0
curve2-15: 0.847860 -0.088255 1.741566 0.0 0.0 1.0
curve2-16: 0.693282 -0.234091 1.875872 0.0 0.0 1.0
curve2-17: 0.534900 -0.400306 1.977349 0.0 0.0 1.0
curve2-18: 0.374906 -0.586428 2.032022 0.0 0.0 1.0
curve2-19: 0.216038 -0.779090 2.057610 0.0 0.0 1.0
curve2-20: 0.066089 -0.978699 2.028657 0.0 0.0 1.0
curve3-1: -2.009800 0.231017 -0.657467 0.0 0.0 1.0
curve3-2: -2.088230 0.333508 -0.477528 0.0 0.0 1.0
curve3-3: -2.117152 0.428064 -0.280754 0.0 0.0 1.0
curve3-4: -2.077662 0.506964 -0.078026 0.0 0.0 1.0
curve3-5: -1.971746 0.558066 0.109083 0.0 0.0 1.0
curve3-6: -1.857746 0.596338 0.295309 0.0 0.0 1.0
curve3-7: -1.731117 0.637145 0.472379 0.0 0.0 1.0
curve3-8: -1.597133 0.637541 0.648524 0.0 0.0 1.0
curve3-9: -1.473776 0.613671 0.831092 0.0 0.0 1.0
curve3-10: -1.358450 0.562698 1.013150 0.0 0.0 1.0
curve3-11: -1.244144 0.492743 1.189736 0.0 0.0 1.0
curve3-12: -1.124982 0.428037 1.365121 0.0 0.0 1.0
curve3-13: -1.006756 0.356904 1.538508 0.0 0.0 1.0
curve3-14: -0.872733 0.266436 1.689978 0.0 0.0 1.0
curve3-15: -0.750194 0.157611 1.838753 0.0 0.0 1.0
curve3-16: -0.648816 0.016349 1.975960 0.0 0.0 1.0
curve3-17: -0.545897 -0.144100 2.088031 0.0 0.0 1.0
curve3-18: -0.477894 -0.341981 2.159925 0.0 0.0 1.0
curve3-19: -0.437318 -0.545575 2.236791 0.0 0.0 1.0
curve3-20: -0.426744 -0.757835 2.299606 0.0 0.0 1.0
curve4-1: -0.515237 -1.137149 0.694450 0.0 0.0 1.0
curve4-2: -0.498360 -1.140662 0.759187 0.0 0.0 1.0
curve4-3: -0.480945 -1.145038 0.823730 0.0 0.0 1.0
curve4-4: -0.463395 -1.149630 0.888222 0.0 0.0 1.0
curve4-5: -0.446001 -1.153972 0.952773 0.0 0.0 1.0
curve4-6: -0.428946 -1.157770 1.017449 0.0 0.0 1.0
curve4-7: -0.412333 -1.160860 1.082276 0.0 0.0 1.0
curve4-8: -0.396212 -1.163169 1.147261 0.0 0.0 1.0
curve4-9: -0.380596 -1.164678 1.212392 0.0 0.0 1.0
curve4-10: -0.365480 -1.165404 1.277654 0.0 0.0 1.0
curve4-11: -0.350844 -1.165379 1.343030 0.0 0.0 1.0
curve4-12: -0.336681 -1.164619 1.408506 0.0 0.0 1.0
curve4-13: -0.323040 -1.163052 1.474078 0.0 0.0 1.0
curve4-14: -0.309992 -1.160576 1.539741 0.0 0.0 1.0
curve4-15: -0.297598 -1.157101 1.605487 0.0 0.0 1.0
curve4-16: -0.285893 -1.152583 1.671295 0.0 0.0 1.0
curve4-17: -0.274829 -1.147101 1.737142 0.0 0.0 1.0
curve4-18: -0.264186 -1.140990 1.803002 0.0 0.0 1.0
curve4-19: -0.253477 -1.134977 1.868861 0.0 0.0 1.0
curve4-20: -0.241995 -1.130125 1.934681 0.0 0.0 1.0
