# Supplementary material for: Semicircular canal shape diversity among modern lepidosaurs: life habit, size, allometry
Source: BMC Ecol Evol. 2023 Apr 12;23:10. doi: 10.1186/s12862-023-02113-1 (PMC10091843; doi:10.1186/s12862-023-02113-1)
Supplement: Supplementary file 3 — Additional file 3. Curve landmark data used in the manuscript. [file 12862_2023_2113_MOESM3_ESM.zip › Saara_hardwickii_CURVES.ver]

curve1-1: 0.434994 1.770711 -0.143876 0.0 0.0 1.0
curve1-2: 0.226024 1.876707 -0.159112 0.0 0.0 1.0
curve1-3: 0.002039 1.945729 -0.169401 0.0 0.0 1.0
curve1-4: -0.228621 1.989918 -0.173481 0.0 0.0 1.0
curve1-5: -0.462754 2.005947 -0.175194 0.0 0.0 1.0
curve1-6: -0.696260 1.983249 -0.181470 0.0 0.0 1.0
curve1-7: -0.924567 1.928824 -0.174815 0.0 0.0 1.0
curve1-8: -1.143965 1.845459 -0.171980 0.0 0.0 1.0
curve1-9: -1.346963 1.727892 -0.179035 0.0 0.0 1.0
curve1-10: -1.529688 1.580596 -0.178979 0.0 0.0 1.0
curve1-11: -1.680564 1.401724 -0.165816 0.0 0.0 1.0
curve1-12: -1.793147 1.197323 -0.143372 0.0 0.0 1.0
curve1-13: -1.860070 0.978958 -0.090153 0.0 0.0 1.0
curve1-14: -1.901311 0.761054 -0.012856 0.0 0.0 1.0
curve1-15: -1.913406 0.548891 0.086040 0.0 0.0 1.0
curve1-16: -1.880582 0.348960 0.204663 0.0 0.0 1.0
curve1-17: -1.824065 0.156731 0.326440 0.0 0.0 1.0
curve1-18: -1.696440 0.012072 0.459529 0.0 0.0 1.0
curve1-19: -1.565985 -0.135168 0.587688 0.0 0.0 1.0
curve1-20: -1.419992 -0.251770 0.729354 0.0 0.0 1.0
curve2-1: 2.255742 0.980689 -0.726262 0.0 0.0 1.0
curve2-2: 2.403011 1.041596 -0.472664 0.0 0.0 1.0
curve2-3: 2.476469 1.079711 -0.184981 0.0 0.0 1.0
curve2-4: 2.486675 1.099620 0.113288 0.0 0.0 1.0
curve2-5: 2.388998 1.122973 0.394362 0.0 0.0 1.0
curve2-6: 2.218858 1.148013 0.640384 0.0 0.0 1.0
curve2-7: 2.028130 1.138946 0.871691 0.0 0.0 1.0
curve2-8: 1.830523 1.143943 1.097892 0.0 0.0 1.0
curve2-9: 1.640202 1.140023 1.329863 0.0 0.0 1.0
curve2-10: 1.446341 1.106953 1.556342 0.0 0.0 1.0
curve2-11: 1.256680 1.057692 1.783533 0.0 0.0 1.0
curve2-12: 1.073978 0.981267 2.009154 0.0 0.0 1.0
curve2-13: 0.897588 0.890826 2.234728 0.0 0.0 1.0
curve2-14: 0.705380 0.811260 2.451306 0.0 0.0 1.0
curve2-15: 0.515657 0.693219 2.651981 0.0 0.0 1.0
curve2-16: 0.333508 0.544629 2.838625 0.0 0.0 1.0
curve2-17: 0.149015 0.384423 3.013409 0.0 0.0 1.0
curve2-18: -0.036890 0.223737 3.184897 0.0 0.0 1.0
curve2-19: -0.202962 -0.005803 3.275573 0.0 0.0 1.0
curve2-20: -0.367276 -0.238991 3.252930 0.0 0.0 1.0
curve3-1: -2.100737 0.145077 -0.455214 0.0 0.0 1.0
curve3-2: -2.234081 0.254241 -0.326202 0.0 0.0 1.0
curve3-3: -2.352248 0.348919 -0.173846 0.0 0.0 1.0
curve3-4: -2.393610 0.451364 0.010543 0.0 0.0 1.0
curve3-5: -2.370744 0.541186 0.204530 0.0 0.0 1.0
curve3-6: -2.272846 0.617651 0.379512 0.0 0.0 1.0
curve3-7: -2.131587 0.679978 0.530096 0.0 0.0 1.0
curve3-8: -1.974829 0.716956 0.673730 0.0 0.0 1.0
curve3-9: -1.818800 0.734048 0.821950 0.0 0.0 1.0
curve3-10: -1.661176 0.738088 0.969405 0.0 0.0 1.0
curve3-11: -1.503229 0.726423 1.116062 0.0 0.0 1.0
curve3-12: -1.372242 0.708292 1.286009 0.0 0.0 1.0
curve3-13: -1.276972 0.682430 1.477483 0.0 0.0 1.0
curve3-14: -1.206658 0.603414 1.665051 0.0 0.0 1.0
curve3-15: -1.163742 0.509576 1.854607 0.0 0.0 1.0
curve3-16: -1.092618 0.413841 2.033155 0.0 0.0 1.0
curve3-17: -1.025468 0.279244 2.187734 0.0 0.0 1.0
curve3-18: -0.978964 0.131438 2.337894 0.0 0.0 1.0
curve3-19: -0.941638 -0.042658 2.459108 0.0 0.0 1.0
curve3-20: -0.868077 -0.224904 2.546712 0.0 0.0 1.0
curve4-1: -0.605665 -0.675034 1.502365 0.0 0.0 1.0
curve4-2: -0.587597 -0.712334 1.463715 0.0 0.0 1.0
curve4-3: -0.576975 -0.739927 1.497700 0.0 0.0 1.0
curve4-4: -0.580380 -0.739663 1.554526 0.0 0.0 1.0
curve4-5: -0.585990 -0.735650 1.611079 0.0 0.0 1.0
curve4-6: -0.592573 -0.730790 1.667463 0.0 0.0 1.0
curve4-7: -0.599738 -0.726273 1.723804 0.0 0.0 1.0
curve4-8: -0.607296 -0.723087 1.780183 0.0 0.0 1.0
curve4-9: -0.615115 -0.722588 1.836607 0.0 0.0 1.0
curve4-10: -0.623076 -0.727374 1.892785 0.0 0.0 1.0
curve4-11: -0.632809 -0.735875 1.948265 0.0 0.0 1.0
curve4-12: -0.646229 -0.746396 2.002608 0.0 0.0 1.0
curve4-13: -0.664166 -0.757473 2.055525 0.0 0.0 1.0
curve4-14: -0.682837 -0.764023 2.108909 0.0 0.0 1.0
curve4-15: -0.697320 -0.764289 2.163975 0.0 0.0 1.0
curve4-16: -0.708027 -0.760497 2.219789 0.0 0.0 1.0
curve4-17: -0.716360 -0.751460 2.275387 0.0 0.0 1.0
curve4-18: -0.721723 -0.735618 2.329802 0.0 0.0 1.0
curve4-19: -0.724233 -0.713659 2.382297 0.0 0.0 1.0
curve4-20: -0.727336 -0.692960 2.435219 0.0 0.0 1.0
