# Supplementary material for: Semicircular canal shape diversity among modern lepidosaurs: life habit, size, allometry
Source: BMC Ecol Evol. 2023 Apr 12;23:10. doi: 10.1186/s12862-023-02113-1 (PMC10091843; doi:10.1186/s12862-023-02113-1)
Supplement: Supplementary file 3 — Additional file 3. Curve landmark data used in the manuscript. [file 12862_2023_2113_MOESM3_ESM.zip › Saltuarius_cornutus_CURVES.ver]

curve1-1: 1.069779 0.801129 -0.092761 0.0 0.0 1.0
curve1-2: 0.853667 0.931791 0.031257 0.0 0.0 1.0
curve1-3: 0.618288 1.049146 0.130216 0.0 0.0 1.0
curve1-4: 0.361786 1.143768 0.195161 0.0 0.0 1.0
curve1-5: 0.090790 1.216436 0.216076 0.0 0.0 1.0
curve1-6: -0.175677 1.304250 0.237356 0.0 0.0 1.0
curve1-7: -0.443390 1.389953 0.241963 0.0 0.0 1.0
curve1-8: -0.718343 1.448659 0.230972 0.0 0.0 1.0
curve1-9: -0.992787 1.484245 0.196116 0.0 0.0 1.0
curve1-10: -1.266112 1.425178 0.165566 0.0 0.0 1.0
curve1-11: -1.532686 1.343573 0.132524 0.0 0.0 1.0
curve1-12: -1.744568 1.162601 0.120614 0.0 0.0 1.0
curve1-13: -1.885295 0.920531 0.125496 0.0 0.0 1.0
curve1-14: -1.910673 0.643949 0.154185 0.0 0.0 1.0
curve1-15: -1.893936 0.372626 0.226349 0.0 0.0 1.0
curve1-16: -1.844257 0.123853 0.342024 0.0 0.0 1.0
curve1-17: -1.721207 -0.088123 0.480090 0.0 0.0 1.0
curve1-18: -1.585791 -0.299202 0.607472 0.0 0.0 1.0
curve1-19: -1.426645 -0.493689 0.733954 0.0 0.0 1.0
curve1-20: -1.261281 -0.683283 0.859983 0.0 0.0 1.0
curve2-1: 3.001409 0.049329 -0.292893 0.0 0.0 1.0
curve2-2: 3.067286 0.000016 -0.066207 0.0 0.0 1.0
curve2-3: 2.992681 -0.026582 0.159771 0.0 0.0 1.0
curve2-4: 2.816219 -0.025997 0.321265 0.0 0.0 1.0
curve2-5: 2.609490 -0.012163 0.447203 0.0 0.0 1.0
curve2-6: 2.390840 0.009305 0.549321 0.0 0.0 1.0
curve2-7: 2.166285 0.034356 0.637299 0.0 0.0 1.0
curve2-8: 1.948133 0.054144 0.741127 0.0 0.0 1.0
curve2-9: 1.733963 0.076691 0.852530 0.0 0.0 1.0
curve2-10: 1.524622 0.100924 0.972048 0.0 0.0 1.0
curve2-11: 1.328668 0.092726 1.114339 0.0 0.0 1.0
curve2-12: 1.144595 0.071627 1.270502 0.0 0.0 1.0
curve2-13: 0.987027 0.025364 1.448099 0.0 0.0 1.0
curve2-14: 0.823215 -0.062061 1.603616 0.0 0.0 1.0
curve2-15: 0.650504 -0.159974 1.742783 0.0 0.0 1.0
curve2-16: 0.480601 -0.285549 1.860622 0.0 0.0 1.0
curve2-17: 0.312200 -0.437610 1.945989 0.0 0.0 1.0
curve2-18: 0.144414 -0.598307 2.014776 0.0 0.0 1.0
curve2-19: -0.015490 -0.776722 2.050412 0.0 0.0 1.0
curve2-20: -0.170839 -0.961560 2.071453 0.0 0.0 1.0
curve3-1: -2.417333 0.599077 -0.021685 0.0 0.0 1.0
curve3-2: -2.371322 0.703584 0.153098 0.0 0.0 1.0
curve3-3: -2.313998 0.796590 0.330808 0.0 0.0 1.0
curve3-4: -2.221475 0.847485 0.510824 0.0 0.0 1.0
curve3-5: -2.107426 0.869013 0.684736 0.0 0.0 1.0
curve3-6: -1.977045 0.869663 0.848026 0.0 0.0 1.0
curve3-7: -1.835928 0.841081 0.999569 0.0 0.0 1.0
curve3-8: -1.697664 0.794551 1.149468 0.0 0.0 1.0
curve3-9: -1.565741 0.743043 1.303428 0.0 0.0 1.0
curve3-10: -1.435211 0.675531 1.451955 0.0 0.0 1.0
curve3-11: -1.318812 0.566461 1.586923 0.0 0.0 1.0
curve3-12: -1.209499 0.454097 1.725421 0.0 0.0 1.0
curve3-13: -1.104771 0.342072 1.867665 0.0 0.0 1.0
curve3-14: -1.015067 0.209767 2.002143 0.0 0.0 1.0
curve3-15: -0.933437 0.058131 2.120861 0.0 0.0 1.0
curve3-16: -0.856982 -0.097914 2.237281 0.0 0.0 1.0
curve3-17: -0.796830 -0.273544 2.331911 0.0 0.0 1.0
curve3-18: -0.744975 -0.471266 2.374938 0.0 0.0 1.0
curve3-19: -0.707739 -0.673999 2.353008 0.0 0.0 1.0
curve3-20: -0.690626 -0.865439 2.271462 0.0 0.0 1.0
curve4-1: -0.842158 -1.093948 0.765125 0.0 0.0 1.0
curve4-2: -0.831407 -1.101779 0.813831 0.0 0.0 1.0
curve4-3: -0.820919 -1.111439 0.862274 0.0 0.0 1.0
curve4-4: -0.810300 -1.120212 0.910854 0.0 0.0 1.0
curve4-5: -0.799417 -1.127097 0.959679 0.0 0.0 1.0
curve4-6: -0.788308 -1.132279 1.008665 0.0 0.0 1.0
curve4-7: -0.777034 -1.136136 1.057736 0.0 0.0 1.0
curve4-8: -0.765639 -1.138980 1.106848 0.0 0.0 1.0
curve4-9: -0.754153 -1.141032 1.155979 0.0 0.0 1.0
curve4-10: -0.742591 -1.142402 1.205116 0.0 0.0 1.0
curve4-11: -0.730959 -1.143125 1.254250 0.0 0.0 1.0
curve4-12: -0.719262 -1.143240 1.303375 0.0 0.0 1.0
curve4-13: -0.707508 -1.142797 1.352483 0.0 0.0 1.0
curve4-14: -0.695704 -1.141858 1.401573 0.0 0.0 1.0
curve4-15: -0.683859 -1.140497 1.450643 0.0 0.0 1.0
curve4-16: -0.671982 -1.138817 1.499696 0.0 0.0 1.0
curve4-17: -0.660087 -1.136944 1.548737 0.0 0.0 1.0
curve4-18: -0.648191 -1.135050 1.597777 0.0 0.0 1.0
curve4-19: -0.636315 -1.133374 1.646829 0.0 0.0 1.0
curve4-20: -0.624493 -1.132254 1.695911 0.0 0.0 1.0
