# Supplementary material for: Semicircular canal shape diversity among modern lepidosaurs: life habit, size, allometry
Source: BMC Ecol Evol. 2023 Apr 12;23:10. doi: 10.1186/s12862-023-02113-1 (PMC10091843; doi:10.1186/s12862-023-02113-1)
Supplement: Supplementary file 3 — Additional file 3. Curve landmark data used in the manuscript. [file 12862_2023_2113_MOESM3_ESM.zip › Sceloporus_variabilis_CURVES.ver]

curve1-1: 0.211676 0.927816 -0.420743 0.0 0.0 1.0
curve1-2: 0.069526 1.021972 -0.434791 0.0 0.0 1.0
curve1-3: -0.087661 1.088954 -0.429403 0.0 0.0 1.0
curve1-4: -0.251143 1.131054 -0.403266 0.0 0.0 1.0
curve1-5: -0.420013 1.151643 -0.384133 0.0 0.0 1.0
curve1-6: -0.589924 1.157419 -0.375818 0.0 0.0 1.0
curve1-7: -0.757106 1.120652 -0.372429 0.0 0.0 1.0
curve1-8: -0.917031 1.060996 -0.373888 0.0 0.0 1.0
curve1-9: -1.061794 0.969728 -0.369777 0.0 0.0 1.0
curve1-10: -1.198739 0.867820 -0.361179 0.0 0.0 1.0
curve1-11: -1.291702 0.725612 -0.346148 0.0 0.0 1.0
curve1-12: -1.333785 0.562292 -0.335608 0.0 0.0 1.0
curve1-13: -1.331171 0.393715 -0.307480 0.0 0.0 1.0
curve1-14: -1.343568 0.229487 -0.260983 0.0 0.0 1.0
curve1-15: -1.332308 0.069259 -0.202633 0.0 0.0 1.0
curve1-16: -1.288699 -0.089051 -0.156948 0.0 0.0 1.0
curve1-17: -1.199239 -0.221189 -0.095742 0.0 0.0 1.0
curve1-18: -1.098738 -0.329835 -0.010804 0.0 0.0 1.0
curve1-19: -0.985121 -0.425567 0.074275 0.0 0.0 1.0
curve1-20: -0.860399 -0.508501 0.157186 0.0 0.0 1.0
curve2-1: 1.606618 0.365879 -0.886962 0.0 0.0 1.0
curve2-2: 1.705675 0.458823 -0.767512 0.0 0.0 1.0
curve2-3: 1.748794 0.456380 -0.585111 0.0 0.0 1.0
curve2-4: 1.735423 0.458364 -0.393313 0.0 0.0 1.0
curve2-5: 1.674858 0.467436 -0.212386 0.0 0.0 1.0
curve2-6: 1.566107 0.482595 -0.055753 0.0 0.0 1.0
curve2-7: 1.419435 0.479876 0.068320 0.0 0.0 1.0
curve2-8: 1.265764 0.451864 0.179908 0.0 0.0 1.0
curve2-9: 1.113420 0.416755 0.291546 0.0 0.0 1.0
curve2-10: 0.972919 0.395013 0.420947 0.0 0.0 1.0
curve2-11: 0.847898 0.374133 0.565606 0.0 0.0 1.0
curve2-12: 0.733310 0.358310 0.719018 0.0 0.0 1.0
curve2-13: 0.621727 0.302893 0.865223 0.0 0.0 1.0
curve2-14: 0.513355 0.214237 0.996572 0.0 0.0 1.0
curve2-15: 0.407318 0.118468 1.125179 0.0 0.0 1.0
curve2-16: 0.303704 0.014913 1.245715 0.0 0.0 1.0
curve2-17: 0.179483 -0.118375 1.306258 0.0 0.0 1.0
curve2-18: 0.051895 -0.261431 1.318266 0.0 0.0 1.0
curve2-19: -0.076379 -0.404220 1.309734 0.0 0.0 1.0
curve2-20: -0.201179 -0.544053 1.266993 0.0 0.0 1.0
curve3-1: -1.501783 0.096192 -0.891413 0.0 0.0 1.0
curve3-2: -1.542775 0.207745 -0.811115 0.0 0.0 1.0
curve3-3: -1.604945 0.280605 -0.701393 0.0 0.0 1.0
curve3-4: -1.634681 0.316993 -0.568289 0.0 0.0 1.0
curve3-5: -1.638334 0.336473 -0.423644 0.0 0.0 1.0
curve3-6: -1.627197 0.344175 -0.278660 0.0 0.0 1.0
curve3-7: -1.583291 0.339359 -0.139729 0.0 0.0 1.0
curve3-8: -1.519167 0.329815 -0.009066 0.0 0.0 1.0
curve3-9: -1.427558 0.312841 0.102747 0.0 0.0 1.0
curve3-10: -1.327207 0.284092 0.204762 0.0 0.0 1.0
curve3-11: -1.238061 0.251814 0.315747 0.0 0.0 1.0
curve3-12: -1.155589 0.214013 0.430127 0.0 0.0 1.0
curve3-13: -1.075389 0.167463 0.542869 0.0 0.0 1.0
curve3-14: -0.985300 0.113205 0.643854 0.0 0.0 1.0
curve3-15: -0.890178 0.050998 0.734575 0.0 0.0 1.0
curve3-16: -0.833560 -0.047308 0.825496 0.0 0.0 1.0
curve3-17: -0.778156 -0.162788 0.895345 0.0 0.0 1.0
curve3-18: -0.720489 -0.284819 0.950793 0.0 0.0 1.0
curve3-19: -0.669828 -0.415377 0.991858 0.0 0.0 1.0
curve3-20: -0.621317 -0.548038 1.028677 0.0 0.0 1.0
curve4-1: -0.539470 -0.779694 -0.042734 0.0 0.0 1.0
curve4-2: -0.531397 -0.783961 0.007068 0.0 0.0 1.0
curve4-3: -0.523193 -0.788078 0.056864 0.0 0.0 1.0
curve4-4: -0.515946 -0.793285 0.106705 0.0 0.0 1.0
curve4-5: -0.509608 -0.799516 0.156553 0.0 0.0 1.0
curve4-6: -0.504021 -0.806708 0.206361 0.0 0.0 1.0
curve4-7: -0.499621 -0.816066 0.255922 0.0 0.0 1.0
curve4-8: -0.496509 -0.827501 0.305149 0.0 0.0 1.0
curve4-9: -0.493443 -0.838256 0.354528 0.0 0.0 1.0
curve4-10: -0.488954 -0.845587 0.404415 0.0 0.0 1.0
curve4-11: -0.483026 -0.849752 0.454522 0.0 0.0 1.0
curve4-12: -0.475967 -0.852145 0.504605 0.0 0.0 1.0
curve4-13: -0.467392 -0.852862 0.554496 0.0 0.0 1.0
curve4-14: -0.457116 -0.850060 0.603980 0.0 0.0 1.0
curve4-15: -0.446903 -0.843157 0.653083 0.0 0.0 1.0
curve4-16: -0.438590 -0.834872 0.702336 0.0 0.0 1.0
curve4-17: -0.431911 -0.826075 0.751746 0.0 0.0 1.0
curve4-18: -0.426765 -0.813940 0.800617 0.0 0.0 1.0
curve4-19: -0.423849 -0.796947 0.848198 0.0 0.0 1.0
curve4-20: -0.421431 -0.778903 0.895417 0.0 0.0 1.0
