# Supplementary material for: Semicircular canal shape diversity among modern lepidosaurs: life habit, size, allometry
Source: BMC Ecol Evol. 2023 Apr 12;23:10. doi: 10.1186/s12862-023-02113-1 (PMC10091843; doi:10.1186/s12862-023-02113-1)
Supplement: Supplementary file 3 — Additional file 3. Curve landmark data used in the manuscript. [file 12862_2023_2113_MOESM3_ESM.zip › Shinisaurus_crocodilurus_CURVES.ver]

curve1-1: 0.784157 1.651551 -0.425403 0.0 0.0 1.0
curve1-2: 0.491965 1.747658 -0.440226 0.0 0.0 1.0
curve1-3: 0.191035 1.811315 -0.450002 0.0 0.0 1.0
curve1-4: -0.115326 1.841463 -0.458994 0.0 0.0 1.0
curve1-5: -0.422559 1.850196 -0.478587 0.0 0.0 1.0
curve1-6: -0.730333 1.847567 -0.479875 0.0 0.0 1.0
curve1-7: -1.035459 1.811291 -0.485751 0.0 0.0 1.0
curve1-8: -1.333050 1.736658 -0.511923 0.0 0.0 1.0
curve1-9: -1.617816 1.623633 -0.537352 0.0 0.0 1.0
curve1-10: -1.846740 1.422750 -0.569783 0.0 0.0 1.0
curve1-11: -1.998107 1.155975 -0.572248 0.0 0.0 1.0
curve1-12: -2.111548 0.873642 -0.526427 0.0 0.0 1.0
curve1-13: -2.159968 0.587367 -0.428488 0.0 0.0 1.0
curve1-14: -2.129507 0.307733 -0.304059 0.0 0.0 1.0
curve1-15: -1.985838 0.081627 -0.164320 0.0 0.0 1.0
curve1-16: -1.801490 -0.096157 0.006227 0.0 0.0 1.0
curve1-17: -1.610570 -0.243562 0.196242 0.0 0.0 1.0
curve1-18: -1.429905 -0.374534 0.408492 0.0 0.0 1.0
curve1-19: -1.260722 -0.503136 0.631439 0.0 0.0 1.0
curve1-20: -1.096541 -0.626557 0.861007 0.0 0.0 1.0
curve2-1: 2.851866 1.179749 -0.193467 0.0 0.0 1.0
curve2-2: 2.758807 1.234295 -0.001525 0.0 0.0 1.0
curve2-3: 2.637375 1.241979 0.181704 0.0 0.0 1.0
curve2-4: 2.512369 1.167997 0.347889 0.0 0.0 1.0
curve2-5: 2.376508 1.096363 0.507268 0.0 0.0 1.0
curve2-6: 2.237223 1.008178 0.655249 0.0 0.0 1.0
curve2-7: 2.096332 0.898952 0.786592 0.0 0.0 1.0
curve2-8: 1.957891 0.792178 0.922589 0.0 0.0 1.0
curve2-9: 1.821757 0.692059 1.065890 0.0 0.0 1.0
curve2-10: 1.687848 0.595530 1.213679 0.0 0.0 1.0
curve2-11: 1.552106 0.502577 1.362096 0.0 0.0 1.0
curve2-12: 1.424877 0.417382 1.522069 0.0 0.0 1.0
curve2-13: 1.280175 0.330328 1.664321 0.0 0.0 1.0
curve2-14: 1.113520 0.239176 1.778112 0.0 0.0 1.0
curve2-15: 0.928589 0.142716 1.850847 0.0 0.0 1.0
curve2-16: 0.751530 0.022182 1.907356 0.0 0.0 1.0
curve2-17: 0.579785 -0.110984 1.950089 0.0 0.0 1.0
curve2-18: 0.412769 -0.253530 1.979617 0.0 0.0 1.0
curve2-19: 0.245178 -0.394649 2.011890 0.0 0.0 1.0
curve2-20: 0.071192 -0.529749 1.992826 0.0 0.0 1.0
curve3-1: -2.411392 0.623992 -0.911331 0.0 0.0 1.0
curve3-2: -2.531867 0.720366 -0.775097 0.0 0.0 1.0
curve3-3: -2.532567 0.790989 -0.584655 0.0 0.0 1.0
curve3-4: -2.459821 0.816137 -0.392621 0.0 0.0 1.0
curve3-5: -2.364927 0.822901 -0.208458 0.0 0.0 1.0
curve3-6: -2.264327 0.831051 -0.027365 0.0 0.0 1.0
curve3-7: -2.157635 0.842027 0.150047 0.0 0.0 1.0
curve3-8: -2.042747 0.843808 0.322501 0.0 0.0 1.0
curve3-9: -1.926638 0.817547 0.492027 0.0 0.0 1.0
curve3-10: -1.816614 0.769724 0.661067 0.0 0.0 1.0
curve3-11: -1.711978 0.699046 0.825109 0.0 0.0 1.0
curve3-12: -1.610769 0.591480 0.970362 0.0 0.0 1.0
curve3-13: -1.503843 0.480191 1.108782 0.0 0.0 1.0
curve3-14: -1.392705 0.371555 1.245997 0.0 0.0 1.0
curve3-15: -1.279431 0.246916 1.366338 0.0 0.0 1.0
curve3-16: -1.171595 0.103441 1.470091 0.0 0.0 1.0
curve3-17: -1.067327 -0.045623 1.569485 0.0 0.0 1.0
curve3-18: -0.967143 -0.204007 1.658053 0.0 0.0 1.0
curve3-19: -0.870873 -0.369850 1.736831 0.0 0.0 1.0
curve3-20: -0.774629 -0.535715 1.815556 0.0 0.0 1.0
curve4-1: -0.494022 -1.102225 0.260836 0.0 0.0 1.0
curve4-2: -0.491057 -1.118931 0.336177 0.0 0.0 1.0
curve4-3: -0.487686 -1.136697 0.411264 0.0 0.0 1.0
curve4-4: -0.484892 -1.152954 0.486713 0.0 0.0 1.0
curve4-5: -0.482989 -1.166878 0.562654 0.0 0.0 1.0
curve4-6: -0.481961 -1.178497 0.638999 0.0 0.0 1.0
curve4-7: -0.481945 -1.189230 0.715478 0.0 0.0 1.0
curve4-8: -0.484495 -1.204745 0.791069 0.0 0.0 1.0
curve4-9: -0.490142 -1.222539 0.865996 0.0 0.0 1.0
curve4-10: -0.493786 -1.227519 0.942810 0.0 0.0 1.0
curve4-11: -0.493227 -1.220112 1.019649 0.0 0.0 1.0
curve4-12: -0.490422 -1.207573 1.095799 0.0 0.0 1.0
curve4-13: -0.486304 -1.191316 1.171179 0.0 0.0 1.0
curve4-14: -0.481035 -1.170866 1.245459 0.0 0.0 1.0
curve4-15: -0.474741 -1.146688 1.318532 0.0 0.0 1.0
curve4-16: -0.467588 -1.119390 1.390421 0.0 0.0 1.0
curve4-17: -0.459790 -1.089745 1.461309 0.0 0.0 1.0
curve4-18: -0.451624 -1.058768 1.531586 0.0 0.0 1.0
curve4-19: -0.443488 -1.027898 1.601912 0.0 0.0 1.0
curve4-20: -0.436022 -0.999464 1.673321 0.0 0.0 1.0
