# Supplementary material for: Semicircular canal shape diversity among modern lepidosaurs: life habit, size, allometry
Source: BMC Ecol Evol. 2023 Apr 12;23:10. doi: 10.1186/s12862-023-02113-1 (PMC10091843; doi:10.1186/s12862-023-02113-1)
Supplement: Supplementary file 3 — Additional file 3. Curve landmark data used in the manuscript. [file 12862_2023_2113_MOESM3_ESM.zip › Smaug_mossambicus_CURVES.ver]

curve1-1: 1.253234 1.029619 0.090018 0.0 0.0 1.0
curve1-2: 1.012152 1.285179 0.122787 0.0 0.0 1.0
curve1-3: 0.738085 1.504937 0.158118 0.0 0.0 1.0
curve1-4: 0.444640 1.699781 0.159662 0.0 0.0 1.0
curve1-5: 0.116710 1.830989 0.165608 0.0 0.0 1.0
curve1-6: -0.227661 1.908451 0.170325 0.0 0.0 1.0
curve1-7: -0.576842 1.960295 0.163016 0.0 0.0 1.0
curve1-8: -0.929085 1.942123 0.147575 0.0 0.0 1.0
curve1-9: -1.265345 1.842979 0.127142 0.0 0.0 1.0
curve1-10: -1.592368 1.711872 0.100588 0.0 0.0 1.0
curve1-11: -1.873025 1.503223 0.069137 0.0 0.0 1.0
curve1-12: -2.056431 1.209224 0.036296 0.0 0.0 1.0
curve1-13: -2.167934 0.874168 0.035157 0.0 0.0 1.0
curve1-14: -2.212065 0.524524 0.049402 0.0 0.0 1.0
curve1-15: -2.169682 0.179566 0.029211 0.0 0.0 1.0
curve1-16: -2.044257 -0.133845 0.122028 0.0 0.0 1.0
curve1-17: -1.855543 -0.399987 0.256704 0.0 0.0 1.0
curve1-18: -1.628542 -0.621887 0.410780 0.0 0.0 1.0
curve1-19: -1.392914 -0.792141 0.609470 0.0 0.0 1.0
curve1-20: -1.119616 -0.882678 0.812750 0.0 0.0 1.0
curve2-1: 2.742565 0.337980 -0.397204 0.0 0.0 1.0
curve2-2: 2.809413 0.308496 -0.150129 0.0 0.0 1.0
curve2-3: 2.830149 0.268806 0.102771 0.0 0.0 1.0
curve2-4: 2.791844 0.206271 0.348845 0.0 0.0 1.0
curve2-5: 2.667635 0.155833 0.568218 0.0 0.0 1.0
curve2-6: 2.520489 0.135168 0.778333 0.0 0.0 1.0
curve2-7: 2.332678 0.140010 0.954491 0.0 0.0 1.0
curve2-8: 2.128935 0.155129 1.110807 0.0 0.0 1.0
curve2-9: 1.901888 0.174762 1.230423 0.0 0.0 1.0
curve2-10: 1.676306 0.163442 1.353824 0.0 0.0 1.0
curve2-11: 1.470535 0.104326 1.496736 0.0 0.0 1.0
curve2-12: 1.292664 0.000363 1.650439 0.0 0.0 1.0
curve2-13: 1.109553 -0.119386 1.786641 0.0 0.0 1.0
curve2-14: 0.918484 -0.253808 1.894714 0.0 0.0 1.0
curve2-15: 0.708198 -0.382697 1.967839 0.0 0.0 1.0
curve2-16: 0.497660 -0.530094 1.981666 0.0 0.0 1.0
curve2-17: 0.315267 -0.710982 1.988614 0.0 0.0 1.0
curve2-18: 0.123467 -0.875869 1.940489 0.0 0.0 1.0
curve2-19: -0.075784 -1.019487 1.862880 0.0 0.0 1.0
curve2-20: -0.275518 -1.153444 1.770166 0.0 0.0 1.0
curve3-1: -2.296398 0.586685 -0.701877 0.0 0.0 1.0
curve3-2: -2.365142 0.673963 -0.500749 0.0 0.0 1.0
curve3-3: -2.421151 0.758635 -0.294626 0.0 0.0 1.0
curve3-4: -2.442388 0.826223 -0.077165 0.0 0.0 1.0
curve3-5: -2.430861 0.874467 0.146823 0.0 0.0 1.0
curve3-6: -2.388084 0.888453 0.372041 0.0 0.0 1.0
curve3-7: -2.311473 0.855029 0.583851 0.0 0.0 1.0
curve3-8: -2.202510 0.807619 0.780356 0.0 0.0 1.0
curve3-9: -2.076742 0.748815 0.963469 0.0 0.0 1.0
curve3-10: -1.954015 0.693781 1.149773 0.0 0.0 1.0
curve3-11: -1.829710 0.622447 1.328964 0.0 0.0 1.0
curve3-12: -1.717633 0.521217 1.501100 0.0 0.0 1.0
curve3-13: -1.586523 0.384716 1.631166 0.0 0.0 1.0
curve3-14: -1.442419 0.235075 1.728367 0.0 0.0 1.0
curve3-15: -1.302036 0.071940 1.808862 0.0 0.0 1.0
curve3-16: -1.178859 -0.114848 1.856057 0.0 0.0 1.0
curve3-17: -1.083002 -0.319031 1.899327 0.0 0.0 1.0
curve3-18: -1.008485 -0.535324 1.913020 0.0 0.0 1.0
curve3-19: -0.939859 -0.750595 1.875240 0.0 0.0 1.0
curve3-20: -0.889146 -0.954283 1.782360 0.0 0.0 1.0
curve4-1: -0.794015 -1.000323 0.176863 0.0 0.0 1.0
curve4-2: -0.780554 -1.026126 0.235585 0.0 0.0 1.0
curve4-3: -0.766887 -1.053473 0.293562 0.0 0.0 1.0
curve4-4: -0.753271 -1.080431 0.351733 0.0 0.0 1.0
curve4-5: -0.739855 -1.105898 0.410616 0.0 0.0 1.0
curve4-6: -0.726723 -1.129315 0.470405 0.0 0.0 1.0
curve4-7: -0.713921 -1.150459 0.531106 0.0 0.0 1.0
curve4-8: -0.701464 -1.169302 0.592631 0.0 0.0 1.0
curve4-9: -0.688805 -1.186468 0.654607 0.0 0.0 1.0
curve4-10: -0.675169 -1.201924 0.716821 0.0 0.0 1.0
curve4-11: -0.661082 -1.213422 0.779771 0.0 0.0 1.0
curve4-12: -0.649342 -1.219333 0.843959 0.0 0.0 1.0
curve4-13: -0.641354 -1.223290 0.908889 0.0 0.0 1.0
curve4-14: -0.635488 -1.227983 0.973999 0.0 0.0 1.0
curve4-15: -0.631176 -1.232652 1.039230 0.0 0.0 1.0
curve4-16: -0.629149 -1.235598 1.104671 0.0 0.0 1.0
curve4-17: -0.629653 -1.236623 1.170196 0.0 0.0 1.0
curve4-18: -0.632565 -1.235817 1.235666 0.0 0.0 1.0
curve4-19: -0.636799 -1.234006 1.301048 0.0 0.0 1.0
curve4-20: -0.639596 -1.233287 1.366517 0.0 0.0 1.0
