# Supplementary material for: Semicircular canal shape diversity among modern lepidosaurs: life habit, size, allometry
Source: BMC Ecol Evol. 2023 Apr 12;23:10. doi: 10.1186/s12862-023-02113-1 (PMC10091843; doi:10.1186/s12862-023-02113-1)
Supplement: Supplementary file 3 — Additional file 3. Curve landmark data used in the manuscript. [file 12862_2023_2113_MOESM3_ESM.zip › Sphenodon_punctatis_CURVES.ver]

curve1-1: 1.395455 2.786484 -1.366729 0.0 0.0 1.0
curve1-2: 0.978902 3.158677 -1.322014 0.0 0.0 1.0
curve1-3: 0.508879 3.455646 -1.254447 0.0 0.0 1.0
curve1-4: 0.001317 3.680550 -1.179568 0.0 0.0 1.0
curve1-5: -0.516002 3.862203 -1.063592 0.0 0.0 1.0
curve1-6: -1.066796 3.945350 -1.009991 0.0 0.0 1.0
curve1-7: -1.624200 3.961931 -0.957953 0.0 0.0 1.0
curve1-8: -2.156101 3.838918 -0.857223 0.0 0.0 1.0
curve1-9: -2.642236 3.571958 -0.775863 0.0 0.0 1.0
curve1-10: -3.062177 3.218488 -0.708169 0.0 0.0 1.0
curve1-11: -3.329060 2.734192 -0.620009 0.0 0.0 1.0
curve1-12: -3.389815 2.187224 -0.531051 0.0 0.0 1.0
curve1-13: -3.349739 1.632924 -0.481438 0.0 0.0 1.0
curve1-14: -3.119509 1.130276 -0.393103 0.0 0.0 1.0
curve1-15: -2.837514 0.662289 -0.269546 0.0 0.0 1.0
curve1-16: -2.489306 0.249519 -0.120102 0.0 0.0 1.0
curve1-17: -2.091239 -0.106864 0.045816 0.0 0.0 1.0
curve1-18: -1.649005 -0.400739 0.225724 0.0 0.0 1.0
curve1-19: -1.200128 -0.674649 0.420305 0.0 0.0 1.0
curve1-20: -0.780985 -0.945941 0.668805 0.0 0.0 1.0
curve2-1: 4.072337 2.045460 -0.956867 0.0 0.0 1.0
curve2-2: 4.096602 2.002419 -0.552727 0.0 0.0 1.0
curve2-3: 4.106836 1.912559 -0.153873 0.0 0.0 1.0
curve2-4: 4.045019 1.793884 0.233191 0.0 0.0 1.0
curve2-5: 3.939918 1.652941 0.603012 0.0 0.0 1.0
curve2-6: 3.799937 1.492842 0.953323 0.0 0.0 1.0
curve2-7: 3.662584 1.333385 1.304989 0.0 0.0 1.0
curve2-8: 3.524760 1.169046 1.654099 0.0 0.0 1.0
curve2-9: 3.341876 0.990089 1.974041 0.0 0.0 1.0
curve2-10: 3.144940 0.814943 2.287792 0.0 0.0 1.0
curve2-11: 2.888936 0.625501 2.544619 0.0 0.0 1.0
curve2-12: 2.613714 0.434223 2.780362 0.0 0.0 1.0
curve2-13: 2.303020 0.228292 2.948348 0.0 0.0 1.0
curve2-14: 1.987923 0.003094 3.082417 0.0 0.0 1.0
curve2-15: 1.670836 -0.226055 3.204202 0.0 0.0 1.0
curve2-16: 1.349485 -0.469340 3.276638 0.0 0.0 1.0
curve2-17: 1.029438 -0.723189 3.306798 0.0 0.0 1.0
curve2-18: 0.722517 -0.990740 3.265041 0.0 0.0 1.0
curve2-19: 0.431215 -1.262370 3.169206 0.0 0.0 1.0
curve2-20: 0.141205 -1.525972 3.054547 0.0 0.0 1.0
curve3-1: -3.868423 1.731157 -0.830956 0.0 0.0 1.0
curve3-2: -3.684351 1.765093 -0.563525 0.0 0.0 1.0
curve3-3: -3.496998 1.789309 -0.297335 0.0 0.0 1.0
curve3-4: -3.305029 1.797115 -0.033505 0.0 0.0 1.0
curve3-5: -3.107335 1.778376 0.225395 0.0 0.0 1.0
curve3-6: -2.904565 1.721506 0.474475 0.0 0.0 1.0
curve3-7: -2.700346 1.621426 0.708287 0.0 0.0 1.0
curve3-8: -2.499490 1.486158 0.927000 0.0 0.0 1.0
curve3-9: -2.313392 1.302356 1.120294 0.0 0.0 1.0
curve3-10: -2.138784 1.069272 1.267457 0.0 0.0 1.0
curve3-11: -1.942699 0.862174 1.426021 0.0 0.0 1.0
curve3-12: -1.725777 0.665725 1.570260 0.0 0.0 1.0
curve3-13: -1.519408 0.452530 1.705610 0.0 0.0 1.0
curve3-14: -1.339584 0.225517 1.856122 0.0 0.0 1.0
curve3-15: -1.174252 -0.001315 2.022601 0.0 0.0 1.0
curve3-16: -1.031107 -0.244528 2.186202 0.0 0.0 1.0
curve3-17: -0.894519 -0.509265 2.319402 0.0 0.0 1.0
curve3-18: -0.762860 -0.787812 2.426721 0.0 0.0 1.0
curve3-19: -0.648217 -1.084487 2.499044 0.0 0.0 1.0
curve3-20: -0.541192 -1.387331 2.556461 0.0 0.0 1.0
curve4-1: -0.070835 -1.482474 0.417897 0.0 0.0 1.0
curve4-2: -0.068704 -1.493703 0.511796 0.0 0.0 1.0
curve4-3: -0.066079 -1.504747 0.605705 0.0 0.0 1.0
curve4-4: -0.064422 -1.516151 0.699592 0.0 0.0 1.0
curve4-5: -0.064022 -1.528022 0.793436 0.0 0.0 1.0
curve4-6: -0.064724 -1.540299 0.887226 0.0 0.0 1.0
curve4-7: -0.066377 -1.554148 0.980777 0.0 0.0 1.0
curve4-8: -0.069450 -1.573038 1.073396 0.0 0.0 1.0
curve4-9: -0.074403 -1.594989 1.165269 0.0 0.0 1.0
curve4-10: -0.079308 -1.609982 1.258494 0.0 0.0 1.0
curve4-11: -0.082949 -1.617199 1.352726 0.0 0.0 1.0
curve4-12: -0.085677 -1.620250 1.447226 0.0 0.0 1.0
curve4-13: -0.087918 -1.620539 1.541790 0.0 0.0 1.0
curve4-14: -0.089863 -1.617992 1.636325 0.0 0.0 1.0
curve4-15: -0.091526 -1.612758 1.730755 0.0 0.0 1.0
curve4-16: -0.092936 -1.605120 1.825027 0.0 0.0 1.0
curve4-17: -0.094142 -1.595549 1.919125 0.0 0.0 1.0
curve4-18: -0.095222 -1.584801 2.013098 0.0 0.0 1.0
curve4-19: -0.096304 -1.574071 2.107073 0.0 0.0 1.0
curve4-20: -0.097591 -1.565281 2.201244 0.0 0.0 1.0
