# Supplementary material for: Semicircular canal shape diversity among modern lepidosaurs: life habit, size, allometry
Source: BMC Ecol Evol. 2023 Apr 12;23:10. doi: 10.1186/s12862-023-02113-1 (PMC10091843; doi:10.1186/s12862-023-02113-1)
Supplement: Supplementary file 3 — Additional file 3. Curve landmark data used in the manuscript. [file 12862_2023_2113_MOESM3_ESM.zip › Stenocercus_guentheri_CURVES.ver]

curve1-1: 0.487301 0.888023 -0.491215 0.0 0.0 1.0
curve1-2: 0.325778 1.015701 -0.521752 0.0 0.0 1.0
curve1-3: 0.147245 1.121207 -0.538303 0.0 0.0 1.0
curve1-4: -0.045527 1.199520 -0.540669 0.0 0.0 1.0
curve1-5: -0.247671 1.248373 -0.538116 0.0 0.0 1.0
curve1-6: -0.455107 1.255832 -0.526146 0.0 0.0 1.0
curve1-7: -0.660437 1.231618 -0.502060 0.0 0.0 1.0
curve1-8: -0.860269 1.183319 -0.470051 0.0 0.0 1.0
curve1-9: -1.043405 1.095257 -0.427609 0.0 0.0 1.0
curve1-10: -1.187486 0.959396 -0.365245 0.0 0.0 1.0
curve1-11: -1.271859 0.787803 -0.289097 0.0 0.0 1.0
curve1-12: -1.312872 0.610818 -0.187485 0.0 0.0 1.0
curve1-13: -1.333529 0.433565 -0.080207 0.0 0.0 1.0
curve1-14: -1.341079 0.259820 0.034323 0.0 0.0 1.0
curve1-15: -1.325319 0.083100 0.141315 0.0 0.0 1.0
curve1-16: -1.258731 -0.087107 0.239501 0.0 0.0 1.0
curve1-17: -1.152963 -0.192592 0.381140 0.0 0.0 1.0
curve1-18: -1.012021 -0.238326 0.526858 0.0 0.0 1.0
curve1-19: -0.852467 -0.256457 0.659218 0.0 0.0 1.0
curve1-20: -0.692800 -0.235017 0.789782 0.0 0.0 1.0
curve2-1: 1.756894 0.169242 -1.104805 0.0 0.0 1.0
curve2-2: 1.939072 0.271742 -1.018100 0.0 0.0 1.0
curve2-3: 2.020291 0.380333 -0.836524 0.0 0.0 1.0
curve2-4: 1.998188 0.467243 -0.627587 0.0 0.0 1.0
curve2-5: 1.926494 0.540189 -0.422657 0.0 0.0 1.0
curve2-6: 1.841387 0.612109 -0.222617 0.0 0.0 1.0
curve2-7: 1.745336 0.677641 -0.025258 0.0 0.0 1.0
curve2-8: 1.640013 0.744112 0.166938 0.0 0.0 1.0
curve2-9: 1.533614 0.797765 0.362547 0.0 0.0 1.0
curve2-10: 1.432949 0.849267 0.561746 0.0 0.0 1.0
curve2-11: 1.325209 0.878379 0.761537 0.0 0.0 1.0
curve2-12: 1.206537 0.889257 0.957147 0.0 0.0 1.0
curve2-13: 1.075518 0.895316 1.144626 0.0 0.0 1.0
curve2-14: 0.925496 0.849749 1.310791 0.0 0.0 1.0
curve2-15: 0.773900 0.778027 1.466749 0.0 0.0 1.0
curve2-16: 0.607144 0.696652 1.600529 0.0 0.0 1.0
curve2-17: 0.437320 0.574239 1.690417 0.0 0.0 1.0
curve2-18: 0.286857 0.405558 1.720532 0.0 0.0 1.0
curve2-19: 0.139967 0.232008 1.695496 0.0 0.0 1.0
curve2-20: 0.010440 0.058102 1.624328 0.0 0.0 1.0
curve3-1: -1.390358 -0.052182 -0.760797 0.0 0.0 1.0
curve3-2: -1.475729 0.078123 -0.690791 0.0 0.0 1.0
curve3-3: -1.536043 0.205144 -0.594235 0.0 0.0 1.0
curve3-4: -1.574199 0.324268 -0.477911 0.0 0.0 1.0
curve3-5: -1.599595 0.440261 -0.354993 0.0 0.0 1.0
curve3-6: -1.609116 0.553332 -0.227301 0.0 0.0 1.0
curve3-7: -1.591386 0.656389 -0.092547 0.0 0.0 1.0
curve3-8: -1.534629 0.736226 0.046954 0.0 0.0 1.0
curve3-9: -1.448675 0.786754 0.185209 0.0 0.0 1.0
curve3-10: -1.346232 0.807593 0.320308 0.0 0.0 1.0
curve3-11: -1.240154 0.815316 0.454114 0.0 0.0 1.0
curve3-12: -1.129952 0.812476 0.584689 0.0 0.0 1.0
curve3-13: -1.016800 0.793773 0.711337 0.0 0.0 1.0
curve3-14: -0.910221 0.755052 0.839026 0.0 0.0 1.0
curve3-15: -0.818729 0.695122 0.969981 0.0 0.0 1.0
curve3-16: -0.719130 0.605719 1.075915 0.0 0.0 1.0
curve3-17: -0.626019 0.501527 1.174304 0.0 0.0 1.0
curve3-18: -0.543274 0.391862 1.275960 0.0 0.0 1.0
curve3-19: -0.468508 0.271307 1.371253 0.0 0.0 1.0
curve3-20: -0.397352 0.146950 1.464452 0.0 0.0 1.0
curve4-1: -0.481722 -0.589262 0.545380 0.0 0.0 1.0
curve4-2: -0.466051 -0.584876 0.592237 0.0 0.0 1.0
curve4-3: -0.450719 -0.582382 0.639358 0.0 0.0 1.0
curve4-4: -0.435169 -0.578695 0.686326 0.0 0.0 1.0
curve4-5: -0.419175 -0.572400 0.732861 0.0 0.0 1.0
curve4-6: -0.402732 -0.563176 0.778748 0.0 0.0 1.0
curve4-7: -0.385920 -0.551205 0.823861 0.0 0.0 1.0
curve4-8: -0.368736 -0.537267 0.868269 0.0 0.0 1.0
curve4-9: -0.350825 -0.522582 0.912144 0.0 0.0 1.0
curve4-10: -0.332071 -0.505868 0.954918 0.0 0.0 1.0
curve4-11: -0.313218 -0.484955 0.995742 0.0 0.0 1.0
curve4-12: -0.295634 -0.460095 1.034903 0.0 0.0 1.0
curve4-13: -0.279433 -0.433610 1.073603 0.0 0.0 1.0
curve4-14: -0.264136 -0.406707 1.112383 0.0 0.0 1.0
curve4-15: -0.249708 -0.378347 1.150445 0.0 0.0 1.0
curve4-16: -0.236348 -0.347876 1.187244 0.0 0.0 1.0
curve4-17: -0.224170 -0.315251 1.222577 0.0 0.0 1.0
curve4-18: -0.213090 -0.280780 1.256493 0.0 0.0 1.0
curve4-19: -0.202538 -0.245467 1.289709 0.0 0.0 1.0
curve4-20: -0.191201 -0.211423 1.323958 0.0 0.0 1.0
