# Supplementary material for: Semicircular canal shape diversity among modern lepidosaurs: life habit, size, allometry
Source: BMC Ecol Evol. 2023 Apr 12;23:10. doi: 10.1186/s12862-023-02113-1 (PMC10091843; doi:10.1186/s12862-023-02113-1)
Supplement: Supplementary file 3 — Additional file 3. Curve landmark data used in the manuscript. [file 12862_2023_2113_MOESM3_ESM.zip › Strophurus_ciliaris_CURVES.ver]

curve1-1: 0.448868 0.522361 0.018938 0.0 0.0 1.0
curve1-2: 0.307463 0.599663 0.061287 0.0 0.0 1.0
curve1-3: 0.153682 0.654798 0.092815 0.0 0.0 1.0
curve1-4: -0.007457 0.690359 0.116342 0.0 0.0 1.0
curve1-5: -0.173100 0.701208 0.127213 0.0 0.0 1.0
curve1-6: -0.339755 0.697813 0.124569 0.0 0.0 1.0
curve1-7: -0.506122 0.696814 0.115132 0.0 0.0 1.0
curve1-8: -0.665594 0.659287 0.087855 0.0 0.0 1.0
curve1-9: -0.817198 0.599099 0.053565 0.0 0.0 1.0
curve1-10: -0.960692 0.530798 0.004504 0.0 0.0 1.0
curve1-11: -1.069316 0.412330 -0.035001 0.0 0.0 1.0
curve1-12: -1.152614 0.269395 -0.055222 0.0 0.0 1.0
curve1-13: -1.218256 0.117233 -0.069979 0.0 0.0 1.0
curve1-14: -1.234217 -0.046885 -0.057784 0.0 0.0 1.0
curve1-15: -1.198887 -0.203222 -0.013556 0.0 0.0 1.0
curve1-16: -1.132075 -0.336314 0.058124 0.0 0.0 1.0
curve1-17: -1.041141 -0.434645 0.157349 0.0 0.0 1.0
curve1-18: -0.951206 -0.533438 0.256902 0.0 0.0 1.0
curve1-19: -0.848989 -0.611219 0.362950 0.0 0.0 1.0
curve1-20: -0.742480 -0.680208 0.470987 0.0 0.0 1.0
curve2-1: 2.010074 0.420747 -0.259365 0.0 0.0 1.0
curve2-2: 2.011148 0.451615 -0.085882 0.0 0.0 1.0
curve2-3: 1.994672 0.461118 0.089103 0.0 0.0 1.0
curve2-4: 1.953775 0.437403 0.257021 0.0 0.0 1.0
curve2-5: 1.862364 0.393816 0.401197 0.0 0.0 1.0
curve2-6: 1.731686 0.338937 0.504901 0.0 0.0 1.0
curve2-7: 1.585009 0.294431 0.592096 0.0 0.0 1.0
curve2-8: 1.425041 0.258342 0.656789 0.0 0.0 1.0
curve2-9: 1.266781 0.218874 0.723808 0.0 0.0 1.0
curve2-10: 1.112703 0.179243 0.800037 0.0 0.0 1.0
curve2-11: 0.963199 0.134048 0.881730 0.0 0.0 1.0
curve2-12: 0.820433 0.071388 0.964268 0.0 0.0 1.0
curve2-13: 0.682221 0.000273 1.047611 0.0 0.0 1.0
curve2-14: 0.553110 -0.086402 1.130867 0.0 0.0 1.0
curve2-15: 0.425606 -0.174433 1.215154 0.0 0.0 1.0
curve2-16: 0.302982 -0.254123 1.313646 0.0 0.0 1.0
curve2-17: 0.190967 -0.374824 1.373525 0.0 0.0 1.0
curve2-18: 0.091583 -0.518727 1.392431 0.0 0.0 1.0
curve2-19: 0.012860 -0.675251 1.374586 0.0 0.0 1.0
curve2-20: -0.059211 -0.833671 1.346600 0.0 0.0 1.0
curve3-1: -1.513543 0.037816 -0.476041 0.0 0.0 1.0
curve3-2: -1.561022 0.093687 -0.340343 0.0 0.0 1.0
curve3-3: -1.587726 0.140736 -0.196260 0.0 0.0 1.0
curve3-4: -1.586822 0.175648 -0.045965 0.0 0.0 1.0
curve3-5: -1.566738 0.203041 0.104195 0.0 0.0 1.0
curve3-6: -1.515991 0.207916 0.249697 0.0 0.0 1.0
curve3-7: -1.453818 0.201123 0.390704 0.0 0.0 1.0
curve3-8: -1.366378 0.170854 0.513599 0.0 0.0 1.0
curve3-9: -1.276031 0.134217 0.633228 0.0 0.0 1.0
curve3-10: -1.188338 0.102535 0.756242 0.0 0.0 1.0
curve3-11: -1.098101 0.069923 0.877129 0.0 0.0 1.0
curve3-12: -1.007447 0.024072 0.993266 0.0 0.0 1.0
curve3-13: -0.918488 -0.031627 1.106448 0.0 0.0 1.0
curve3-14: -0.830597 -0.093552 1.217075 0.0 0.0 1.0
curve3-15: -0.748643 -0.185555 1.309424 0.0 0.0 1.0
curve3-16: -0.671030 -0.291593 1.390331 0.0 0.0 1.0
curve3-17: -0.609099 -0.422483 1.439770 0.0 0.0 1.0
curve3-18: -0.558607 -0.566027 1.465621 0.0 0.0 1.0
curve3-19: -0.518609 -0.714699 1.472314 0.0 0.0 1.0
curve3-20: -0.487299 -0.865582 1.464296 0.0 0.0 1.0
curve4-1: -0.366216 -0.928287 0.297060 0.0 0.0 1.0
curve4-2: -0.364701 -0.941710 0.337607 0.0 0.0 1.0
curve4-3: -0.363699 -0.956472 0.377714 0.0 0.0 1.0
curve4-4: -0.362254 -0.970081 0.418209 0.0 0.0 1.0
curve4-5: -0.360018 -0.981595 0.459312 0.0 0.0 1.0
curve4-6: -0.356995 -0.990978 0.500905 0.0 0.0 1.0
curve4-7: -0.353299 -0.998492 0.542822 0.0 0.0 1.0
curve4-8: -0.349045 -1.004529 0.584927 0.0 0.0 1.0
curve4-9: -0.344137 -1.008957 0.627157 0.0 0.0 1.0
curve4-10: -0.338376 -1.011107 0.669455 0.0 0.0 1.0
curve4-11: -0.331929 -1.011087 0.711713 0.0 0.0 1.0
curve4-12: -0.325472 -1.010496 0.753967 0.0 0.0 1.0
curve4-13: -0.319479 -1.010714 0.796293 0.0 0.0 1.0
curve4-14: -0.313996 -1.012034 0.838667 0.0 0.0 1.0
curve4-15: -0.308805 -1.013853 0.881061 0.0 0.0 1.0
curve4-16: -0.303774 -1.015657 0.923475 0.0 0.0 1.0
curve4-17: -0.298931 -1.017445 0.965911 0.0 0.0 1.0
curve4-18: -0.294285 -1.019215 1.008370 0.0 0.0 1.0
curve4-19: -0.289761 -1.020974 1.050844 0.0 0.0 1.0
curve4-20: -0.285114 -1.022744 1.093303 0.0 0.0 1.0
