# Supplementary material for: Semicircular canal shape diversity among modern lepidosaurs: life habit, size, allometry
Source: BMC Ecol Evol. 2023 Apr 12;23:10. doi: 10.1186/s12862-023-02113-1 (PMC10091843; doi:10.1186/s12862-023-02113-1)
Supplement: Supplementary file 3 — Additional file 3. Curve landmark data used in the manuscript. [file 12862_2023_2113_MOESM3_ESM.zip › Takydromus_sexlineatus_CURVES.ver]

curve1-1: 0.419125 0.432411 -0.220719 0.0 0.0 1.0
curve1-2: 0.297528 0.508028 -0.203307 0.0 0.0 1.0
curve1-3: 0.164363 0.561795 -0.192821 0.0 0.0 1.0
curve1-4: 0.024247 0.596088 -0.188673 0.0 0.0 1.0
curve1-5: -0.119286 0.607390 -0.191487 0.0 0.0 1.0
curve1-6: -0.263220 0.599704 -0.198929 0.0 0.0 1.0
curve1-7: -0.406163 0.587290 -0.213702 0.0 0.0 1.0
curve1-8: -0.541361 0.540525 -0.228141 0.0 0.0 1.0
curve1-9: -0.671003 0.477226 -0.232422 0.0 0.0 1.0
curve1-10: -0.784925 0.391978 -0.228190 0.0 0.0 1.0
curve1-11: -0.852817 0.266131 -0.210125 0.0 0.0 1.0
curve1-12: -0.904713 0.132064 -0.199321 0.0 0.0 1.0
curve1-13: -0.920565 -0.009162 -0.179701 0.0 0.0 1.0
curve1-14: -0.898772 -0.142268 -0.129517 0.0 0.0 1.0
curve1-15: -0.855268 -0.260803 -0.060444 0.0 0.0 1.0
curve1-16: -0.778270 -0.346703 0.024999 0.0 0.0 1.0
curve1-17: -0.685948 -0.410549 0.115729 0.0 0.0 1.0
curve1-18: -0.591114 -0.469607 0.206909 0.0 0.0 1.0
curve1-19: -0.484893 -0.501526 0.298787 0.0 0.0 1.0
curve1-20: -0.374253 -0.518726 0.389683 0.0 0.0 1.0
curve2-1: 1.205088 0.077678 -0.779423 0.0 0.0 1.0
curve2-2: 1.320846 0.141383 -0.712637 0.0 0.0 1.0
curve2-3: 1.353393 0.230137 -0.599344 0.0 0.0 1.0
curve2-4: 1.406632 0.295191 -0.481130 0.0 0.0 1.0
curve2-5: 1.382197 0.307670 -0.333675 0.0 0.0 1.0
curve2-6: 1.347302 0.314528 -0.189320 0.0 0.0 1.0
curve2-7: 1.273841 0.330185 -0.059715 0.0 0.0 1.0
curve2-8: 1.163059 0.339818 0.040602 0.0 0.0 1.0
curve2-9: 1.047480 0.332658 0.136083 0.0 0.0 1.0
curve2-10: 0.922012 0.309540 0.215052 0.0 0.0 1.0
curve2-11: 0.805936 0.278152 0.304946 0.0 0.0 1.0
curve2-12: 0.697911 0.240230 0.401924 0.0 0.0 1.0
curve2-13: 0.600594 0.190892 0.505136 0.0 0.0 1.0
curve2-14: 0.509819 0.139498 0.613075 0.0 0.0 1.0
curve2-15: 0.426812 0.073350 0.719243 0.0 0.0 1.0
curve2-16: 0.344841 0.002150 0.822947 0.0 0.0 1.0
curve2-17: 0.265616 -0.094348 0.905836 0.0 0.0 1.0
curve2-18: 0.193767 -0.210945 0.965654 0.0 0.0 1.0
curve2-19: 0.106988 -0.331160 0.986958 0.0 0.0 1.0
curve2-20: 0.002477 -0.436205 0.965940 0.0 0.0 1.0
curve3-1: -0.913225 -0.217668 -0.783383 0.0 0.0 1.0
curve3-2: -0.965433 -0.150347 -0.699774 0.0 0.0 1.0
curve3-3: -1.023531 -0.091387 -0.613910 0.0 0.0 1.0
curve3-4: -1.055579 -0.043464 -0.509740 0.0 0.0 1.0
curve3-5: -1.066296 -0.001765 -0.398425 0.0 0.0 1.0
curve3-6: -1.052735 0.025834 -0.283490 0.0 0.0 1.0
curve3-7: -1.020164 0.042748 -0.169810 0.0 0.0 1.0
curve3-8: -0.990937 0.063466 -0.055856 0.0 0.0 1.0
curve3-9: -0.950723 0.080356 0.055124 0.0 0.0 1.0
curve3-10: -0.886872 0.085102 0.155760 0.0 0.0 1.0
curve3-11: -0.819412 0.086301 0.254327 0.0 0.0 1.0
curve3-12: -0.754847 0.092419 0.354625 0.0 0.0 1.0
curve3-13: -0.682866 0.097746 0.449510 0.0 0.0 1.0
curve3-14: -0.604059 0.074419 0.535948 0.0 0.0 1.0
curve3-15: -0.521907 0.039000 0.614916 0.0 0.0 1.0
curve3-16: -0.438605 -0.019159 0.676681 0.0 0.0 1.0
curve3-17: -0.375450 -0.097923 0.740278 0.0 0.0 1.0
curve3-18: -0.328585 -0.185019 0.806935 0.0 0.0 1.0
curve3-19: -0.301429 -0.283389 0.868766 0.0 0.0 1.0
curve3-20: -0.280122 -0.384356 0.928801 0.0 0.0 1.0
curve4-1: -0.207765 -0.631783 0.143996 0.0 0.0 1.0
curve4-2: -0.203237 -0.632070 0.174131 0.0 0.0 1.0
curve4-3: -0.198822 -0.632645 0.204280 0.0 0.0 1.0
curve4-4: -0.194364 -0.633110 0.234424 0.0 0.0 1.0
curve4-5: -0.189785 -0.633267 0.264553 0.0 0.0 1.0
curve4-6: -0.185069 -0.633073 0.294661 0.0 0.0 1.0
curve4-7: -0.180225 -0.632551 0.324744 0.0 0.0 1.0
curve4-8: -0.175269 -0.631738 0.354803 0.0 0.0 1.0
curve4-9: -0.170031 -0.630785 0.384810 0.0 0.0 1.0
curve4-10: -0.164257 -0.629808 0.414717 0.0 0.0 1.0
curve4-11: -0.157976 -0.628715 0.444518 0.0 0.0 1.0
curve4-12: -0.151437 -0.627338 0.474252 0.0 0.0 1.0
curve4-13: -0.145226 -0.625466 0.504028 0.0 0.0 1.0
curve4-14: -0.140034 -0.622998 0.533953 0.0 0.0 1.0
curve4-15: -0.136154 -0.620031 0.564032 0.0 0.0 1.0
curve4-16: -0.133462 -0.616719 0.594206 0.0 0.0 1.0
curve4-17: -0.132237 -0.612722 0.624387 0.0 0.0 1.0
curve4-18: -0.133600 -0.607420 0.654346 0.0 0.0 1.0
curve4-19: -0.139348 -0.600001 0.683295 0.0 0.0 1.0
curve4-20: -0.145721 -0.592293 0.712017 0.0 0.0 1.0
