# Supplementary material for: Semicircular canal shape diversity among modern lepidosaurs: life habit, size, allometry
Source: BMC Ecol Evol. 2023 Apr 12;23:10. doi: 10.1186/s12862-023-02113-1 (PMC10091843; doi:10.1186/s12862-023-02113-1)
Supplement: Supplementary file 3 — Additional file 3. Curve landmark data used in the manuscript. [file 12862_2023_2113_MOESM3_ESM.zip › Teius_teyou_CURVES.ver]

curve1-1: 0.372998 0.808485 -0.379862 0.0 0.0 1.0
curve1-2: 0.137791 0.894075 -0.392787 0.0 0.0 1.0
curve1-3: -0.102954 0.962880 -0.399106 0.0 0.0 1.0
curve1-4: -0.348994 1.010266 -0.393275 0.0 0.0 1.0
curve1-5: -0.596047 1.013861 -0.370579 0.0 0.0 1.0
curve1-6: -0.835892 0.944652 -0.350113 0.0 0.0 1.0
curve1-7: -1.052494 0.821962 -0.330126 0.0 0.0 1.0
curve1-8: -1.250224 0.668922 -0.312350 0.0 0.0 1.0
curve1-9: -1.432801 0.498918 -0.299311 0.0 0.0 1.0
curve1-10: -1.570379 0.289901 -0.285344 0.0 0.0 1.0
curve1-11: -1.659292 0.061855 -0.270969 0.0 0.0 1.0
curve1-12: -1.673317 -0.184403 -0.226844 0.0 0.0 1.0
curve1-13: -1.644665 -0.425842 -0.170633 0.0 0.0 1.0
curve1-14: -1.575854 -0.640816 -0.062579 0.0 0.0 1.0
curve1-15: -1.484992 -0.816690 0.088752 0.0 0.0 1.0
curve1-16: -1.349352 -0.942193 0.257732 0.0 0.0 1.0
curve1-17: -1.186711 -1.060917 0.405828 0.0 0.0 1.0
curve1-18: -0.989661 -1.125401 0.546298 0.0 0.0 1.0
curve1-19: -0.800074 -1.176434 0.701869 0.0 0.0 1.0
curve1-20: -0.609022 -1.205009 0.861564 0.0 0.0 1.0
curve2-1: 1.717538 -0.266493 -1.234401 0.0 0.0 1.0
curve2-2: 1.955765 -0.075205 -1.184469 0.0 0.0 1.0
curve2-3: 2.153145 0.109543 -1.032687 0.0 0.0 1.0
curve2-4: 2.297208 0.293457 -0.826681 0.0 0.0 1.0
curve2-5: 2.409721 0.476370 -0.602882 0.0 0.0 1.0
curve2-6: 2.423791 0.669343 -0.361184 0.0 0.0 1.0
curve2-7: 2.308428 0.829362 -0.120566 0.0 0.0 1.0
curve2-8: 2.174354 0.967459 0.122898 0.0 0.0 1.0
curve2-9: 2.005615 1.033276 0.375587 0.0 0.0 1.0
curve2-10: 1.805182 1.000932 0.611382 0.0 0.0 1.0
curve2-11: 1.590107 0.937577 0.826820 0.0 0.0 1.0
curve2-12: 1.386392 0.841413 1.041824 0.0 0.0 1.0
curve2-13: 1.215699 0.717611 1.270269 0.0 0.0 1.0
curve2-14: 1.088761 0.606921 1.531584 0.0 0.0 1.0
curve2-15: 0.966395 0.468115 1.782068 0.0 0.0 1.0
curve2-16: 0.831312 0.275848 1.983674 0.0 0.0 1.0
curve2-17: 0.679717 0.039080 2.111777 0.0 0.0 1.0
curve2-18: 0.521615 -0.223383 2.167899 0.0 0.0 1.0
curve2-19: 0.363445 -0.490188 2.195075 0.0 0.0 1.0
curve2-20: 0.206059 -0.758828 2.204692 0.0 0.0 1.0
curve3-1: -1.537392 -0.854677 -1.097365 0.0 0.0 1.0
curve3-2: -1.668216 -0.724039 -0.982817 0.0 0.0 1.0
curve3-3: -1.784242 -0.584307 -0.863749 0.0 0.0 1.0
curve3-4: -1.860493 -0.439346 -0.721902 0.0 0.0 1.0
curve3-5: -1.911206 -0.335282 -0.538364 0.0 0.0 1.0
curve3-6: -1.928145 -0.242790 -0.342847 0.0 0.0 1.0
curve3-7: -1.915793 -0.191448 -0.132522 0.0 0.0 1.0
curve3-8: -1.821535 -0.141139 0.054958 0.0 0.0 1.0
curve3-9: -1.684788 -0.120465 0.222665 0.0 0.0 1.0
curve3-10: -1.545024 -0.110717 0.389071 0.0 0.0 1.0
curve3-11: -1.410309 -0.117357 0.559330 0.0 0.0 1.0
curve3-12: -1.275477 -0.136902 0.728914 0.0 0.0 1.0
curve3-13: -1.141089 -0.168197 0.896868 0.0 0.0 1.0
curve3-14: -1.006895 -0.213983 1.061847 0.0 0.0 1.0
curve3-15: -0.874742 -0.279529 1.221185 0.0 0.0 1.0
curve3-16: -0.745304 -0.364437 1.374011 0.0 0.0 1.0
curve3-17: -0.619864 -0.466519 1.518512 0.0 0.0 1.0
curve3-18: -0.511957 -0.605907 1.645756 0.0 0.0 1.0
curve3-19: -0.421315 -0.770158 1.755293 0.0 0.0 1.0
curve3-20: -0.341988 -0.947655 1.852735 0.0 0.0 1.0
curve4-1: -0.008345 -1.345013 0.867841 0.0 0.0 1.0
curve4-2: -0.010378 -1.346180 0.915138 0.0 0.0 1.0
curve4-3: -0.012543 -1.348727 0.962379 0.0 0.0 1.0
curve4-4: -0.014692 -1.351109 1.009630 0.0 0.0 1.0
curve4-5: -0.016737 -1.352399 1.056926 0.0 0.0 1.0
curve4-6: -0.018620 -1.352004 1.104244 0.0 0.0 1.0
curve4-7: -0.020301 -1.349548 1.151506 0.0 0.0 1.0
curve4-8: -0.021754 -1.344802 1.198600 0.0 0.0 1.0
curve4-9: -0.022885 -1.337994 1.245452 0.0 0.0 1.0
curve4-10: -0.023225 -1.329291 1.291995 0.0 0.0 1.0
curve4-11: -0.022211 -1.314697 1.336949 0.0 0.0 1.0
curve4-12: -0.021672 -1.293342 1.379208 0.0 0.0 1.0
curve4-13: -0.022828 -1.272966 1.421938 0.0 0.0 1.0
curve4-14: -0.024817 -1.254198 1.465374 0.0 0.0 1.0
curve4-15: -0.027345 -1.234891 1.508544 0.0 0.0 1.0
curve4-16: -0.030399 -1.214680 1.551265 0.0 0.0 1.0
curve4-17: -0.033940 -1.193640 1.593546 0.0 0.0 1.0
curve4-18: -0.037856 -1.171968 1.635473 0.0 0.0 1.0
curve4-19: -0.041911 -1.150062 1.677266 0.0 0.0 1.0
curve4-20: -0.045661 -1.128670 1.719351 0.0 0.0 1.0
