# Supplementary material for: Semicircular canal shape diversity among modern lepidosaurs: life habit, size, allometry
Source: BMC Ecol Evol. 2023 Apr 12;23:10. doi: 10.1186/s12862-023-02113-1 (PMC10091843; doi:10.1186/s12862-023-02113-1)
Supplement: Supplementary file 3 — Additional file 3. Curve landmark data used in the manuscript. [file 12862_2023_2113_MOESM3_ESM.zip › Tiliqua_scincoides_CURVES.ver]

curve1-1: 2.211443 1.711700 -0.736151 0.0 0.0 1.0
curve1-2: 1.778964 2.013920 -0.679109 0.0 0.0 1.0
curve1-3: 1.320230 2.269756 -0.603346 0.0 0.0 1.0
curve1-4: 0.827547 2.448462 -0.528426 0.0 0.0 1.0
curve1-5: 0.318694 2.593862 -0.489124 0.0 0.0 1.0
curve1-6: -0.207802 2.656010 -0.472945 0.0 0.0 1.0
curve1-7: -0.738069 2.673317 -0.458822 0.0 0.0 1.0
curve1-8: -1.267752 2.642666 -0.452522 0.0 0.0 1.0
curve1-9: -1.791955 2.564286 -0.473392 0.0 0.0 1.0
curve1-10: -2.293538 2.417473 -0.549489 0.0 0.0 1.0
curve1-11: -2.738516 2.137240 -0.618036 0.0 0.0 1.0
curve1-12: -3.055689 1.726896 -0.654696 0.0 0.0 1.0
curve1-13: -3.186541 1.231924 -0.529776 0.0 0.0 1.0
curve1-14: -3.112637 0.759640 -0.303089 0.0 0.0 1.0
curve1-15: -2.977102 0.301203 -0.076648 0.0 0.0 1.0
curve1-16: -2.706533 -0.079569 0.174418 0.0 0.0 1.0
curve1-17: -2.409286 -0.415661 0.452409 0.0 0.0 1.0
curve1-18: -2.068299 -0.661292 0.775164 0.0 0.0 1.0
curve1-19: -1.690650 -0.846510 1.098862 0.0 0.0 1.0
curve1-20: -1.281215 -0.982070 1.407891 0.0 0.0 1.0
curve2-1: 3.684081 0.655113 -1.713391 0.0 0.0 1.0
curve2-2: 3.937656 0.707771 -1.454484 0.0 0.0 1.0
curve2-3: 4.084214 0.758915 -1.124493 0.0 0.0 1.0
curve2-4: 3.981446 0.795090 -0.787859 0.0 0.0 1.0
curve2-5: 3.730915 0.831134 -0.525973 0.0 0.0 1.0
curve2-6: 3.446383 0.851747 -0.295970 0.0 0.0 1.0
curve2-7: 3.172904 0.869309 -0.052422 0.0 0.0 1.0
curve2-8: 2.919985 0.854605 0.210883 0.0 0.0 1.0
curve2-9: 2.739228 0.796001 0.521515 0.0 0.0 1.0
curve2-10: 2.601740 0.677919 0.839566 0.0 0.0 1.0
curve2-11: 2.448887 0.557160 1.150184 0.0 0.0 1.0
curve2-12: 2.271412 0.407294 1.433561 0.0 0.0 1.0
curve2-13: 2.074916 0.248405 1.699251 0.0 0.0 1.0
curve2-14: 1.853753 0.067974 1.928922 0.0 0.0 1.0
curve2-15: 1.627129 -0.122687 2.145167 0.0 0.0 1.0
curve2-16: 1.404892 -0.310603 2.368234 0.0 0.0 1.0
curve2-17: 1.162639 -0.522783 2.541877 0.0 0.0 1.0
curve2-18: 0.903586 -0.755464 2.655631 0.0 0.0 1.0
curve2-19: 0.636438 -1.002641 2.692205 0.0 0.0 1.0
curve2-20: 0.369699 -1.253674 2.682033 0.0 0.0 1.0
curve3-1: -3.413309 0.825351 -1.353414 0.0 0.0 1.0
curve3-2: -3.469077 1.066221 -1.115574 0.0 0.0 1.0
curve3-3: -3.486147 1.209271 -0.802465 0.0 0.0 1.0
curve3-4: -3.459090 1.274170 -0.465905 0.0 0.0 1.0
curve3-5: -3.371337 1.319205 -0.135090 0.0 0.0 1.0
curve3-6: -3.228193 1.326800 0.178263 0.0 0.0 1.0
curve3-7: -3.068027 1.301123 0.483167 0.0 0.0 1.0
curve3-8: -2.873092 1.217111 0.754027 0.0 0.0 1.0
curve3-9: -2.661530 1.126643 1.011606 0.0 0.0 1.0
curve3-10: -2.437165 1.025212 1.253709 0.0 0.0 1.0
curve3-11: -2.213526 0.908859 1.489813 0.0 0.0 1.0
curve3-12: -1.997404 0.776082 1.724045 0.0 0.0 1.0
curve3-13: -1.767295 0.631087 1.936833 0.0 0.0 1.0
curve3-14: -1.519949 0.492031 2.133552 0.0 0.0 1.0
curve3-15: -1.267832 0.342872 2.316432 0.0 0.0 1.0
curve3-16: -1.040236 0.162933 2.481344 0.0 0.0 1.0
curve3-17: -0.855031 -0.099677 2.607695 0.0 0.0 1.0
curve3-18: -0.687786 -0.384841 2.706641 0.0 0.0 1.0
curve3-19: -0.531045 -0.688725 2.749657 0.0 0.0 1.0
curve3-20: -0.427849 -1.001355 2.657567 0.0 0.0 1.0
curve4-1: -0.804981 -1.315140 0.524389 0.0 0.0 1.0
curve4-2: -0.779366 -1.369485 0.610787 0.0 0.0 1.0
curve4-3: -0.753709 -1.424947 0.696522 0.0 0.0 1.0
curve4-4: -0.728438 -1.470557 0.787963 0.0 0.0 1.0
curve4-5: -0.703753 -1.506887 0.883654 0.0 0.0 1.0
curve4-6: -0.680156 -1.537935 0.981479 0.0 0.0 1.0
curve4-7: -0.660941 -1.572457 1.079088 0.0 0.0 1.0
curve4-8: -0.645629 -1.606058 1.177692 0.0 0.0 1.0
curve4-9: -0.627164 -1.625567 1.279371 0.0 0.0 1.0
curve4-10: -0.602184 -1.629850 1.381528 0.0 0.0 1.0
curve4-11: -0.572945 -1.625990 1.482616 0.0 0.0 1.0
curve4-12: -0.541231 -1.617739 1.582698 0.0 0.0 1.0
curve4-13: -0.507650 -1.604090 1.681566 0.0 0.0 1.0
curve4-14: -0.472413 -1.584936 1.778935 0.0 0.0 1.0
curve4-15: -0.435766 -1.560832 1.874674 0.0 0.0 1.0
curve4-16: -0.397993 -1.532559 1.968825 0.0 0.0 1.0
curve4-17: -0.359417 -1.501167 2.061658 0.0 0.0 1.0
curve4-18: -0.320420 -1.468086 2.153728 0.0 0.0 1.0
curve4-19: -0.281513 -1.435374 2.245966 0.0 0.0 1.0
curve4-20: -0.243536 -1.406305 2.339780 0.0 0.0 1.0
