# Supplementary material for: Semicircular canal shape diversity among modern lepidosaurs: life habit, size, allometry
Source: BMC Ecol Evol. 2023 Apr 12;23:10. doi: 10.1186/s12862-023-02113-1 (PMC10091843; doi:10.1186/s12862-023-02113-1)
Supplement: Supplementary file 3 — Additional file 3. Curve landmark data used in the manuscript. [file 12862_2023_2113_MOESM3_ESM.zip › Tupinambis_teguixin_CURVES.ver]

curve1-1: 1.861831 0.849595 -0.789755 0.0 0.0 1.0
curve1-2: 1.545430 1.178278 -0.724538 0.0 0.0 1.0
curve1-3: 1.179508 1.457345 -0.698536 0.0 0.0 1.0
curve1-4: 0.813807 1.737458 -0.712531 0.0 0.0 1.0
curve1-5: 0.388598 1.912381 -0.717287 0.0 0.0 1.0
curve1-6: -0.056342 2.031615 -0.694215 0.0 0.0 1.0
curve1-7: -0.509747 2.097695 -0.650871 0.0 0.0 1.0
curve1-8: -0.966787 2.049782 -0.622419 0.0 0.0 1.0
curve1-9: -1.415956 1.945609 -0.621847 0.0 0.0 1.0
curve1-10: -1.829480 1.750940 -0.654275 0.0 0.0 1.0
curve1-11: -2.147840 1.419120 -0.672672 0.0 0.0 1.0
curve1-12: -2.384348 1.026370 -0.671549 0.0 0.0 1.0
curve1-13: -2.438174 0.571258 -0.639196 0.0 0.0 1.0
curve1-14: -2.491064 0.119842 -0.561679 0.0 0.0 1.0
curve1-15: -2.448860 -0.304350 -0.407302 0.0 0.0 1.0
curve1-16: -2.300769 -0.693380 -0.208924 0.0 0.0 1.0
curve1-17: -2.077118 -1.026497 0.014922 0.0 0.0 1.0
curve1-18: -1.819400 -1.295549 0.286537 0.0 0.0 1.0
curve1-19: -1.539068 -1.496887 0.591270 0.0 0.0 1.0
curve1-20: -1.244445 -1.647129 0.912581 0.0 0.0 1.0
curve2-1: 4.169309 -0.205748 -1.831574 0.0 0.0 1.0
curve2-2: 4.534666 -0.152172 -1.576748 0.0 0.0 1.0
curve2-3: 4.738619 -0.069981 -1.185236 0.0 0.0 1.0
curve2-4: 4.779827 0.027363 -0.747622 0.0 0.0 1.0
curve2-5: 4.788362 0.152063 -0.314410 0.0 0.0 1.0
curve2-6: 4.579641 0.272474 0.062602 0.0 0.0 1.0
curve2-7: 4.269862 0.373255 0.371863 0.0 0.0 1.0
curve2-8: 3.893163 0.422991 0.615157 0.0 0.0 1.0
curve2-9: 3.518934 0.421187 0.864965 0.0 0.0 1.0
curve2-10: 3.195288 0.354892 1.172488 0.0 0.0 1.0
curve2-11: 2.909281 0.281787 1.513847 0.0 0.0 1.0
curve2-12: 2.627330 0.170249 1.848081 0.0 0.0 1.0
curve2-13: 2.322404 0.012387 2.139103 0.0 0.0 1.0
curve2-14: 2.025427 -0.192543 2.409767 0.0 0.0 1.0
curve2-15: 1.752163 -0.380537 2.715852 0.0 0.0 1.0
curve2-16: 1.450918 -0.609750 2.961499 0.0 0.0 1.0
curve2-17: 1.138164 -0.867879 3.152386 0.0 0.0 1.0
curve2-18: 0.787340 -1.144981 3.212927 0.0 0.0 1.0
curve2-19: 0.429981 -1.419441 3.193459 0.0 0.0 1.0
curve2-20: 0.073464 -1.690780 3.137982 0.0 0.0 1.0
curve3-1: -2.613854 -0.009726 -1.966237 0.0 0.0 1.0
curve3-2: -2.781718 0.214106 -1.742235 0.0 0.0 1.0
curve3-3: -2.917497 0.424176 -1.486622 0.0 0.0 1.0
curve3-4: -2.994571 0.605308 -1.187776 0.0 0.0 1.0
curve3-5: -2.961002 0.709329 -0.847275 0.0 0.0 1.0
curve3-6: -2.913832 0.798324 -0.503269 0.0 0.0 1.0
curve3-7: -2.828127 0.851333 -0.159655 0.0 0.0 1.0
curve3-8: -2.717802 0.883488 0.179942 0.0 0.0 1.0
curve3-9: -2.573135 0.900791 0.505370 0.0 0.0 1.0
curve3-10: -2.410515 0.825680 0.815787 0.0 0.0 1.0
curve3-11: -2.259282 0.727903 1.125584 0.0 0.0 1.0
curve3-12: -2.096332 0.573622 1.404486 0.0 0.0 1.0
curve3-13: -1.915222 0.394159 1.656477 0.0 0.0 1.0
curve3-14: -1.712911 0.202265 1.881346 0.0 0.0 1.0
curve3-15: -1.509117 -0.025610 2.068027 0.0 0.0 1.0
curve3-16: -1.338939 -0.277280 2.258158 0.0 0.0 1.0
curve3-17: -1.209294 -0.551869 2.447519 0.0 0.0 1.0
curve3-18: -1.118093 -0.859839 2.606338 0.0 0.0 1.0
curve3-19: -0.990613 -1.162680 2.749424 0.0 0.0 1.0
curve3-20: -0.848859 -1.474726 2.854223 0.0 0.0 1.0
curve4-1: -0.622258 -2.055871 0.002666 0.0 0.0 1.0
curve4-2: -0.570809 -2.077728 0.118734 0.0 0.0 1.0
curve4-3: -0.516673 -2.101031 0.233327 0.0 0.0 1.0
curve4-4: -0.467386 -2.121726 0.350558 0.0 0.0 1.0
curve4-5: -0.425308 -2.138565 0.471162 0.0 0.0 1.0
curve4-6: -0.390301 -2.151649 0.594468 0.0 0.0 1.0
curve4-7: -0.358874 -2.163519 0.718875 0.0 0.0 1.0
curve4-8: -0.328070 -2.177584 0.843203 0.0 0.0 1.0
curve4-9: -0.310644 -2.184641 0.970483 0.0 0.0 1.0
curve4-10: -0.306273 -2.180443 1.099180 0.0 0.0 1.0
curve4-11: -0.304611 -2.172487 1.227787 0.0 0.0 1.0
curve4-12: -0.303641 -2.163077 1.356303 0.0 0.0 1.0
curve4-13: -0.305312 -2.151343 1.484618 0.0 0.0 1.0
curve4-14: -0.309725 -2.137307 1.612637 0.0 0.0 1.0
curve4-15: -0.316536 -2.121263 1.740315 0.0 0.0 1.0
curve4-16: -0.325333 -2.103561 1.867653 0.0 0.0 1.0
curve4-17: -0.335595 -2.084640 1.994707 0.0 0.0 1.0
curve4-18: -0.346630 -2.065076 2.121603 0.0 0.0 1.0
curve4-19: -0.357446 -2.045694 2.248542 0.0 0.0 1.0
curve4-20: -0.366472 -2.027802 2.375833 0.0 0.0 1.0
