# Supplementary material for: Semicircular canal shape diversity among modern lepidosaurs: life habit, size, allometry
Source: BMC Ecol Evol. 2023 Apr 12;23:10. doi: 10.1186/s12862-023-02113-1 (PMC10091843; doi:10.1186/s12862-023-02113-1)
Supplement: Supplementary file 3 — Additional file 3. Curve landmark data used in the manuscript. [file 12862_2023_2113_MOESM3_ESM.zip › Uma_scoparia_CURVES.ver]

curve1-1: 0.392821 0.928588 -0.503337 0.0 0.0 1.0
curve1-2: 0.264439 1.042835 -0.522848 0.0 0.0 1.0
curve1-3: 0.123514 1.141300 -0.538762 0.0 0.0 1.0
curve1-4: -0.038026 1.202410 -0.546454 0.0 0.0 1.0
curve1-5: -0.205239 1.246983 -0.551509 0.0 0.0 1.0
curve1-6: -0.377402 1.258946 -0.549803 0.0 0.0 1.0
curve1-7: -0.547866 1.231864 -0.537819 0.0 0.0 1.0
curve1-8: -0.715588 1.191066 -0.524011 0.0 0.0 1.0
curve1-9: -0.874481 1.125616 -0.509774 0.0 0.0 1.0
curve1-10: -0.998925 1.012057 -0.472561 0.0 0.0 1.0
curve1-11: -1.104643 0.885093 -0.420733 0.0 0.0 1.0
curve1-12: -1.193513 0.748050 -0.364178 0.0 0.0 1.0
curve1-13: -1.235706 0.596746 -0.292905 0.0 0.0 1.0
curve1-14: -1.246977 0.444790 -0.210714 0.0 0.0 1.0
curve1-15: -1.245203 0.294909 -0.124176 0.0 0.0 1.0
curve1-16: -1.215870 0.150501 -0.033765 0.0 0.0 1.0
curve1-17: -1.156157 0.017479 0.059410 0.0 0.0 1.0
curve1-18: -1.087529 -0.110106 0.154302 0.0 0.0 1.0
curve1-19: -1.000096 -0.223868 0.249993 0.0 0.0 1.0
curve1-20: -0.870553 -0.295340 0.338710 0.0 0.0 1.0
curve2-1: 1.300438 -0.046280 -1.146975 0.0 0.0 1.0
curve2-2: 1.526701 -0.050529 -1.106617 0.0 0.0 1.0
curve2-3: 1.727994 -0.034499 -0.999588 0.0 0.0 1.0
curve2-4: 1.870945 0.002600 -0.827606 0.0 0.0 1.0
curve2-5: 1.945961 0.059587 -0.617710 0.0 0.0 1.0
curve2-6: 1.933191 0.129417 -0.402606 0.0 0.0 1.0
curve2-7: 1.860367 0.210000 -0.200122 0.0 0.0 1.0
curve2-8: 1.726063 0.285009 -0.029669 0.0 0.0 1.0
curve2-9: 1.576018 0.348228 0.132876 0.0 0.0 1.0
curve2-10: 1.405788 0.403289 0.277408 0.0 0.0 1.0
curve2-11: 1.236184 0.440259 0.428372 0.0 0.0 1.0
curve2-12: 1.079129 0.487959 0.589395 0.0 0.0 1.0
curve2-13: 0.924346 0.488075 0.756052 0.0 0.0 1.0
curve2-14: 0.769388 0.425657 0.914124 0.0 0.0 1.0
curve2-15: 0.657159 0.326201 1.087206 0.0 0.0 1.0
curve2-16: 0.554239 0.209988 1.256923 0.0 0.0 1.0
curve2-17: 0.451826 0.096523 1.428862 0.0 0.0 1.0
curve2-18: 0.352366 -0.028885 1.593700 0.0 0.0 1.0
curve2-19: 0.209437 -0.164972 1.710110 0.0 0.0 1.0
curve2-20: 0.017341 -0.284410 1.740591 0.0 0.0 1.0
curve3-1: -1.265252 0.144962 -1.018190 0.0 0.0 1.0
curve3-2: -1.347957 0.275543 -0.917135 0.0 0.0 1.0
curve3-3: -1.428238 0.405272 -0.813085 0.0 0.0 1.0
curve3-4: -1.489916 0.527005 -0.688950 0.0 0.0 1.0
curve3-5: -1.532839 0.635427 -0.545774 0.0 0.0 1.0
curve3-6: -1.533325 0.709273 -0.379351 0.0 0.0 1.0
curve3-7: -1.478278 0.763695 -0.211682 0.0 0.0 1.0
curve3-8: -1.389115 0.801751 -0.055748 0.0 0.0 1.0
curve3-9: -1.264486 0.814293 0.080021 0.0 0.0 1.0
curve3-10: -1.139042 0.831148 0.214540 0.0 0.0 1.0
curve3-11: -0.996068 0.832380 0.330588 0.0 0.0 1.0
curve3-12: -0.852742 0.805290 0.443943 0.0 0.0 1.0
curve3-13: -0.705649 0.766683 0.548613 0.0 0.0 1.0
curve3-14: -0.568211 0.699599 0.651817 0.0 0.0 1.0
curve3-15: -0.447362 0.619033 0.765857 0.0 0.0 1.0
curve3-16: -0.358186 0.511190 0.884998 0.0 0.0 1.0
curve3-17: -0.276047 0.379535 0.984983 0.0 0.0 1.0
curve3-18: -0.201854 0.226342 1.052907 0.0 0.0 1.0
curve3-19: -0.198986 0.061957 1.134432 0.0 0.0 1.0
curve3-20: -0.266370 -0.089140 1.215633 0.0 0.0 1.0
curve4-1: -0.683215 -0.554281 0.279307 0.0 0.0 1.0
curve4-2: -0.679914 -0.547190 0.322710 0.0 0.0 1.0
curve4-3: -0.677736 -0.540087 0.366188 0.0 0.0 1.0
curve4-4: -0.674667 -0.532993 0.409611 0.0 0.0 1.0
curve4-5: -0.669885 -0.525923 0.452882 0.0 0.0 1.0
curve4-6: -0.663291 -0.518890 0.495921 0.0 0.0 1.0
curve4-7: -0.655056 -0.511903 0.538684 0.0 0.0 1.0
curve4-8: -0.645601 -0.505410 0.581272 0.0 0.0 1.0
curve4-9: -0.634894 -0.500288 0.623749 0.0 0.0 1.0
curve4-10: -0.621995 -0.496304 0.665732 0.0 0.0 1.0
curve4-11: -0.606891 -0.491238 0.706853 0.0 0.0 1.0
curve4-12: -0.591409 -0.483290 0.747375 0.0 0.0 1.0
curve4-13: -0.576576 -0.473146 0.787653 0.0 0.0 1.0
curve4-14: -0.562293 -0.461635 0.827764 0.0 0.0 1.0
curve4-15: -0.547834 -0.448676 0.867366 0.0 0.0 1.0
curve4-16: -0.533115 -0.434133 0.906316 0.0 0.0 1.0
curve4-17: -0.518155 -0.418009 0.944545 0.0 0.0 1.0
curve4-18: -0.503012 -0.400577 0.982125 0.0 0.0 1.0
curve4-19: -0.487800 -0.382631 1.019435 0.0 0.0 1.0
curve4-20: -0.472733 -0.365745 1.057289 0.0 0.0 1.0
