# Supplementary material for: Semicircular canal shape diversity among modern lepidosaurs: life habit, size, allometry
Source: BMC Ecol Evol. 2023 Apr 12;23:10. doi: 10.1186/s12862-023-02113-1 (PMC10091843; doi:10.1186/s12862-023-02113-1)
Supplement: Supplementary file 3 — Additional file 3. Curve landmark data used in the manuscript. [file 12862_2023_2113_MOESM3_ESM.zip › Uranoscodon_superciliosus_CURVES.ver]

curve1-1: 0.970808 1.035076 -0.371743 0.0 0.0 1.0
curve1-2: 0.732650 1.255519 -0.435859 0.0 0.0 1.0
curve1-3: 0.470187 1.448024 -0.491720 0.0 0.0 1.0
curve1-4: 0.170589 1.582668 -0.530068 0.0 0.0 1.0
curve1-5: -0.146180 1.673192 -0.552187 0.0 0.0 1.0
curve1-6: -0.476589 1.677103 -0.554696 0.0 0.0 1.0
curve1-7: -0.805651 1.643251 -0.557668 0.0 0.0 1.0
curve1-8: -1.103507 1.507405 -0.542880 0.0 0.0 1.0
curve1-9: -1.368488 1.315496 -0.493299 0.0 0.0 1.0
curve1-10: -1.561723 1.064291 -0.409819 0.0 0.0 1.0
curve1-11: -1.699119 0.787725 -0.290780 0.0 0.0 1.0
curve1-12: -1.760658 0.501284 -0.141152 0.0 0.0 1.0
curve1-13: -1.782325 0.215971 0.025258 0.0 0.0 1.0
curve1-14: -1.758621 -0.060240 0.204743 0.0 0.0 1.0
curve1-15: -1.704768 -0.328834 0.390570 0.0 0.0 1.0
curve1-16: -1.614852 -0.582883 0.580854 0.0 0.0 1.0
curve1-17: -1.473143 -0.811897 0.773149 0.0 0.0 1.0
curve1-18: -1.265445 -0.989765 0.957648 0.0 0.0 1.0
curve1-19: -1.030408 -1.137064 1.137667 0.0 0.0 1.0
curve1-20: -0.773320 -1.254625 1.309792 0.0 0.0 1.0
curve2-1: 2.943411 -0.277907 -1.122142 0.0 0.0 1.0
curve2-2: 3.140000 -0.117482 -0.895572 0.0 0.0 1.0
curve2-3: 3.280124 0.014447 -0.623701 0.0 0.0 1.0
curve2-4: 3.257387 0.047993 -0.286905 0.0 0.0 1.0
curve2-5: 3.184814 0.012144 0.041027 0.0 0.0 1.0
curve2-6: 3.099337 -0.019648 0.362752 0.0 0.0 1.0
curve2-7: 2.934784 0.037628 0.654593 0.0 0.0 1.0
curve2-8: 2.757491 0.123376 0.931949 0.0 0.0 1.0
curve2-9: 2.572843 0.226178 1.198547 0.0 0.0 1.0
curve2-10: 2.376489 0.336444 1.453540 0.0 0.0 1.0
curve2-11: 2.159292 0.441887 1.693030 0.0 0.0 1.0
curve2-12: 1.912560 0.512447 1.915643 0.0 0.0 1.0
curve2-13: 1.653923 0.498434 2.134539 0.0 0.0 1.0
curve2-14: 1.396924 0.416059 2.341408 0.0 0.0 1.0
curve2-15: 1.143173 0.309663 2.541453 0.0 0.0 1.0
curve2-16: 0.899011 0.155699 2.719417 0.0 0.0 1.0
curve2-17: 0.675517 -0.070760 2.838591 0.0 0.0 1.0
curve2-18: 0.456603 -0.312552 2.935039 0.0 0.0 1.0
curve2-19: 0.267406 -0.587843 2.995870 0.0 0.0 1.0
curve2-20: 0.100468 -0.883135 3.019717 0.0 0.0 1.0
curve3-1: -1.822157 -0.290103 -0.977558 0.0 0.0 1.0
curve3-2: -1.979460 -0.087614 -0.864690 0.0 0.0 1.0
curve3-3: -2.104181 0.100236 -0.699492 0.0 0.0 1.0
curve3-4: -2.201957 0.266491 -0.497545 0.0 0.0 1.0
curve3-5: -2.227829 0.394014 -0.249689 0.0 0.0 1.0
curve3-6: -2.211840 0.492026 0.011112 0.0 0.0 1.0
curve3-7: -2.129489 0.553812 0.271752 0.0 0.0 1.0
curve3-8: -2.011142 0.617896 0.516509 0.0 0.0 1.0
curve3-9: -1.864397 0.632618 0.754566 0.0 0.0 1.0
curve3-10: -1.732980 0.629303 1.002144 0.0 0.0 1.0
curve3-11: -1.602101 0.601141 1.248366 0.0 0.0 1.0
curve3-12: -1.462667 0.561968 1.488415 0.0 0.0 1.0
curve3-13: -1.319882 0.533114 1.727925 0.0 0.0 1.0
curve3-14: -1.161642 0.446245 1.941083 0.0 0.0 1.0
curve3-15: -1.000224 0.323924 2.134745 0.0 0.0 1.0
curve3-16: -0.840016 0.157351 2.292134 0.0 0.0 1.0
curve3-17: -0.689456 -0.038218 2.425052 0.0 0.0 1.0
curve3-18: -0.559068 -0.266850 2.515892 0.0 0.0 1.0
curve3-19: -0.449645 -0.522021 2.553836 0.0 0.0 1.0
curve3-20: -0.371751 -0.788914 2.526138 0.0 0.0 1.0
curve4-1: -0.484511 -1.565208 0.618167 0.0 0.0 1.0
curve4-2: -0.477796 -1.586933 0.700143 0.0 0.0 1.0
curve4-3: -0.471413 -1.612111 0.781183 0.0 0.0 1.0
curve4-4: -0.464828 -1.635216 0.862813 0.0 0.0 1.0
curve4-5: -0.457782 -1.653382 0.945636 0.0 0.0 1.0
curve4-6: -0.450203 -1.665370 1.029525 0.0 0.0 1.0
curve4-7: -0.442118 -1.670942 1.114038 0.0 0.0 1.0
curve4-8: -0.433060 -1.671534 1.198647 0.0 0.0 1.0
curve4-9: -0.421317 -1.667128 1.282779 0.0 0.0 1.0
curve4-10: -0.407402 -1.649889 1.364807 0.0 0.0 1.0
curve4-11: -0.397357 -1.623061 1.444923 0.0 0.0 1.0
curve4-12: -0.391485 -1.597391 1.525838 0.0 0.0 1.0
curve4-13: -0.387698 -1.574197 1.607627 0.0 0.0 1.0
curve4-14: -0.385494 -1.550493 1.689327 0.0 0.0 1.0
curve4-15: -0.384904 -1.525253 1.770594 0.0 0.0 1.0
curve4-16: -0.385829 -1.498585 1.851401 0.0 0.0 1.0
curve4-17: -0.388048 -1.470712 1.931775 0.0 0.0 1.0
curve4-18: -0.391150 -1.442022 2.011833 0.0 0.0 1.0
curve4-19: -0.394415 -1.413181 2.091832 0.0 0.0 1.0
curve4-20: -0.396632 -1.385310 2.172204 0.0 0.0 1.0
