# Supplementary material for: Semicircular canal shape diversity among modern lepidosaurs: life habit, size, allometry
Source: BMC Ecol Evol. 2023 Apr 12;23:10. doi: 10.1186/s12862-023-02113-1 (PMC10091843; doi:10.1186/s12862-023-02113-1)
Supplement: Supplementary file 3 — Additional file 3. Curve landmark data used in the manuscript. [file 12862_2023_2113_MOESM3_ESM.zip › Uromastyx_aegyptia_CURVES.ver]

curve1-1: 1.289377 1.332290 -0.974262 0.0 0.0 1.0
curve1-2: 0.997495 1.529399 -0.982342 0.0 0.0 1.0
curve1-3: 0.692172 1.704321 -0.994932 0.0 0.0 1.0
curve1-4: 0.370928 1.847218 -1.017324 0.0 0.0 1.0
curve1-5: 0.044631 1.972145 -1.059706 0.0 0.0 1.0
curve1-6: -0.302900 2.024216 -1.073904 0.0 0.0 1.0
curve1-7: -0.654252 2.040641 -1.056743 0.0 0.0 1.0
curve1-8: -0.996702 1.985367 -1.004053 0.0 0.0 1.0
curve1-9: -1.322083 1.864808 -0.943145 0.0 0.0 1.0
curve1-10: -1.569873 1.644150 -0.874978 0.0 0.0 1.0
curve1-11: -1.725685 1.343158 -0.778763 0.0 0.0 1.0
curve1-12: -1.830953 1.022213 -0.681914 0.0 0.0 1.0
curve1-13: -1.866815 0.695854 -0.554819 0.0 0.0 1.0
curve1-14: -1.869572 0.375195 -0.409528 0.0 0.0 1.0
curve1-15: -1.786407 0.080039 -0.238278 0.0 0.0 1.0
curve1-16: -1.672856 -0.199610 -0.056479 0.0 0.0 1.0
curve1-17: -1.516145 -0.449496 0.134314 0.0 0.0 1.0
curve1-18: -1.322962 -0.669666 0.330187 0.0 0.0 1.0
curve1-19: -1.115342 -0.875208 0.526768 0.0 0.0 1.0
curve1-20: -0.886836 -1.057489 0.723458 0.0 0.0 1.0
curve2-1: 3.116588 0.240114 -2.446089 0.0 0.0 1.0
curve2-2: 3.489230 0.366466 -2.217887 0.0 0.0 1.0
curve2-3: 3.754217 0.459142 -1.866924 0.0 0.0 1.0
curve2-4: 3.860964 0.452421 -1.429239 0.0 0.0 1.0
curve2-5: 3.778730 0.473187 -0.984073 0.0 0.0 1.0
curve2-6: 3.620888 0.617977 -0.586825 0.0 0.0 1.0
curve2-7: 3.375404 0.786074 -0.244245 0.0 0.0 1.0
curve2-8: 3.165719 0.842512 0.155430 0.0 0.0 1.0
curve2-9: 2.983880 0.820538 0.571718 0.0 0.0 1.0
curve2-10: 2.789610 0.760358 0.979182 0.0 0.0 1.0
curve2-11: 2.567801 0.730351 1.375882 0.0 0.0 1.0
curve2-12: 2.319814 0.713771 1.757306 0.0 0.0 1.0
curve2-13: 2.051929 0.640061 2.118046 0.0 0.0 1.0
curve2-14: 1.785790 0.532008 2.471398 0.0 0.0 1.0
curve2-15: 1.506448 0.356235 2.784688 0.0 0.0 1.0
curve2-16: 1.218370 0.156928 3.075791 0.0 0.0 1.0
curve2-17: 0.923524 -0.107137 3.299050 0.0 0.0 1.0
curve2-18: 0.639016 -0.403474 3.494923 0.0 0.0 1.0
curve2-19: 0.337853 -0.727982 3.596179 0.0 0.0 1.0
curve2-20: -0.018165 -1.006355 3.566407 0.0 0.0 1.0
curve3-1: -1.735303 -0.201383 -1.642101 0.0 0.0 1.0
curve3-2: -1.952620 0.061153 -1.545383 0.0 0.0 1.0
curve3-3: -2.139297 0.324869 -1.402648 0.0 0.0 1.0
curve3-4: -2.277968 0.577805 -1.197012 0.0 0.0 1.0
curve3-5: -2.309679 0.784654 -0.916986 0.0 0.0 1.0
curve3-6: -2.260209 0.963588 -0.615173 0.0 0.0 1.0
curve3-7: -2.137675 1.097177 -0.313177 0.0 0.0 1.0
curve3-8: -1.948975 1.167768 -0.021769 0.0 0.0 1.0
curve3-9: -1.713238 1.204644 0.238084 0.0 0.0 1.0
curve3-10: -1.452041 1.151112 0.470678 0.0 0.0 1.0
curve3-11: -1.214853 1.069781 0.721046 0.0 0.0 1.0
curve3-12: -0.995901 0.930247 0.961238 0.0 0.0 1.0
curve3-13: -0.809040 0.772568 1.217793 0.0 0.0 1.0
curve3-14: -0.638017 0.611437 1.482965 0.0 0.0 1.0
curve3-15: -0.509163 0.427619 1.757107 0.0 0.0 1.0
curve3-16: -0.386198 0.244988 2.034832 0.0 0.0 1.0
curve3-17: -0.276060 0.066065 2.319411 0.0 0.0 1.0
curve3-18: -0.250045 -0.172537 2.579033 0.0 0.0 1.0
curve3-19: -0.305715 -0.449885 2.789450 0.0 0.0 1.0
curve3-20: -0.422828 -0.741413 2.952805 0.0 0.0 1.0
curve4-1: -0.310639 -1.486285 0.674930 0.0 0.0 1.0
curve4-2: -0.294500 -1.492621 0.783140 0.0 0.0 1.0
curve4-3: -0.276918 -1.499948 0.891069 0.0 0.0 1.0
curve4-4: -0.260488 -1.506484 0.999227 0.0 0.0 1.0
curve4-5: -0.246364 -1.511439 1.107793 0.0 0.0 1.0
curve4-6: -0.234844 -1.514614 1.216733 0.0 0.0 1.0
curve4-7: -0.225839 -1.516073 1.325946 0.0 0.0 1.0
curve4-8: -0.217629 -1.518095 1.435213 0.0 0.0 1.0
curve4-9: -0.209559 -1.522812 1.544407 0.0 0.0 1.0
curve4-10: -0.206508 -1.524694 1.653883 0.0 0.0 1.0
curve4-11: -0.210602 -1.516179 1.763037 0.0 0.0 1.0
curve4-12: -0.216932 -1.502280 1.871560 0.0 0.0 1.0
curve4-13: -0.223877 -1.486147 1.979737 0.0 0.0 1.0
curve4-14: -0.232578 -1.467144 2.087317 0.0 0.0 1.0
curve4-15: -0.243218 -1.445161 2.194153 0.0 0.0 1.0
curve4-16: -0.255622 -1.420469 2.300205 0.0 0.0 1.0
curve4-17: -0.269485 -1.393541 2.405531 0.0 0.0 1.0
curve4-18: -0.284298 -1.365160 2.510347 0.0 0.0 1.0
curve4-19: -0.299228 -1.336599 2.615098 0.0 0.0 1.0
curve4-20: -0.312901 -1.309962 2.720518 0.0 0.0 1.0
