# Supplementary material for: Semicircular canal shape diversity among modern lepidosaurs: life habit, size, allometry
Source: BMC Ecol Evol. 2023 Apr 12;23:10. doi: 10.1186/s12862-023-02113-1 (PMC10091843; doi:10.1186/s12862-023-02113-1)
Supplement: Supplementary file 3 — Additional file 3. Curve landmark data used in the manuscript. [file 12862_2023_2113_MOESM3_ESM.zip › Urostrophus_vautieri_CURVES.ver]

curve1-1: 0.416210 0.739497 -0.436224 0.0 0.0 1.0
curve1-2: 0.282424 0.852291 -0.435525 0.0 0.0 1.0
curve1-3: 0.128588 0.934870 -0.433055 0.0 0.0 1.0
curve1-4: -0.038474 0.987626 -0.430514 0.0 0.0 1.0
curve1-5: -0.206506 1.037066 -0.435045 0.0 0.0 1.0
curve1-6: -0.380104 1.056844 -0.433954 0.0 0.0 1.0
curve1-7: -0.553056 1.036952 -0.416373 0.0 0.0 1.0
curve1-8: -0.721943 0.997887 -0.390736 0.0 0.0 1.0
curve1-9: -0.884230 0.939410 -0.361665 0.0 0.0 1.0
curve1-10: -1.019290 0.839249 -0.315597 0.0 0.0 1.0
curve1-11: -1.121114 0.711699 -0.252316 0.0 0.0 1.0
curve1-12: -1.200004 0.571626 -0.183279 0.0 0.0 1.0
curve1-13: -1.231867 0.416393 -0.110634 0.0 0.0 1.0
curve1-14: -1.211970 0.263252 -0.028484 0.0 0.0 1.0
curve1-15: -1.176868 0.119701 0.065638 0.0 0.0 1.0
curve1-16: -1.112206 -0.007147 0.166008 0.0 0.0 1.0
curve1-17: -0.995806 -0.090711 0.266267 0.0 0.0 1.0
curve1-18: -0.884585 -0.175843 0.371453 0.0 0.0 1.0
curve1-19: -0.768107 -0.249891 0.479172 0.0 0.0 1.0
curve1-20: -0.643003 -0.308259 0.587053 0.0 0.0 1.0
curve2-1: 1.798574 0.095634 -1.139995 0.0 0.0 1.0
curve2-2: 1.931691 0.196515 -1.016875 0.0 0.0 1.0
curve2-3: 2.003095 0.279071 -0.842828 0.0 0.0 1.0
curve2-4: 2.005813 0.327390 -0.642239 0.0 0.0 1.0
curve2-5: 1.947727 0.353794 -0.444486 0.0 0.0 1.0
curve2-6: 1.874230 0.386928 -0.253072 0.0 0.0 1.0
curve2-7: 1.766607 0.411269 -0.077010 0.0 0.0 1.0
curve2-8: 1.666527 0.425598 0.104644 0.0 0.0 1.0
curve2-9: 1.568634 0.432351 0.287909 0.0 0.0 1.0
curve2-10: 1.466604 0.425813 0.468947 0.0 0.0 1.0
curve2-11: 1.363348 0.413357 0.648803 0.0 0.0 1.0
curve2-12: 1.248346 0.374035 0.817490 0.0 0.0 1.0
curve2-13: 1.138632 0.332477 0.988993 0.0 0.0 1.0
curve2-14: 1.004845 0.267390 1.133831 0.0 0.0 1.0
curve2-15: 0.858922 0.202834 1.267056 0.0 0.0 1.0
curve2-16: 0.700633 0.127371 1.377431 0.0 0.0 1.0
curve2-17: 0.544200 0.015063 1.455335 0.0 0.0 1.0
curve2-18: 0.395183 -0.118786 1.509951 0.0 0.0 1.0
curve2-19: 0.256497 -0.271477 1.534490 0.0 0.0 1.0
curve2-20: 0.121081 -0.428192 1.551321 0.0 0.0 1.0
curve3-1: -1.360498 0.064747 -0.840656 0.0 0.0 1.0
curve3-2: -1.431546 0.178262 -0.725954 0.0 0.0 1.0
curve3-3: -1.488672 0.286026 -0.598984 0.0 0.0 1.0
curve3-4: -1.517860 0.379528 -0.452396 0.0 0.0 1.0
curve3-5: -1.540136 0.465145 -0.299835 0.0 0.0 1.0
curve3-6: -1.520801 0.525815 -0.136315 0.0 0.0 1.0
curve3-7: -1.466779 0.568511 0.026080 0.0 0.0 1.0
curve3-8: -1.392472 0.605523 0.181406 0.0 0.0 1.0
curve3-9: -1.284838 0.610857 0.320562 0.0 0.0 1.0
curve3-10: -1.173885 0.595731 0.456922 0.0 0.0 1.0
curve3-11: -1.064560 0.576029 0.594027 0.0 0.0 1.0
curve3-12: -0.951059 0.547256 0.725961 0.0 0.0 1.0
curve3-13: -0.834256 0.500202 0.849437 0.0 0.0 1.0
curve3-14: -0.718260 0.438868 0.967404 0.0 0.0 1.0
curve3-15: -0.602736 0.372903 1.083346 0.0 0.0 1.0
curve3-16: -0.485367 0.295732 1.189656 0.0 0.0 1.0
curve3-17: -0.385353 0.175295 1.269811 0.0 0.0 1.0
curve3-18: -0.304458 0.034648 1.338353 0.0 0.0 1.0
curve3-19: -0.256917 -0.130391 1.375248 0.0 0.0 1.0
curve3-20: -0.228150 -0.303195 1.394267 0.0 0.0 1.0
curve4-1: -0.390854 -0.719007 0.329565 0.0 0.0 1.0
curve4-2: -0.365172 -0.717099 0.372469 0.0 0.0 1.0
curve4-3: -0.338027 -0.715624 0.414488 0.0 0.0 1.0
curve4-4: -0.311185 -0.714059 0.456697 0.0 0.0 1.0
curve4-5: -0.285659 -0.712104 0.499697 0.0 0.0 1.0
curve4-6: -0.261919 -0.709637 0.543681 0.0 0.0 1.0
curve4-7: -0.240104 -0.706633 0.588619 0.0 0.0 1.0
curve4-8: -0.220175 -0.703122 0.634388 0.0 0.0 1.0
curve4-9: -0.201891 -0.699183 0.680807 0.0 0.0 1.0
curve4-10: -0.185038 -0.694887 0.727732 0.0 0.0 1.0
curve4-11: -0.170325 -0.690072 0.775317 0.0 0.0 1.0
curve4-12: -0.158585 -0.684553 0.823644 0.0 0.0 1.0
curve4-13: -0.149612 -0.678391 0.872489 0.0 0.0 1.0
curve4-14: -0.141506 -0.672008 0.921461 0.0 0.0 1.0
curve4-15: -0.132627 -0.665769 0.970316 0.0 0.0 1.0
curve4-16: -0.122940 -0.659689 1.019039 0.0 0.0 1.0
curve4-17: -0.114256 -0.653354 1.067915 0.0 0.0 1.0
curve4-18: -0.107351 -0.646582 1.117015 0.0 0.0 1.0
curve4-19: -0.102791 -0.639251 1.166307 0.0 0.0 1.0
curve4-20: -0.098019 -0.631970 1.215582 0.0 0.0 1.0
