# Supplementary material for: Semicircular canal shape diversity among modern lepidosaurs: life habit, size, allometry
Source: BMC Ecol Evol. 2023 Apr 12;23:10. doi: 10.1186/s12862-023-02113-1 (PMC10091843; doi:10.1186/s12862-023-02113-1)
Supplement: Supplementary file 3 — Additional file 3. Curve landmark data used in the manuscript. [file 12862_2023_2113_MOESM3_ESM.zip › Uta_stansburiana_CURVES.ver]

curve1-1: 0.258766 0.768148 0.004227 0.0 0.0 1.0
curve1-2: 0.153281 0.848733 0.006485 0.0 0.0 1.0
curve1-3: 0.044733 0.925069 0.008997 0.0 0.0 1.0
curve1-4: -0.077868 0.975127 0.012864 0.0 0.0 1.0
curve1-5: -0.208408 0.998853 0.017477 0.0 0.0 1.0
curve1-6: -0.336916 0.973150 0.023236 0.0 0.0 1.0
curve1-7: -0.455409 0.913557 0.031126 0.0 0.0 1.0
curve1-8: -0.569509 0.846034 0.037893 0.0 0.0 1.0
curve1-9: -0.663119 0.752800 0.046076 0.0 0.0 1.0
curve1-10: -0.737480 0.643584 0.059768 0.0 0.0 1.0
curve1-11: -0.795049 0.525008 0.072907 0.0 0.0 1.0
curve1-12: -0.816255 0.395616 0.092903 0.0 0.0 1.0
curve1-13: -0.842831 0.269825 0.126150 0.0 0.0 1.0
curve1-14: -0.875712 0.147894 0.167342 0.0 0.0 1.0
curve1-15: -0.897063 0.028466 0.221017 0.0 0.0 1.0
curve1-16: -0.899238 -0.092312 0.276311 0.0 0.0 1.0
curve1-17: -0.867754 -0.202824 0.335431 0.0 0.0 1.0
curve1-18: -0.785931 -0.286633 0.397798 0.0 0.0 1.0
curve1-19: -0.683716 -0.347767 0.456158 0.0 0.0 1.0
curve1-20: -0.575054 -0.399578 0.512274 0.0 0.0 1.0
curve2-1: 1.374420 0.139285 -0.563806 0.0 0.0 1.0
curve2-2: 1.460550 0.179555 -0.445857 0.0 0.0 1.0
curve2-3: 1.514627 0.218933 -0.309614 0.0 0.0 1.0
curve2-4: 1.538247 0.255137 -0.165056 0.0 0.0 1.0
curve2-5: 1.531207 0.284262 -0.016185 0.0 0.0 1.0
curve2-6: 1.487808 0.304255 0.126332 0.0 0.0 1.0
curve2-7: 1.404910 0.320066 0.252498 0.0 0.0 1.0
curve2-8: 1.293216 0.330465 0.353381 0.0 0.0 1.0
curve2-9: 1.162744 0.331467 0.431059 0.0 0.0 1.0
curve2-10: 1.019332 0.333247 0.478971 0.0 0.0 1.0
curve2-11: 0.876903 0.318828 0.527179 0.0 0.0 1.0
curve2-12: 0.753072 0.293743 0.611077 0.0 0.0 1.0
curve2-13: 0.651199 0.261562 0.718428 0.0 0.0 1.0
curve2-14: 0.557141 0.205357 0.823313 0.0 0.0 1.0
curve2-15: 0.460497 0.141457 0.921443 0.0 0.0 1.0
curve2-16: 0.373412 0.052378 1.006499 0.0 0.0 1.0
curve2-17: 0.283895 -0.056305 1.063260 0.0 0.0 1.0
curve2-18: 0.195752 -0.173273 1.102958 0.0 0.0 1.0
curve2-19: 0.111438 -0.297340 1.126373 0.0 0.0 1.0
curve2-20: 0.027764 -0.422260 1.147466 0.0 0.0 1.0
curve3-1: -1.030640 0.269750 -0.234709 0.0 0.0 1.0
curve3-2: -1.055298 0.298587 -0.148453 0.0 0.0 1.0
curve3-3: -1.063396 0.321581 -0.057746 0.0 0.0 1.0
curve3-4: -1.046846 0.334872 0.034148 0.0 0.0 1.0
curve3-5: -1.023158 0.348089 0.124589 0.0 0.0 1.0
curve3-6: -0.986412 0.355408 0.211027 0.0 0.0 1.0
curve3-7: -0.935503 0.349284 0.290202 0.0 0.0 1.0
curve3-8: -0.879011 0.335078 0.364510 0.0 0.0 1.0
curve3-9: -0.814638 0.317391 0.431160 0.0 0.0 1.0
curve3-10: -0.741564 0.292516 0.485363 0.0 0.0 1.0
curve3-11: -0.669728 0.256684 0.534977 0.0 0.0 1.0
curve3-12: -0.606846 0.214219 0.591089 0.0 0.0 1.0
curve3-13: -0.550952 0.169985 0.653026 0.0 0.0 1.0
curve3-14: -0.504150 0.120325 0.718051 0.0 0.0 1.0
curve3-15: -0.472253 0.054944 0.778062 0.0 0.0 1.0
curve3-16: -0.440174 -0.015841 0.831710 0.0 0.0 1.0
curve3-17: -0.409422 -0.090195 0.881089 0.0 0.0 1.0
curve3-18: -0.383794 -0.169900 0.924712 0.0 0.0 1.0
curve3-19: -0.362431 -0.253332 0.963445 0.0 0.0 1.0
curve3-20: -0.340591 -0.336359 1.002726 0.0 0.0 1.0
curve4-1: -0.398282 -0.502892 0.257316 0.0 0.0 1.0
curve4-2: -0.390342 -0.517904 0.293288 0.0 0.0 1.0
curve4-3: -0.382250 -0.533952 0.328784 0.0 0.0 1.0
curve4-4: -0.374296 -0.549060 0.364718 0.0 0.0 1.0
curve4-5: -0.366613 -0.562378 0.401409 0.0 0.0 1.0
curve4-6: -0.359244 -0.573717 0.438822 0.0 0.0 1.0
curve4-7: -0.352192 -0.583198 0.476810 0.0 0.0 1.0
curve4-8: -0.345714 -0.591798 0.515111 0.0 0.0 1.0
curve4-9: -0.340322 -0.599055 0.553849 0.0 0.0 1.0
curve4-10: -0.335633 -0.602485 0.593187 0.0 0.0 1.0
curve4-11: -0.329859 -0.603151 0.632544 0.0 0.0 1.0
curve4-12: -0.322993 -0.603565 0.671731 0.0 0.0 1.0
curve4-13: -0.315513 -0.604162 0.710804 0.0 0.0 1.0
curve4-14: -0.307634 -0.604110 0.749802 0.0 0.0 1.0
curve4-15: -0.299380 -0.603235 0.788712 0.0 0.0 1.0
curve4-16: -0.290780 -0.601589 0.827523 0.0 0.0 1.0
curve4-17: -0.281888 -0.599287 0.866235 0.0 0.0 1.0
curve4-18: -0.272802 -0.596544 0.904872 0.0 0.0 1.0
curve4-19: -0.263686 -0.593737 0.943499 0.0 0.0 1.0
curve4-20: -0.254818 -0.591489 0.982218 0.0 0.0 1.0
