# Supplementary material for: Semicircular canal shape diversity among modern lepidosaurs: life habit, size, allometry
Source: BMC Ecol Evol. 2023 Apr 12;23:10. doi: 10.1186/s12862-023-02113-1 (PMC10091843; doi:10.1186/s12862-023-02113-1)
Supplement: Supplementary file 3 — Additional file 3. Curve landmark data used in the manuscript. [file 12862_2023_2113_MOESM3_ESM.zip › Varanus_acanthurus_Curves.ver]

curve1-1: 0.999603 1.240771 -0.725510 0.0 0.0 1.0
curve1-2: 0.784864 1.421418 -0.798886 0.0 0.0 1.0
curve1-3: 0.522729 1.533723 -0.850407 0.0 0.0 1.0
curve1-4: 0.244336 1.613108 -0.873078 0.0 0.0 1.0
curve1-5: -0.037831 1.680139 -0.886107 0.0 0.0 1.0
curve1-6: -0.326666 1.701014 -0.877395 0.0 0.0 1.0
curve1-7: -0.616225 1.684301 -0.864560 0.0 0.0 1.0
curve1-8: -0.897560 1.621253 -0.836720 0.0 0.0 1.0
curve1-9: -1.168125 1.523751 -0.796750 0.0 0.0 1.0
curve1-10: -1.412301 1.375726 -0.750493 0.0 0.0 1.0
curve1-11: -1.599545 1.162620 -0.692827 0.0 0.0 1.0
curve1-12: -1.714273 0.903308 -0.636248 0.0 0.0 1.0
curve1-13: -1.741706 0.633535 -0.536588 0.0 0.0 1.0
curve1-14: -1.701182 0.388580 -0.390714 0.0 0.0 1.0
curve1-15: -1.587693 0.194014 -0.207588 0.0 0.0 1.0
curve1-16: -1.427642 0.047866 -0.016376 0.0 0.0 1.0
curve1-17: -1.247148 -0.073105 0.176273 0.0 0.0 1.0
curve1-18: -1.058285 -0.177896 0.369918 0.0 0.0 1.0
curve1-19: -0.852371 -0.271982 0.551787 0.0 0.0 1.0
curve1-20: -0.631749 -0.356441 0.720661 0.0 0.0 1.0
curve2-1: 2.638934 0.553333 -1.393056 0.0 0.0 1.0
curve2-2: 2.860626 0.677118 -1.275490 0.0 0.0 1.0
curve2-3: 3.033266 0.793654 -1.088815 0.0 0.0 1.0
curve2-4: 3.076831 0.888714 -0.831490 0.0 0.0 1.0
curve2-5: 3.026192 0.962897 -0.568955 0.0 0.0 1.0
curve2-6: 2.848705 0.998894 -0.362431 0.0 0.0 1.0
curve2-7: 2.615781 1.003443 -0.206674 0.0 0.0 1.0
curve2-8: 2.379788 1.001548 -0.055346 0.0 0.0 1.0
curve2-9: 2.156603 0.988678 0.113750 0.0 0.0 1.0
curve2-10: 1.951771 0.964988 0.303477 0.0 0.0 1.0
curve2-11: 1.750820 0.944978 0.497874 0.0 0.0 1.0
curve2-12: 1.558489 0.921993 0.699014 0.0 0.0 1.0
curve2-13: 1.390764 0.855555 0.913504 0.0 0.0 1.0
curve2-14: 1.245114 0.763817 1.134666 0.0 0.0 1.0
curve2-15: 1.109118 0.639851 1.344964 0.0 0.0 1.0
curve2-16: 0.943589 0.504256 1.525747 0.0 0.0 1.0
curve2-17: 0.791845 0.347716 1.701892 0.0 0.0 1.0
curve2-18: 0.618661 0.184252 1.848790 0.0 0.0 1.0
curve2-19: 0.406024 0.024490 1.936064 0.0 0.0 1.0
curve2-20: 0.166493 -0.111885 1.982348 0.0 0.0 1.0
curve3-1: -1.688717 -0.110490 -1.467786 0.0 0.0 1.0
curve3-2: -1.842956 0.092058 -1.423881 0.0 0.0 1.0
curve3-3: -1.961979 0.309719 -1.357540 0.0 0.0 1.0
curve3-4: -2.088036 0.493321 -1.232867 0.0 0.0 1.0
curve3-5: -2.160915 0.679085 -1.070981 0.0 0.0 1.0
curve3-6: -2.171954 0.845917 -0.875521 0.0 0.0 1.0
curve3-7: -2.135825 0.982931 -0.659673 0.0 0.0 1.0
curve3-8: -2.049490 1.053413 -0.430982 0.0 0.0 1.0
curve3-9: -1.873109 1.059306 -0.247835 0.0 0.0 1.0
curve3-10: -1.702270 1.008717 -0.061487 0.0 0.0 1.0
curve3-11: -1.549588 0.946256 0.137271 0.0 0.0 1.0
curve3-12: -1.405175 0.874321 0.339090 0.0 0.0 1.0
curve3-13: -1.265301 0.806246 0.545343 0.0 0.0 1.0
curve3-14: -1.133420 0.717793 0.748895 0.0 0.0 1.0
curve3-15: -0.996920 0.608226 0.938747 0.0 0.0 1.0
curve3-16: -0.866487 0.480443 1.121487 0.0 0.0 1.0
curve3-17: -0.748738 0.366657 1.321055 0.0 0.0 1.0
curve3-18: -0.633407 0.229273 1.506183 0.0 0.0 1.0
curve3-19: -0.509405 0.066011 1.663147 0.0 0.0 1.0
curve3-20: -0.383738 -0.109819 1.804713 0.0 0.0 1.0
curve4-1: -0.457869 -0.556042 -0.060391 0.0 0.0 1.0
curve4-2: -0.371552 -0.594985 -0.016026 0.0 0.0 1.0
curve4-3: -0.300748 -0.655147 0.032159 0.0 0.0 1.0
curve4-4: -0.249797 -0.706718 0.106939 0.0 0.0 1.0
curve4-5: -0.214854 -0.728029 0.203125 0.0 0.0 1.0
curve4-6: -0.187635 -0.737742 0.304017 0.0 0.0 1.0
curve4-7: -0.167442 -0.750078 0.406254 0.0 0.0 1.0
curve4-8: -0.156004 -0.759780 0.510104 0.0 0.0 1.0
curve4-9: -0.151542 -0.762545 0.614906 0.0 0.0 1.0
curve4-10: -0.150874 -0.757987 0.719753 0.0 0.0 1.0
curve4-11: -0.151008 -0.747475 0.824180 0.0 0.0 1.0
curve4-12: -0.147611 -0.730045 0.927599 0.0 0.0 1.0
curve4-13: -0.139521 -0.703387 1.028756 0.0 0.0 1.0
curve4-14: -0.129172 -0.670540 1.127911 0.0 0.0 1.0
curve4-15: -0.121298 -0.639678 1.227912 0.0 0.0 1.0
curve4-16: -0.116794 -0.612543 1.329210 0.0 0.0 1.0
curve4-17: -0.113489 -0.581875 1.429535 0.0 0.0 1.0
curve4-18: -0.112218 -0.547995 1.528872 0.0 0.0 1.0
curve4-19: -0.114265 -0.514252 1.628239 0.0 0.0 1.0
curve4-20: -0.120135 -0.485233 1.728921 0.0 0.0 1.0
