# Supplementary material for: Semicircular canal shape diversity among modern lepidosaurs: life habit, size, allometry
Source: BMC Ecol Evol. 2023 Apr 12;23:10. doi: 10.1186/s12862-023-02113-1 (PMC10091843; doi:10.1186/s12862-023-02113-1)
Supplement: Supplementary file 3 — Additional file 3. Curve landmark data used in the manuscript. [file 12862_2023_2113_MOESM3_ESM.zip › Varanus_brevicauda_CURVES.ver]

curve1-1: 0.178064 0.654333 -0.230045 0.0 0.0 1.0
curve1-2: 0.021740 0.730459 -0.238923 0.0 0.0 1.0
curve1-3: -0.142480 0.787470 -0.242097 0.0 0.0 1.0
curve1-4: -0.313938 0.815841 -0.238925 0.0 0.0 1.0
curve1-5: -0.486990 0.807621 -0.221985 0.0 0.0 1.0
curve1-6: -0.658035 0.795715 -0.192746 0.0 0.0 1.0
curve1-7: -0.825344 0.758233 -0.162743 0.0 0.0 1.0
curve1-8: -0.996477 0.732826 -0.143693 0.0 0.0 1.0
curve1-9: -1.144815 0.649076 -0.123259 0.0 0.0 1.0
curve1-10: -1.251748 0.513587 -0.112321 0.0 0.0 1.0
curve1-11: -1.282835 0.345960 -0.086200 0.0 0.0 1.0
curve1-12: -1.281421 0.182969 -0.025580 0.0 0.0 1.0
curve1-13: -1.236036 0.036406 0.054679 0.0 0.0 1.0
curve1-14: -1.162127 -0.089713 0.149251 0.0 0.0 1.0
curve1-15: -1.071432 -0.197215 0.250656 0.0 0.0 1.0
curve1-16: -0.953310 -0.262746 0.360420 0.0 0.0 1.0
curve1-17: -0.835733 -0.326931 0.471460 0.0 0.0 1.0
curve1-18: -0.706821 -0.347568 0.586448 0.0 0.0 1.0
curve1-19: -0.577136 -0.347315 0.702404 0.0 0.0 1.0
curve1-20: -0.447428 -0.330793 0.817379 0.0 0.0 1.0
curve2-1: 1.584440 0.082050 -0.720412 0.0 0.0 1.0
curve2-2: 1.694688 0.156845 -0.629515 0.0 0.0 1.0
curve2-3: 1.764918 0.235703 -0.507806 0.0 0.0 1.0
curve2-4: 1.779377 0.308272 -0.366178 0.0 0.0 1.0
curve2-5: 1.745358 0.362563 -0.219401 0.0 0.0 1.0
curve2-6: 1.652842 0.398943 -0.092130 0.0 0.0 1.0
curve2-7: 1.539626 0.435993 0.015724 0.0 0.0 1.0
curve2-8: 1.407296 0.436163 0.108060 0.0 0.0 1.0
curve2-9: 1.265087 0.403138 0.176390 0.0 0.0 1.0
curve2-10: 1.137000 0.369978 0.268793 0.0 0.0 1.0
curve2-11: 1.017125 0.341103 0.373090 0.0 0.0 1.0
curve2-12: 0.917181 0.310227 0.496053 0.0 0.0 1.0
curve2-13: 0.843318 0.283661 0.635947 0.0 0.0 1.0
curve2-14: 0.795020 0.239803 0.782686 0.0 0.0 1.0
curve2-15: 0.733084 0.178877 0.918771 0.0 0.0 1.0
curve2-16: 0.655638 0.094558 1.032473 0.0 0.0 1.0
curve2-17: 0.568998 0.001538 1.131899 0.0 0.0 1.0
curve2-18: 0.466623 -0.105368 1.196151 0.0 0.0 1.0
curve2-19: 0.355591 -0.215134 1.236319 0.0 0.0 1.0
curve2-20: 0.239034 -0.326308 1.248350 0.0 0.0 1.0
curve3-1: -1.454116 -0.350135 -0.586977 0.0 0.0 1.0
curve3-2: -1.506325 -0.240891 -0.483792 0.0 0.0 1.0
curve3-3: -1.540933 -0.126347 -0.378909 0.0 0.0 1.0
curve3-4: -1.566117 -0.007357 -0.276383 0.0 0.0 1.0
curve3-5: -1.575181 0.104375 -0.163499 0.0 0.0 1.0
curve3-6: -1.575276 0.203984 -0.040516 0.0 0.0 1.0
curve3-7: -1.524020 0.287618 0.084573 0.0 0.0 1.0
curve3-8: -1.436780 0.356232 0.197238 0.0 0.0 1.0
curve3-9: -1.339239 0.387560 0.318810 0.0 0.0 1.0
curve3-10: -1.236786 0.372417 0.438699 0.0 0.0 1.0
curve3-11: -1.130594 0.346880 0.554420 0.0 0.0 1.0
curve3-12: -1.021439 0.305507 0.662556 0.0 0.0 1.0
curve3-13: -0.908707 0.269113 0.768824 0.0 0.0 1.0
curve3-14: -0.793780 0.228367 0.870972 0.0 0.0 1.0
curve3-15: -0.681547 0.178611 0.972254 0.0 0.0 1.0
curve3-16: -0.578058 0.108499 1.070114 0.0 0.0 1.0
curve3-17: -0.487838 0.023064 1.169428 0.0 0.0 1.0
curve3-18: -0.409124 -0.079530 1.261915 0.0 0.0 1.0
curve3-19: -0.324884 -0.192009 1.336295 0.0 0.0 1.0
curve3-20: -0.241495 -0.318108 1.385651 0.0 0.0 1.0
curve4-1: -0.623331 -0.555264 0.187663 0.0 0.0 1.0
curve4-2: -0.566199 -0.576510 0.228241 0.0 0.0 1.0
curve4-3: -0.509282 -0.597687 0.269158 0.0 0.0 1.0
curve4-4: -0.454165 -0.618283 0.312747 0.0 0.0 1.0
curve4-5: -0.400578 -0.638437 0.358408 0.0 0.0 1.0
curve4-6: -0.346416 -0.659848 0.402796 0.0 0.0 1.0
curve4-7: -0.292654 -0.681936 0.447324 0.0 0.0 1.0
curve4-8: -0.243849 -0.700291 0.498632 0.0 0.0 1.0
curve4-9: -0.200486 -0.713962 0.556008 0.0 0.0 1.0
curve4-10: -0.160433 -0.727531 0.615779 0.0 0.0 1.0
curve4-11: -0.127955 -0.740081 0.680031 0.0 0.0 1.0
curve4-12: -0.106384 -0.737846 0.749787 0.0 0.0 1.0
curve4-13: -0.086176 -0.725307 0.819032 0.0 0.0 1.0
curve4-14: -0.068054 -0.706132 0.887279 0.0 0.0 1.0
curve4-15: -0.056690 -0.675903 0.952870 0.0 0.0 1.0
curve4-16: -0.050707 -0.639048 1.015862 0.0 0.0 1.0
curve4-17: -0.044174 -0.604332 1.079998 0.0 0.0 1.0
curve4-18: -0.038480 -0.569797 1.144310 0.0 0.0 1.0
curve4-19: -0.036767 -0.532008 1.206990 0.0 0.0 1.0
curve4-20: -0.036947 -0.492740 1.268788 0.0 0.0 1.0
