# Supplementary material for: Semicircular canal shape diversity among modern lepidosaurs: life habit, size, allometry
Source: BMC Ecol Evol. 2023 Apr 12;23:10. doi: 10.1186/s12862-023-02113-1 (PMC10091843; doi:10.1186/s12862-023-02113-1)
Supplement: Supplementary file 3 — Additional file 3. Curve landmark data used in the manuscript. [file 12862_2023_2113_MOESM3_ESM.zip › Varanus_bushi_CURVES.ver]

curve1-1: 0.613087 0.917638 -0.111236 0.0 0.0 1.0
curve1-2: 0.470139 1.035883 -0.114475 0.0 0.0 1.0
curve1-3: 0.311304 1.131021 -0.116189 0.0 0.0 1.0
curve1-4: 0.138175 1.197594 -0.113427 0.0 0.0 1.0
curve1-5: -0.046330 1.209718 -0.110684 0.0 0.0 1.0
curve1-6: -0.231862 1.207284 -0.115787 0.0 0.0 1.0
curve1-7: -0.416692 1.196233 -0.126300 0.0 0.0 1.0
curve1-8: -0.593969 1.143717 -0.134809 0.0 0.0 1.0
curve1-9: -0.757617 1.057170 -0.143206 0.0 0.0 1.0
curve1-10: -0.855980 0.904274 -0.140464 0.0 0.0 1.0
curve1-11: -0.926700 0.736555 -0.104187 0.0 0.0 1.0
curve1-12: -0.970532 0.564486 -0.053290 0.0 0.0 1.0
curve1-13: -0.965021 0.396233 0.024264 0.0 0.0 1.0
curve1-14: -0.938783 0.233299 0.108931 0.0 0.0 1.0
curve1-15: -0.874676 0.088423 0.204165 0.0 0.0 1.0
curve1-16: -0.791722 -0.030401 0.320032 0.0 0.0 1.0
curve1-17: -0.704056 -0.127932 0.450694 0.0 0.0 1.0
curve1-18: -0.601113 -0.183975 0.594415 0.0 0.0 1.0
curve1-19: -0.498595 -0.259247 0.729232 0.0 0.0 1.0
curve1-20: -0.392954 -0.355308 0.847551 0.0 0.0 1.0
curve2-1: 2.041301 0.193524 -0.760451 0.0 0.0 1.0
curve2-2: 2.201876 0.286088 -0.660234 0.0 0.0 1.0
curve2-3: 2.317917 0.372786 -0.507265 0.0 0.0 1.0
curve2-4: 2.383315 0.445240 -0.322510 0.0 0.0 1.0
curve2-5: 2.383706 0.519865 -0.125033 0.0 0.0 1.0
curve2-6: 2.312448 0.582871 0.060164 0.0 0.0 1.0
curve2-7: 2.177231 0.621528 0.216919 0.0 0.0 1.0
curve2-8: 1.992369 0.622779 0.317234 0.0 0.0 1.0
curve2-9: 1.807949 0.601204 0.417826 0.0 0.0 1.0
curve2-10: 1.620541 0.556460 0.504082 0.0 0.0 1.0
curve2-11: 1.437382 0.506927 0.596813 0.0 0.0 1.0
curve2-12: 1.257786 0.459497 0.697313 0.0 0.0 1.0
curve2-13: 1.092876 0.396615 0.813120 0.0 0.0 1.0
curve2-14: 0.953394 0.334705 0.958763 0.0 0.0 1.0
curve2-15: 0.827869 0.260379 1.111369 0.0 0.0 1.0
curve2-16: 0.724794 0.166107 1.269699 0.0 0.0 1.0
curve2-17: 0.606827 0.067064 1.413287 0.0 0.0 1.0
curve2-18: 0.461138 -0.050591 1.509439 0.0 0.0 1.0
curve2-19: 0.328897 -0.207293 1.557739 0.0 0.0 1.0
curve2-20: 0.191106 -0.365449 1.582544 0.0 0.0 1.0
curve3-1: -1.028908 -0.096131 -0.934147 0.0 0.0 1.0
curve3-2: -1.124344 0.071738 -0.893184 0.0 0.0 1.0
curve3-3: -1.201972 0.235112 -0.811842 0.0 0.0 1.0
curve3-4: -1.241765 0.399930 -0.709527 0.0 0.0 1.0
curve3-5: -1.269039 0.534320 -0.566460 0.0 0.0 1.0
curve3-6: -1.280808 0.654824 -0.409162 0.0 0.0 1.0
curve3-7: -1.265032 0.761559 -0.244174 0.0 0.0 1.0
curve3-8: -1.223810 0.808081 -0.056123 0.0 0.0 1.0
curve3-9: -1.160972 0.817383 0.131662 0.0 0.0 1.0
curve3-10: -1.043561 0.782134 0.284693 0.0 0.0 1.0
curve3-11: -0.920812 0.707834 0.421609 0.0 0.0 1.0
curve3-12: -0.821532 0.628651 0.574217 0.0 0.0 1.0
curve3-13: -0.739333 0.536732 0.729803 0.0 0.0 1.0
curve3-14: -0.656583 0.439544 0.881933 0.0 0.0 1.0
curve3-15: -0.566581 0.342107 1.029721 0.0 0.0 1.0
curve3-16: -0.481713 0.234107 1.173095 0.0 0.0 1.0
curve3-17: -0.403465 0.126025 1.320196 0.0 0.0 1.0
curve3-18: -0.326831 -0.009772 1.441699 0.0 0.0 1.0
curve3-19: -0.255192 -0.175647 1.522307 0.0 0.0 1.0
curve3-20: -0.191789 -0.361296 1.551688 0.0 0.0 1.0
curve4-1: -0.305647 -0.434759 0.029720 0.0 0.0 1.0
curve4-2: -0.253774 -0.449371 0.086642 0.0 0.0 1.0
curve4-3: -0.201184 -0.463650 0.143041 0.0 0.0 1.0
curve4-4: -0.155598 -0.481119 0.204379 0.0 0.0 1.0
curve4-5: -0.118012 -0.501696 0.270045 0.0 0.0 1.0
curve4-6: -0.086085 -0.525541 0.337599 0.0 0.0 1.0
curve4-7: -0.058816 -0.555586 0.404682 0.0 0.0 1.0
curve4-8: -0.041116 -0.588106 0.473763 0.0 0.0 1.0
curve4-9: -0.029864 -0.613392 0.547112 0.0 0.0 1.0
curve4-10: -0.019251 -0.631366 0.622716 0.0 0.0 1.0
curve4-11: -0.008557 -0.645752 0.699088 0.0 0.0 1.0
curve4-12: 0.000304 -0.657578 0.776122 0.0 0.0 1.0
curve4-13: 0.005417 -0.664149 0.854093 0.0 0.0 1.0
curve4-14: 0.006034 -0.664289 0.932518 0.0 0.0 1.0
curve4-15: 0.004256 -0.660895 1.010873 0.0 0.0 1.0
curve4-16: 0.001764 -0.656369 1.089150 0.0 0.0 1.0
curve4-17: -0.003411 -0.647933 1.166950 0.0 0.0 1.0
curve4-18: -0.012863 -0.633300 1.243401 0.0 0.0 1.0
curve4-19: -0.026696 -0.612331 1.317698 0.0 0.0 1.0
curve4-20: -0.040054 -0.592048 1.392238 0.0 0.0 1.0
