# Supplementary material for: Semicircular canal shape diversity among modern lepidosaurs: life habit, size, allometry
Source: BMC Ecol Evol. 2023 Apr 12;23:10. doi: 10.1186/s12862-023-02113-1 (PMC10091843; doi:10.1186/s12862-023-02113-1)
Supplement: Supplementary file 3 — Additional file 3. Curve landmark data used in the manuscript. [file 12862_2023_2113_MOESM3_ESM.zip › Varanus_caudolineatus_CURVES.ver]

curve1-1: 0.650818 0.850335 -0.522083 0.0 0.0 1.0
curve1-2: 0.502368 0.978503 -0.524274 0.0 0.0 1.0
curve1-3: 0.333580 1.078733 -0.528814 0.0 0.0 1.0
curve1-4: 0.159854 1.169584 -0.537286 0.0 0.0 1.0
curve1-5: -0.028748 1.223442 -0.537441 0.0 0.0 1.0
curve1-6: -0.221814 1.251261 -0.520497 0.0 0.0 1.0
curve1-7: -0.414346 1.216601 -0.508305 0.0 0.0 1.0
curve1-8: -0.606117 1.175320 -0.516965 0.0 0.0 1.0
curve1-9: -0.786531 1.102634 -0.537374 0.0 0.0 1.0
curve1-10: -0.942564 0.984265 -0.548953 0.0 0.0 1.0
curve1-11: -1.038527 0.819405 -0.559194 0.0 0.0 1.0
curve1-12: -1.080491 0.633655 -0.511771 0.0 0.0 1.0
curve1-13: -1.103095 0.452554 -0.440455 0.0 0.0 1.0
curve1-14: -1.084030 0.281059 -0.347255 0.0 0.0 1.0
curve1-15: -1.036827 0.118224 -0.248733 0.0 0.0 1.0
curve1-16: -0.932526 -0.005803 -0.139833 0.0 0.0 1.0
curve1-17: -0.832772 -0.122907 -0.017871 0.0 0.0 1.0
curve1-18: -0.724842 -0.204210 0.123821 0.0 0.0 1.0
curve1-19: -0.608953 -0.265759 0.269836 0.0 0.0 1.0
curve1-20: -0.489755 -0.314068 0.418282 0.0 0.0 1.0
curve2-1: 1.996150 0.011483 -1.151715 0.0 0.0 1.0
curve2-2: 2.156774 0.104086 -1.043093 0.0 0.0 1.0
curve2-3: 2.301221 0.193277 -0.913615 0.0 0.0 1.0
curve2-4: 2.365197 0.299338 -0.739803 0.0 0.0 1.0
curve2-5: 2.343110 0.378288 -0.547729 0.0 0.0 1.0
curve2-6: 2.196545 0.426557 -0.399492 0.0 0.0 1.0
curve2-7: 2.014579 0.455824 -0.289411 0.0 0.0 1.0
curve2-8: 1.828712 0.474489 -0.183277 0.0 0.0 1.0
curve2-9: 1.635247 0.469414 -0.091015 0.0 0.0 1.0
curve2-10: 1.458717 0.452006 0.029912 0.0 0.0 1.0
curve2-11: 1.291604 0.409849 0.157921 0.0 0.0 1.0
curve2-12: 1.123579 0.333434 0.264293 0.0 0.0 1.0
curve2-13: 0.986535 0.286529 0.422233 0.0 0.0 1.0
curve2-14: 0.864861 0.229993 0.589626 0.0 0.0 1.0
curve2-15: 0.749778 0.149532 0.752089 0.0 0.0 1.0
curve2-16: 0.631297 0.044723 0.896767 0.0 0.0 1.0
curve2-17: 0.492658 -0.065186 1.018651 0.0 0.0 1.0
curve2-18: 0.340489 -0.183988 1.111939 0.0 0.0 1.0
curve2-19: 0.177823 -0.311005 1.170930 0.0 0.0 1.0
curve2-20: 0.009734 -0.442072 1.157915 0.0 0.0 1.0
curve3-1: -1.140195 -0.084849 -1.365902 0.0 0.0 1.0
curve3-2: -1.251235 0.070404 -1.324009 0.0 0.0 1.0
curve3-3: -1.354730 0.223591 -1.259607 0.0 0.0 1.0
curve3-4: -1.425589 0.359300 -1.139322 0.0 0.0 1.0
curve3-5: -1.448567 0.484073 -0.989792 0.0 0.0 1.0
curve3-6: -1.454254 0.591319 -0.825634 0.0 0.0 1.0
curve3-7: -1.428889 0.684476 -0.655283 0.0 0.0 1.0
curve3-8: -1.388655 0.767408 -0.482498 0.0 0.0 1.0
curve3-9: -1.303147 0.777084 -0.307804 0.0 0.0 1.0
curve3-10: -1.184619 0.728030 -0.161354 0.0 0.0 1.0
curve3-11: -1.060315 0.641576 -0.036467 0.0 0.0 1.0
curve3-12: -0.937916 0.555200 0.090197 0.0 0.0 1.0
curve3-13: -0.825475 0.453903 0.214763 0.0 0.0 1.0
curve3-14: -0.730089 0.358932 0.357611 0.0 0.0 1.0
curve3-15: -0.650449 0.267017 0.511606 0.0 0.0 1.0
curve3-16: -0.578356 0.170430 0.666560 0.0 0.0 1.0
curve3-17: -0.510729 0.077416 0.825548 0.0 0.0 1.0
curve3-18: -0.448879 -0.043838 0.966407 0.0 0.0 1.0
curve3-19: -0.384734 -0.187665 1.083251 0.0 0.0 1.0
curve3-20: -0.322177 -0.343850 1.184356 0.0 0.0 1.0
curve4-1: -0.272844 -0.426964 -0.345186 0.0 0.0 1.0
curve4-2: -0.237774 -0.466002 -0.288112 0.0 0.0 1.0
curve4-3: -0.203281 -0.504760 -0.230480 0.0 0.0 1.0
curve4-4: -0.175580 -0.540005 -0.167221 0.0 0.0 1.0
curve4-5: -0.154279 -0.571776 -0.099752 0.0 0.0 1.0
curve4-6: -0.137556 -0.603411 -0.030928 0.0 0.0 1.0
curve4-7: -0.126029 -0.635407 0.038782 0.0 0.0 1.0
curve4-8: -0.120795 -0.665620 0.110014 0.0 0.0 1.0
curve4-9: -0.121513 -0.690557 0.183429 0.0 0.0 1.0
curve4-10: -0.126542 -0.713353 0.257356 0.0 0.0 1.0
curve4-11: -0.134620 -0.739159 0.330055 0.0 0.0 1.0
curve4-12: -0.141846 -0.755257 0.405510 0.0 0.0 1.0
curve4-13: -0.146698 -0.759641 0.482756 0.0 0.0 1.0
curve4-14: -0.149489 -0.755540 0.560152 0.0 0.0 1.0
curve4-15: -0.150491 -0.743748 0.636786 0.0 0.0 1.0
curve4-16: -0.149731 -0.724034 0.711783 0.0 0.0 1.0
curve4-17: -0.147458 -0.697668 0.784690 0.0 0.0 1.0
curve4-18: -0.144109 -0.666657 0.855718 0.0 0.0 1.0
curve4-19: -0.140361 -0.633942 0.925965 0.0 0.0 1.0
curve4-20: -0.137382 -0.604522 0.997655 0.0 0.0 1.0
