# Supplementary material for: Semicircular canal shape diversity among modern lepidosaurs: life habit, size, allometry
Source: BMC Ecol Evol. 2023 Apr 12;23:10. doi: 10.1186/s12862-023-02113-1 (PMC10091843; doi:10.1186/s12862-023-02113-1)
Supplement: Supplementary file 3 — Additional file 3. Curve landmark data used in the manuscript. [file 12862_2023_2113_MOESM3_ESM.zip › Varanus_eremius_CURVES.ver]

curve1-1: 0.608284 1.094067 -0.519177 0.0 0.0 1.0
curve1-2: 0.411930 1.201913 -0.532848 0.0 0.0 1.0
curve1-3: 0.202431 1.276247 -0.561944 0.0 0.0 1.0
curve1-4: -0.014496 1.331506 -0.578439 0.0 0.0 1.0
curve1-5: -0.235703 1.355324 -0.604111 0.0 0.0 1.0
curve1-6: -0.459877 1.351399 -0.613319 0.0 0.0 1.0
curve1-7: -0.682035 1.321634 -0.617324 0.0 0.0 1.0
curve1-8: -0.896654 1.259102 -0.636211 0.0 0.0 1.0
curve1-9: -1.096481 1.161083 -0.649797 0.0 0.0 1.0
curve1-10: -1.262425 1.012618 -0.668731 0.0 0.0 1.0
curve1-11: -1.372178 0.817237 -0.677756 0.0 0.0 1.0
curve1-12: -1.466273 0.614646 -0.698655 0.0 0.0 1.0
curve1-13: -1.511321 0.399747 -0.667737 0.0 0.0 1.0
curve1-14: -1.475304 0.189802 -0.600830 0.0 0.0 1.0
curve1-15: -1.404922 -0.001262 -0.507928 0.0 0.0 1.0
curve1-16: -1.276634 -0.155106 -0.407641 0.0 0.0 1.0
curve1-17: -1.158953 -0.290679 -0.273059 0.0 0.0 1.0
curve1-18: -1.025269 -0.399148 -0.129078 0.0 0.0 1.0
curve1-19: -0.886363 -0.503901 0.012816 0.0 0.0 1.0
curve1-20: -0.742290 -0.602348 0.153854 0.0 0.0 1.0
curve2-1: 2.349297 0.508044 -1.214808 0.0 0.0 1.0
curve2-2: 2.543093 0.651485 -1.097278 0.0 0.0 1.0
curve2-3: 2.712907 0.761845 -0.922399 0.0 0.0 1.0
curve2-4: 2.856180 0.829198 -0.706547 0.0 0.0 1.0
curve2-5: 2.935146 0.881899 -0.456138 0.0 0.0 1.0
curve2-6: 2.888642 0.895927 -0.198559 0.0 0.0 1.0
curve2-7: 2.733958 0.898185 0.019171 0.0 0.0 1.0
curve2-8: 2.518250 0.872084 0.176231 0.0 0.0 1.0
curve2-9: 2.301671 0.823264 0.327128 0.0 0.0 1.0
curve2-10: 2.070698 0.744229 0.437602 0.0 0.0 1.0
curve2-11: 1.829674 0.655321 0.514403 0.0 0.0 1.0
curve2-12: 1.586250 0.547774 0.548078 0.0 0.0 1.0
curve2-13: 1.354006 0.430900 0.615066 0.0 0.0 1.0
curve2-14: 1.140505 0.300143 0.709854 0.0 0.0 1.0
curve2-15: 0.961347 0.169797 0.858444 0.0 0.0 1.0
curve2-16: 0.810423 0.025466 1.024505 0.0 0.0 1.0
curve2-17: 0.637958 -0.129259 1.160154 0.0 0.0 1.0
curve2-18: 0.455372 -0.303447 1.249765 0.0 0.0 1.0
curve2-19: 0.269513 -0.493609 1.278979 0.0 0.0 1.0
curve2-20: 0.090730 -0.689932 1.240942 0.0 0.0 1.0
curve3-1: -1.466651 -0.063197 -1.764696 0.0 0.0 1.0
curve3-2: -1.615672 0.081179 -1.657085 0.0 0.0 1.0
curve3-3: -1.750196 0.227199 -1.534051 0.0 0.0 1.0
curve3-4: -1.869121 0.379028 -1.402175 0.0 0.0 1.0
curve3-5: -1.942325 0.513153 -1.226304 0.0 0.0 1.0
curve3-6: -1.995001 0.627211 -1.030022 0.0 0.0 1.0
curve3-7: -1.986668 0.697163 -0.807592 0.0 0.0 1.0
curve3-8: -1.953814 0.758817 -0.584892 0.0 0.0 1.0
curve3-9: -1.867486 0.754695 -0.369239 0.0 0.0 1.0
curve3-10: -1.761867 0.699555 -0.168909 0.0 0.0 1.0
curve3-11: -1.632155 0.585515 -0.012170 0.0 0.0 1.0
curve3-12: -1.495558 0.468612 0.137194 0.0 0.0 1.0
curve3-13: -1.349782 0.338710 0.265301 0.0 0.0 1.0
curve3-14: -1.204679 0.206072 0.391600 0.0 0.0 1.0
curve3-15: -1.062178 0.084129 0.531061 0.0 0.0 1.0
curve3-16: -0.929827 -0.049802 0.669426 0.0 0.0 1.0
curve3-17: -0.808962 -0.190802 0.811280 0.0 0.0 1.0
curve3-18: -0.687951 -0.352151 0.928826 0.0 0.0 1.0
curve3-19: -0.559426 -0.527517 1.013850 0.0 0.0 1.0
curve3-20: -0.429716 -0.713615 1.070005 0.0 0.0 1.0
curve4-1: -0.456827 -0.605802 -0.553014 0.0 0.0 1.0
curve4-2: -0.390038 -0.654128 -0.504661 0.0 0.0 1.0
curve4-3: -0.323036 -0.702412 -0.456518 0.0 0.0 1.0
curve4-4: -0.262782 -0.752142 -0.401500 0.0 0.0 1.0
curve4-5: -0.211718 -0.803020 -0.338769 0.0 0.0 1.0
curve4-6: -0.166447 -0.857431 -0.274540 0.0 0.0 1.0
curve4-7: -0.139746 -0.912072 -0.201487 0.0 0.0 1.0
curve4-8: -0.126656 -0.954065 -0.116637 0.0 0.0 1.0
curve4-9: -0.114705 -0.992318 -0.029838 0.0 0.0 1.0
curve4-10: -0.109961 -1.029350 0.058138 0.0 0.0 1.0
curve4-11: -0.112599 -1.057356 0.149431 0.0 0.0 1.0
curve4-12: -0.115701 -1.073753 0.243538 0.0 0.0 1.0
curve4-13: -0.115959 -1.083766 0.338616 0.0 0.0 1.0
curve4-14: -0.115446 -1.088909 0.434069 0.0 0.0 1.0
curve4-15: -0.115508 -1.081916 0.529299 0.0 0.0 1.0
curve4-16: -0.117352 -1.060172 0.622349 0.0 0.0 1.0
curve4-17: -0.120447 -1.035013 0.714542 0.0 0.0 1.0
curve4-18: -0.124993 -1.002548 0.804277 0.0 0.0 1.0
curve4-19: -0.131851 -0.956003 0.887376 0.0 0.0 1.0
curve4-20: -0.139527 -0.904496 0.967464 0.0 0.0 1.0
