# Supplementary material for: Semicircular canal shape diversity among modern lepidosaurs: life habit, size, allometry
Source: BMC Ecol Evol. 2023 Apr 12;23:10. doi: 10.1186/s12862-023-02113-1 (PMC10091843; doi:10.1186/s12862-023-02113-1)
Supplement: Supplementary file 3 — Additional file 3. Curve landmark data used in the manuscript. [file 12862_2023_2113_MOESM3_ESM.zip › Varanus_exanthematicus_CURVES.ver]

curve1-1: 1.582949 1.434997 0.097362 0.0 0.0 1.0
curve1-2: 1.287548 1.646207 0.073820 0.0 0.0 1.0
curve1-3: 0.974481 1.830383 0.058330 0.0 0.0 1.0
curve1-4: 0.635406 1.962429 0.057961 0.0 0.0 1.0
curve1-5: 0.287069 2.066351 0.069239 0.0 0.0 1.0
curve1-6: -0.074677 2.092335 0.095133 0.0 0.0 1.0
curve1-7: -0.437854 2.090885 0.120741 0.0 0.0 1.0
curve1-8: -0.800365 2.074550 0.149105 0.0 0.0 1.0
curve1-9: -1.156313 2.007765 0.181130 0.0 0.0 1.0
curve1-10: -1.499088 1.889396 0.212055 0.0 0.0 1.0
curve1-11: -1.821350 1.724721 0.235809 0.0 0.0 1.0
curve1-12: -2.037192 1.434773 0.263646 0.0 0.0 1.0
curve1-13: -2.204983 1.115534 0.293610 0.0 0.0 1.0
curve1-14: -2.207473 0.761636 0.370821 0.0 0.0 1.0
curve1-15: -2.111808 0.442504 0.503069 0.0 0.0 1.0
curve1-16: -1.937737 0.173155 0.675363 0.0 0.0 1.0
curve1-17: -1.751975 -0.077430 0.862141 0.0 0.0 1.0
curve1-18: -1.525465 -0.287765 1.054312 0.0 0.0 1.0
curve1-19: -1.271659 -0.468124 1.242236 0.0 0.0 1.0
curve1-20: -0.993549 -0.613612 1.426570 0.0 0.0 1.0
curve2-1: 3.327873 0.880201 -0.646760 0.0 0.0 1.0
curve2-2: 3.471764 1.004296 -0.381004 0.0 0.0 1.0
curve2-3: 3.552929 1.102728 -0.082461 0.0 0.0 1.0
curve2-4: 3.523010 1.145504 0.235392 0.0 0.0 1.0
curve2-5: 3.367168 1.124966 0.521968 0.0 0.0 1.0
curve2-6: 3.190022 1.095775 0.794534 0.0 0.0 1.0
curve2-7: 2.967222 1.040353 1.026970 0.0 0.0 1.0
curve2-8: 2.719944 0.976383 1.229876 0.0 0.0 1.0
curve2-9: 2.449436 0.890030 1.391006 0.0 0.0 1.0
curve2-10: 2.213250 0.793860 1.595417 0.0 0.0 1.0
curve2-11: 2.016713 0.680170 1.829346 0.0 0.0 1.0
curve2-12: 1.856858 0.556278 2.085898 0.0 0.0 1.0
curve2-13: 1.742630 0.422044 2.360988 0.0 0.0 1.0
curve2-14: 1.600980 0.273217 2.615185 0.0 0.0 1.0
curve2-15: 1.435191 0.106027 2.840662 0.0 0.0 1.0
curve2-16: 1.249079 -0.065435 3.047521 0.0 0.0 1.0
curve2-17: 1.052242 -0.234894 3.244884 0.0 0.0 1.0
curve2-18: 0.833532 -0.447050 3.360801 0.0 0.0 1.0
curve2-19: 0.613314 -0.685304 3.380697 0.0 0.0 1.0
curve2-20: 0.402867 -0.929169 3.326895 0.0 0.0 1.0
curve3-1: -2.656864 0.465153 -0.215928 0.0 0.0 1.0
curve3-2: -2.755802 0.702379 -0.093863 0.0 0.0 1.0
curve3-3: -2.802082 0.909195 0.091123 0.0 0.0 1.0
curve3-4: -2.764755 1.042049 0.339913 0.0 0.0 1.0
curve3-5: -2.679923 1.117480 0.600502 0.0 0.0 1.0
curve3-6: -2.558938 1.131358 0.858180 0.0 0.0 1.0
curve3-7: -2.428581 1.119525 1.111682 0.0 0.0 1.0
curve3-8: -2.276628 1.053455 1.340978 0.0 0.0 1.0
curve3-9: -2.115003 0.930899 1.541528 0.0 0.0 1.0
curve3-10: -1.960935 0.823079 1.756135 0.0 0.0 1.0
curve3-11: -1.809751 0.706970 1.968417 0.0 0.0 1.0
curve3-12: -1.657205 0.579527 2.173125 0.0 0.0 1.0
curve3-13: -1.501677 0.451347 2.375122 0.0 0.0 1.0
curve3-14: -1.345407 0.335130 2.583604 0.0 0.0 1.0
curve3-15: -1.187414 0.222080 2.792462 0.0 0.0 1.0
curve3-16: -1.027447 0.070466 2.972994 0.0 0.0 1.0
curve3-17: -0.870333 -0.111665 3.126199 0.0 0.0 1.0
curve3-18: -0.719074 -0.320785 3.247076 0.0 0.0 1.0
curve3-19: -0.578186 -0.555013 3.328115 0.0 0.0 1.0
curve3-20: -0.439487 -0.792853 3.402093 0.0 0.0 1.0
curve4-1: -0.085230 -1.178479 1.368075 0.0 0.0 1.0
curve4-2: -0.081437 -1.195773 1.448898 0.0 0.0 1.0
curve4-3: -0.077780 -1.214052 1.529511 0.0 0.0 1.0
curve4-4: -0.074098 -1.232150 1.610165 0.0 0.0 1.0
curve4-5: -0.070297 -1.249394 1.690999 0.0 0.0 1.0
curve4-6: -0.066338 -1.265478 1.772064 0.0 0.0 1.0
curve4-7: -0.062208 -1.280310 1.853359 0.0 0.0 1.0
curve4-8: -0.057912 -1.293911 1.934861 0.0 0.0 1.0
curve4-9: -0.053433 -1.306655 2.016491 0.0 0.0 1.0
curve4-10: -0.048627 -1.319752 2.098047 0.0 0.0 1.0
curve4-11: -0.043387 -1.332895 2.179569 0.0 0.0 1.0
curve4-12: -0.037757 -1.344520 2.261292 0.0 0.0 1.0
curve4-13: -0.032235 -1.351963 2.343498 0.0 0.0 1.0
curve4-14: -0.027392 -1.354765 2.426043 0.0 0.0 1.0
curve4-15: -0.023224 -1.354815 2.508673 0.0 0.0 1.0
curve4-16: -0.019572 -1.352187 2.591282 0.0 0.0 1.0
curve4-17: -0.016564 -1.344461 2.673588 0.0 0.0 1.0
curve4-18: -0.014446 -1.329872 2.754974 0.0 0.0 1.0
curve4-19: -0.013229 -1.308542 2.834897 0.0 0.0 1.0
curve4-20: -0.011746 -1.289201 2.915277 0.0 0.0 1.0
