# Supplementary material for: Semicircular canal shape diversity among modern lepidosaurs: life habit, size, allometry
Source: BMC Ecol Evol. 2023 Apr 12;23:10. doi: 10.1186/s12862-023-02113-1 (PMC10091843; doi:10.1186/s12862-023-02113-1)
Supplement: Supplementary file 3 — Additional file 3. Curve landmark data used in the manuscript. [file 12862_2023_2113_MOESM3_ESM.zip › Varanus_giganteus_CURVES.ver]

curve1-1: 1.632376 2.431600 -1.683651 0.0 0.0 1.0
curve1-2: 1.175543 2.699963 -1.685215 0.0 0.0 1.0
curve1-3: 0.724189 2.979466 -1.727716 0.0 0.0 1.0
curve1-4: 0.229712 3.171358 -1.747642 0.0 0.0 1.0
curve1-5: -0.285908 3.304605 -1.744628 0.0 0.0 1.0
curve1-6: -0.813182 3.367526 -1.718251 0.0 0.0 1.0
curve1-7: -1.342863 3.381699 -1.664308 0.0 0.0 1.0
curve1-8: -1.865438 3.361146 -1.572301 0.0 0.0 1.0
curve1-9: -2.375060 3.227195 -1.496076 0.0 0.0 1.0
curve1-10: -2.874506 3.052691 -1.449826 0.0 0.0 1.0
curve1-11: -3.293786 2.730003 -1.398293 0.0 0.0 1.0
curve1-12: -3.632052 2.325075 -1.348000 0.0 0.0 1.0
curve1-13: -3.834721 1.839377 -1.269672 0.0 0.0 1.0
curve1-14: -3.929877 1.336765 -1.155413 0.0 0.0 1.0
curve1-15: -3.850365 0.844529 -0.968356 0.0 0.0 1.0
curve1-16: -3.670888 0.399977 -0.742819 0.0 0.0 1.0
curve1-17: -3.397974 0.013750 -0.499868 0.0 0.0 1.0
curve1-18: -3.031028 -0.276678 -0.246347 0.0 0.0 1.0
curve1-19: -2.647592 -0.535861 0.015023 0.0 0.0 1.0
curve1-20: -2.238842 -0.711533 0.304749 0.0 0.0 1.0
curve2-1: 4.555690 1.332639 -2.962534 0.0 0.0 1.0
curve2-2: 4.941185 1.561784 -2.735167 0.0 0.0 1.0
curve2-3: 5.296371 1.695881 -2.402983 0.0 0.0 1.0
curve2-4: 5.385344 1.810872 -1.925055 0.0 0.0 1.0
curve2-5: 5.305537 1.885759 -1.433430 0.0 0.0 1.0
curve2-6: 5.124366 1.941030 -0.964401 0.0 0.0 1.0
curve2-7: 4.796971 1.922873 -0.580293 0.0 0.0 1.0
curve2-8: 4.410484 1.854089 -0.262908 0.0 0.0 1.0
curve2-9: 3.996119 1.730101 -0.000383 0.0 0.0 1.0
curve2-10: 3.643628 1.599039 0.338972 0.0 0.0 1.0
curve2-11: 3.343167 1.457066 0.721019 0.0 0.0 1.0
curve2-12: 3.064638 1.286472 1.108539 0.0 0.0 1.0
curve2-13: 2.802033 1.100657 1.499722 0.0 0.0 1.0
curve2-14: 2.534216 0.864960 1.859265 0.0 0.0 1.0
curve2-15: 2.249741 0.628390 2.205709 0.0 0.0 1.0
curve2-16: 1.945787 0.359120 2.507967 0.0 0.0 1.0
curve2-17: 1.627398 0.058845 2.763567 0.0 0.0 1.0
curve2-18: 1.294734 -0.283271 2.924641 0.0 0.0 1.0
curve2-19: 0.943188 -0.644580 2.961618 0.0 0.0 1.0
curve2-20: 0.602560 -0.999846 2.844855 0.0 0.0 1.0
curve3-1: -4.204295 -0.451997 -2.379704 0.0 0.0 1.0
curve3-2: -4.354855 -0.000219 -2.363009 0.0 0.0 1.0
curve3-3: -4.585856 0.397118 -2.218267 0.0 0.0 1.0
curve3-4: -4.813979 0.758222 -2.001939 0.0 0.0 1.0
curve3-5: -4.898009 1.068104 -1.639601 0.0 0.0 1.0
curve3-6: -4.871279 1.307562 -1.224978 0.0 0.0 1.0
curve3-7: -4.743139 1.426218 -0.773680 0.0 0.0 1.0
curve3-8: -4.524919 1.390555 -0.349210 0.0 0.0 1.0
curve3-9: -4.242040 1.298982 0.033156 0.0 0.0 1.0
curve3-10: -3.906631 1.149415 0.347856 0.0 0.0 1.0
curve3-11: -3.573681 0.998675 0.665913 0.0 0.0 1.0
curve3-12: -3.237511 0.841147 0.977177 0.0 0.0 1.0
curve3-13: -2.901562 0.672221 1.282747 0.0 0.0 1.0
curve3-14: -2.565942 0.510596 1.592581 0.0 0.0 1.0
curve3-15: -2.230890 0.328544 1.891176 0.0 0.0 1.0
curve3-16: -1.898790 0.114079 2.171245 0.0 0.0 1.0
curve3-17: -1.574008 -0.132512 2.432182 0.0 0.0 1.0
curve3-18: -1.251641 -0.411872 2.661919 0.0 0.0 1.0
curve3-19: -0.913493 -0.705239 2.844185 0.0 0.0 1.0
curve3-20: -0.568288 -1.023327 2.959837 0.0 0.0 1.0
curve4-1: -1.339180 -1.282671 -0.954557 0.0 0.0 1.0
curve4-2: -1.211642 -1.342912 -0.794397 0.0 0.0 1.0
curve4-3: -1.083324 -1.403814 -0.635088 0.0 0.0 1.0
curve4-4: -0.960604 -1.459986 -0.469755 0.0 0.0 1.0
curve4-5: -0.843336 -1.511633 -0.299066 0.0 0.0 1.0
curve4-6: -0.729389 -1.560554 -0.125339 0.0 0.0 1.0
curve4-7: -0.613470 -1.611043 0.046625 0.0 0.0 1.0
curve4-8: -0.497474 -1.661562 0.218524 0.0 0.0 1.0
curve4-9: -0.388546 -1.706384 0.396459 0.0 0.0 1.0
curve4-10: -0.292244 -1.741318 0.583641 0.0 0.0 1.0
curve4-11: -0.206581 -1.768147 0.777263 0.0 0.0 1.0
curve4-12: -0.127335 -1.791061 0.974118 0.0 0.0 1.0
curve4-13: -0.056069 -1.811359 1.174242 0.0 0.0 1.0
curve4-14: -0.005631 -1.818336 1.381240 0.0 0.0 1.0
curve4-15: 0.019760 -1.801115 1.592338 0.0 0.0 1.0
curve4-16: 0.040279 -1.772381 1.802837 0.0 0.0 1.0
curve4-17: 0.054844 -1.733727 2.012127 0.0 0.0 1.0
curve4-18: 0.050103 -1.674548 2.216939 0.0 0.0 1.0
curve4-19: 0.024799 -1.594538 2.413061 0.0 0.0 1.0
curve4-20: -0.000783 -1.514279 2.608947 0.0 0.0 1.0
