# Supplementary material for: Semicircular canal shape diversity among modern lepidosaurs: life habit, size, allometry
Source: BMC Ecol Evol. 2023 Apr 12;23:10. doi: 10.1186/s12862-023-02113-1 (PMC10091843; doi:10.1186/s12862-023-02113-1)
Supplement: Supplementary file 3 — Additional file 3. Curve landmark data used in the manuscript. [file 12862_2023_2113_MOESM3_ESM.zip › Varanus_gilleni_CURVES.ver]

curve1-1: 0.210979 0.828085 -0.374662 0.0 0.0 1.0
curve1-2: 0.058559 0.900858 -0.403333 0.0 0.0 1.0
curve1-3: -0.098962 0.963691 -0.426747 0.0 0.0 1.0
curve1-4: -0.264596 1.005633 -0.438754 0.0 0.0 1.0
curve1-5: -0.433673 1.030594 -0.438100 0.0 0.0 1.0
curve1-6: -0.603844 1.015358 -0.426478 0.0 0.0 1.0
curve1-7: -0.772104 0.986130 -0.413903 0.0 0.0 1.0
curve1-8: -0.927603 0.917916 -0.395326 0.0 0.0 1.0
curve1-9: -1.076333 0.833850 -0.383312 0.0 0.0 1.0
curve1-10: -1.170864 0.697573 -0.366271 0.0 0.0 1.0
curve1-11: -1.227847 0.538964 -0.335988 0.0 0.0 1.0
curve1-12: -1.247221 0.374212 -0.296516 0.0 0.0 1.0
curve1-13: -1.233562 0.218129 -0.227608 0.0 0.0 1.0
curve1-14: -1.201127 0.073817 -0.141796 0.0 0.0 1.0
curve1-15: -1.135572 -0.045418 -0.038188 0.0 0.0 1.0
curve1-16: -1.059429 -0.157070 0.067175 0.0 0.0 1.0
curve1-17: -0.967696 -0.260178 0.168066 0.0 0.0 1.0
curve1-18: -0.861285 -0.326591 0.284330 0.0 0.0 1.0
curve1-19: -0.765226 -0.369311 0.418975 0.0 0.0 1.0
curve1-20: -0.675560 -0.375744 0.564696 0.0 0.0 1.0
curve2-1: 1.699062 0.355572 -1.006237 0.0 0.0 1.0
curve2-2: 1.793843 0.463074 -0.871549 0.0 0.0 1.0
curve2-3: 1.858316 0.577776 -0.725938 0.0 0.0 1.0
curve2-4: 1.911935 0.667111 -0.560110 0.0 0.0 1.0
curve2-5: 1.864407 0.740773 -0.386130 0.0 0.0 1.0
curve2-6: 1.772641 0.774152 -0.217413 0.0 0.0 1.0
curve2-7: 1.646143 0.757235 -0.069397 0.0 0.0 1.0
curve2-8: 1.489093 0.706219 0.037290 0.0 0.0 1.0
curve2-9: 1.323038 0.664815 0.133952 0.0 0.0 1.0
curve2-10: 1.147698 0.619943 0.210859 0.0 0.0 1.0
curve2-11: 0.983622 0.562092 0.302525 0.0 0.0 1.0
curve2-12: 0.837141 0.485292 0.407481 0.0 0.0 1.0
curve2-13: 0.711781 0.405332 0.536165 0.0 0.0 1.0
curve2-14: 0.612252 0.319934 0.682473 0.0 0.0 1.0
curve2-15: 0.522879 0.223702 0.828805 0.0 0.0 1.0
curve2-16: 0.445753 0.114861 0.973034 0.0 0.0 1.0
curve2-17: 0.353741 -0.002259 1.101532 0.0 0.0 1.0
curve2-18: 0.251290 -0.130436 1.208288 0.0 0.0 1.0
curve2-19: 0.137074 -0.280399 1.261388 0.0 0.0 1.0
curve2-20: 0.021639 -0.438366 1.246242 0.0 0.0 1.0
curve3-1: -1.394398 -0.295345 -1.018213 0.0 0.0 1.0
curve3-2: -1.491866 -0.168121 -0.945754 0.0 0.0 1.0
curve3-3: -1.572103 -0.042349 -0.853365 0.0 0.0 1.0
curve3-4: -1.624609 0.078416 -0.736792 0.0 0.0 1.0
curve3-5: -1.642066 0.185443 -0.599482 0.0 0.0 1.0
curve3-6: -1.637316 0.268524 -0.444453 0.0 0.0 1.0
curve3-7: -1.618156 0.328494 -0.281216 0.0 0.0 1.0
curve3-8: -1.556162 0.346707 -0.117739 0.0 0.0 1.0
curve3-9: -1.458759 0.331000 0.025052 0.0 0.0 1.0
curve3-10: -1.352601 0.290220 0.159204 0.0 0.0 1.0
curve3-11: -1.249947 0.251382 0.296759 0.0 0.0 1.0
curve3-12: -1.147959 0.200258 0.430712 0.0 0.0 1.0
curve3-13: -1.048138 0.142265 0.563543 0.0 0.0 1.0
curve3-14: -0.951943 0.077526 0.695872 0.0 0.0 1.0
curve3-15: -0.854696 0.001039 0.821004 0.0 0.0 1.0
curve3-16: -0.754834 -0.074316 0.944760 0.0 0.0 1.0
curve3-17: -0.653822 -0.151283 1.066339 0.0 0.0 1.0
curve3-18: -0.548670 -0.256240 1.160151 0.0 0.0 1.0
curve3-19: -0.445424 -0.384830 1.219333 0.0 0.0 1.0
curve3-20: -0.349142 -0.530322 1.240906 0.0 0.0 1.0
curve4-1: -0.500068 -0.530997 -0.123127 0.0 0.0 1.0
curve4-2: -0.450475 -0.539508 -0.074483 0.0 0.0 1.0
curve4-3: -0.399700 -0.546810 -0.026827 0.0 0.0 1.0
curve4-4: -0.351928 -0.557147 0.023277 0.0 0.0 1.0
curve4-5: -0.308836 -0.571732 0.076467 0.0 0.0 1.0
curve4-6: -0.270643 -0.590365 0.132091 0.0 0.0 1.0
curve4-7: -0.235509 -0.614319 0.187679 0.0 0.0 1.0
curve4-8: -0.206390 -0.645836 0.242911 0.0 0.0 1.0
curve4-9: -0.186626 -0.678235 0.301669 0.0 0.0 1.0
curve4-10: -0.170169 -0.702614 0.365163 0.0 0.0 1.0
curve4-11: -0.153484 -0.721350 0.430533 0.0 0.0 1.0
curve4-12: -0.138834 -0.738908 0.496701 0.0 0.0 1.0
curve4-13: -0.130795 -0.749810 0.565272 0.0 0.0 1.0
curve4-14: -0.128737 -0.750817 0.635228 0.0 0.0 1.0
curve4-15: -0.127292 -0.748347 0.705190 0.0 0.0 1.0
curve4-16: -0.126921 -0.742916 0.774982 0.0 0.0 1.0
curve4-17: -0.129327 -0.732506 0.844163 0.0 0.0 1.0
curve4-18: -0.134356 -0.717426 0.912343 0.0 0.0 1.0
curve4-19: -0.141030 -0.699442 0.979685 0.0 0.0 1.0
curve4-20: -0.146798 -0.683055 1.047495 0.0 0.0 1.0
