# Supplementary material for: Semicircular canal shape diversity among modern lepidosaurs: life habit, size, allometry
Source: BMC Ecol Evol. 2023 Apr 12;23:10. doi: 10.1186/s12862-023-02113-1 (PMC10091843; doi:10.1186/s12862-023-02113-1)
Supplement: Supplementary file 3 — Additional file 3. Curve landmark data used in the manuscript. [file 12862_2023_2113_MOESM3_ESM.zip › Varanus_glauerti_CURVES.ver]

curve1-1: 0.520915 1.045336 -0.381841 0.0 0.0 1.0
curve1-2: 0.302320 1.187346 -0.412066 0.0 0.0 1.0
curve1-3: 0.054441 1.270443 -0.422383 0.0 0.0 1.0
curve1-4: -0.202354 1.324004 -0.411112 0.0 0.0 1.0
curve1-5: -0.462946 1.312043 -0.389909 0.0 0.0 1.0
curve1-6: -0.721041 1.264399 -0.377940 0.0 0.0 1.0
curve1-7: -0.978506 1.212844 -0.371257 0.0 0.0 1.0
curve1-8: -1.224421 1.121359 -0.374771 0.0 0.0 1.0
curve1-9: -1.461331 1.010019 -0.382699 0.0 0.0 1.0
curve1-10: -1.653813 0.832443 -0.388900 0.0 0.0 1.0
curve1-11: -1.791508 0.609982 -0.400444 0.0 0.0 1.0
curve1-12: -1.871210 0.360224 -0.407322 0.0 0.0 1.0
curve1-13: -1.895879 0.103832 -0.369837 0.0 0.0 1.0
curve1-14: -1.867370 -0.152182 -0.318283 0.0 0.0 1.0
curve1-15: -1.778132 -0.391581 -0.267349 0.0 0.0 1.0
curve1-16: -1.603624 -0.571332 -0.191085 0.0 0.0 1.0
curve1-17: -1.409757 -0.722834 -0.099829 0.0 0.0 1.0
curve1-18: -1.199537 -0.841831 0.003362 0.0 0.0 1.0
curve1-19: -0.988409 -0.948025 0.117967 0.0 0.0 1.0
curve1-20: -0.774993 -1.042209 0.238830 0.0 0.0 1.0
curve2-1: 2.377276 1.095886 -1.058768 0.0 0.0 1.0
curve2-2: 2.513200 1.214762 -0.864442 0.0 0.0 1.0
curve2-3: 2.578526 1.300407 -0.622418 0.0 0.0 1.0
curve2-4: 2.566845 1.343256 -0.364684 0.0 0.0 1.0
curve2-5: 2.468419 1.320549 -0.119456 0.0 0.0 1.0
curve2-6: 2.300697 1.233167 0.064719 0.0 0.0 1.0
curve2-7: 2.117819 1.116767 0.218085 0.0 0.0 1.0
curve2-8: 1.922017 0.971839 0.324085 0.0 0.0 1.0
curve2-9: 1.731158 0.826030 0.438033 0.0 0.0 1.0
curve2-10: 1.543132 0.673540 0.547657 0.0 0.0 1.0
curve2-11: 1.368747 0.531658 0.689276 0.0 0.0 1.0
curve2-12: 1.215731 0.403698 0.864463 0.0 0.0 1.0
curve2-13: 1.076973 0.254240 1.034948 0.0 0.0 1.0
curve2-14: 0.951850 0.087884 1.199854 0.0 0.0 1.0
curve2-15: 0.817410 -0.092862 1.341051 0.0 0.0 1.0
curve2-16: 0.679731 -0.292366 1.448180 0.0 0.0 1.0
curve2-17: 0.545019 -0.507933 1.526086 0.0 0.0 1.0
curve2-18: 0.417808 -0.737834 1.549783 0.0 0.0 1.0
curve2-19: 0.298974 -0.966724 1.490778 0.0 0.0 1.0
curve2-20: 0.200105 -1.175595 1.359937 0.0 0.0 1.0
curve3-1: -1.652965 -0.635089 -1.668984 0.0 0.0 1.0
curve3-2: -1.861999 -0.495376 -1.556155 0.0 0.0 1.0
curve3-3: -2.057818 -0.365575 -1.412336 0.0 0.0 1.0
curve3-4: -2.227965 -0.250846 -1.229634 0.0 0.0 1.0
curve3-5: -2.368857 -0.121503 -1.032031 0.0 0.0 1.0
curve3-6: -2.425002 -0.006869 -0.788151 0.0 0.0 1.0
curve3-7: -2.412255 0.081040 -0.529606 0.0 0.0 1.0
curve3-8: -2.332630 0.136329 -0.272317 0.0 0.0 1.0
curve3-9: -2.183639 0.132990 -0.041137 0.0 0.0 1.0
curve3-10: -2.018565 0.082438 0.171503 0.0 0.0 1.0
curve3-11: -1.829005 0.000109 0.353815 0.0 0.0 1.0
curve3-12: -1.627200 -0.097084 0.514272 0.0 0.0 1.0
curve3-13: -1.446718 -0.202452 0.693670 0.0 0.0 1.0
curve3-14: -1.285564 -0.323828 0.881195 0.0 0.0 1.0
curve3-15: -1.112272 -0.449776 1.054432 0.0 0.0 1.0
curve3-16: -0.938492 -0.592059 1.214117 0.0 0.0 1.0
curve3-17: -0.757505 -0.756991 1.335795 0.0 0.0 1.0
curve3-18: -0.558664 -0.940606 1.381106 0.0 0.0 1.0
curve3-19: -0.358416 -1.129196 1.364122 0.0 0.0 1.0
curve3-20: -0.165390 -1.313225 1.296599 0.0 0.0 1.0
curve4-1: -0.607119 -0.937205 -0.654100 0.0 0.0 1.0
curve4-2: -0.540066 -0.941035 -0.574230 0.0 0.0 1.0
curve4-3: -0.472967 -0.944684 -0.494367 0.0 0.0 1.0
curve4-4: -0.407781 -0.956848 -0.413793 0.0 0.0 1.0
curve4-5: -0.345115 -0.977982 -0.333062 0.0 0.0 1.0
curve4-6: -0.283888 -1.005600 -0.253172 0.0 0.0 1.0
curve4-7: -0.225248 -1.042635 -0.175249 0.0 0.0 1.0
curve4-8: -0.172363 -1.088318 -0.097721 0.0 0.0 1.0
curve4-9: -0.121826 -1.132749 -0.017921 0.0 0.0 1.0
curve4-10: -0.070038 -1.178499 0.060276 0.0 0.0 1.0
curve4-11: -0.018982 -1.231576 0.134200 0.0 0.0 1.0
curve4-12: 0.018411 -1.278489 0.219337 0.0 0.0 1.0
curve4-13: 0.047499 -1.315249 0.312581 0.0 0.0 1.0
curve4-14: 0.070766 -1.348171 0.408832 0.0 0.0 1.0
curve4-15: 0.084036 -1.374124 0.508975 0.0 0.0 1.0
curve4-16: 0.090111 -1.391149 0.611766 0.0 0.0 1.0
curve4-17: 0.096975 -1.404452 0.715075 0.0 0.0 1.0
curve4-18: 0.102301 -1.412205 0.818992 0.0 0.0 1.0
curve4-19: 0.101270 -1.407931 0.923193 0.0 0.0 1.0
curve4-20: 0.097241 -1.397996 1.026968 0.0 0.0 1.0
