# Supplementary material for: Semicircular canal shape diversity among modern lepidosaurs: life habit, size, allometry
Source: BMC Ecol Evol. 2023 Apr 12;23:10. doi: 10.1186/s12862-023-02113-1 (PMC10091843; doi:10.1186/s12862-023-02113-1)
Supplement: Supplementary file 3 — Additional file 3. Curve landmark data used in the manuscript. [file 12862_2023_2113_MOESM3_ESM.zip › Varanus_gouldii_CURVES.ver]

curve1-1: 1.720150 1.864641 0.197793 0.0 0.0 1.0
curve1-2: 1.323807 2.143704 0.166842 0.0 0.0 1.0
curve1-3: 0.893118 2.364959 0.142380 0.0 0.0 1.0
curve1-4: 0.424135 2.476039 0.121853 0.0 0.0 1.0
curve1-5: -0.060860 2.492798 0.139501 0.0 0.0 1.0
curve1-6: -0.542119 2.503055 0.192237 0.0 0.0 1.0
curve1-7: -1.009599 2.376465 0.220188 0.0 0.0 1.0
curve1-8: -1.430480 2.138366 0.228969 0.0 0.0 1.0
curve1-9: -1.835114 1.872699 0.194414 0.0 0.0 1.0
curve1-10: -2.264086 1.668122 0.111960 0.0 0.0 1.0
curve1-11: -2.493377 1.249357 0.042126 0.0 0.0 1.0
curve1-12: -2.620672 0.789406 -0.041071 0.0 0.0 1.0
curve1-13: -2.594955 0.307824 -0.063271 0.0 0.0 1.0
curve1-14: -2.466783 -0.154832 0.006815 0.0 0.0 1.0
curve1-15: -2.237168 -0.562667 0.122714 0.0 0.0 1.0
curve1-16: -1.919839 -0.853274 0.345864 0.0 0.0 1.0
curve1-17: -1.615752 -1.114903 0.619606 0.0 0.0 1.0
curve1-18: -1.310695 -1.320304 0.936212 0.0 0.0 1.0
curve1-19: -1.006273 -1.465082 1.285766 0.0 0.0 1.0
curve1-20: -0.702311 -1.603389 1.638280 0.0 0.0 1.0
curve2-1: 4.156993 1.376076 -0.865497 0.0 0.0 1.0
curve2-2: 4.436611 1.500013 -0.550880 0.0 0.0 1.0
curve2-3: 4.628964 1.574558 -0.166323 0.0 0.0 1.0
curve2-4: 4.712099 1.570409 0.261744 0.0 0.0 1.0
curve2-5: 4.650996 1.541781 0.695113 0.0 0.0 1.0
curve2-6: 4.514766 1.553432 1.106588 0.0 0.0 1.0
curve2-7: 4.220320 1.500046 1.427211 0.0 0.0 1.0
curve2-8: 3.862612 1.412016 1.663517 0.0 0.0 1.0
curve2-9: 3.499668 1.291212 1.878855 0.0 0.0 1.0
curve2-10: 3.134341 1.186399 2.098358 0.0 0.0 1.0
curve2-11: 2.806279 1.010659 2.327926 0.0 0.0 1.0
curve2-12: 2.525761 0.788321 2.582097 0.0 0.0 1.0
curve2-13: 2.288543 0.541770 2.857055 0.0 0.0 1.0
curve2-14: 2.062374 0.262869 3.109545 0.0 0.0 1.0
curve2-15: 1.813347 -0.027407 3.325296 0.0 0.0 1.0
curve2-16: 1.567741 -0.329660 3.528143 0.0 0.0 1.0
curve2-17: 1.310889 -0.656314 3.666394 0.0 0.0 1.0
curve2-18: 1.016609 -0.976341 3.726330 0.0 0.0 1.0
curve2-19: 0.698611 -1.272973 3.683840 0.0 0.0 1.0
curve2-20: 0.376724 -1.536365 3.544610 0.0 0.0 1.0
curve3-1: -2.448091 -0.588683 -1.761456 0.0 0.0 1.0
curve3-2: -2.678674 -0.363700 -1.506466 0.0 0.0 1.0
curve3-3: -2.868900 -0.107741 -1.248013 0.0 0.0 1.0
curve3-4: -3.022868 0.187920 -1.008586 0.0 0.0 1.0
curve3-5: -3.146239 0.517529 -0.797599 0.0 0.0 1.0
curve3-6: -3.190885 0.782709 -0.490604 0.0 0.0 1.0
curve3-7: -3.165734 0.947956 -0.118556 0.0 0.0 1.0
curve3-8: -3.033507 0.951941 0.268880 0.0 0.0 1.0
curve3-9: -2.884863 0.924344 0.650816 0.0 0.0 1.0
curve3-10: -2.691003 0.797819 0.987571 0.0 0.0 1.0
curve3-11: -2.499097 0.616529 1.302176 0.0 0.0 1.0
curve3-12: -2.314277 0.359198 1.562688 0.0 0.0 1.0
curve3-13: -2.137609 0.165176 1.878237 0.0 0.0 1.0
curve3-14: -1.955113 -0.008917 2.201912 0.0 0.0 1.0
curve3-15: -1.731747 -0.217268 2.475837 0.0 0.0 1.0
curve3-16: -1.490564 -0.457776 2.705656 0.0 0.0 1.0
curve3-17: -1.265491 -0.702003 2.947281 0.0 0.0 1.0
curve3-18: -1.027225 -0.983737 3.127705 0.0 0.0 1.0
curve3-19: -0.782147 -1.285101 3.261205 0.0 0.0 1.0
curve3-20: -0.535467 -1.596055 3.367728 0.0 0.0 1.0
curve4-1: -0.158388 -1.978436 0.887197 0.0 0.0 1.0
curve4-2: -0.150139 -2.011375 0.988050 0.0 0.0 1.0
curve4-3: -0.141029 -2.047239 1.087845 0.0 0.0 1.0
curve4-4: -0.132555 -2.080943 1.188440 0.0 0.0 1.0
curve4-5: -0.125329 -2.110405 1.290450 0.0 0.0 1.0
curve4-6: -0.119417 -2.135393 1.393733 0.0 0.0 1.0
curve4-7: -0.114685 -2.156353 1.497970 0.0 0.0 1.0
curve4-8: -0.110814 -2.174697 1.602740 0.0 0.0 1.0
curve4-9: -0.107490 -2.192472 1.707628 0.0 0.0 1.0
curve4-10: -0.105140 -2.208159 1.812868 0.0 0.0 1.0
curve4-11: -0.104285 -2.218695 1.918758 0.0 0.0 1.0
curve4-12: -0.104802 -2.222207 2.025117 0.0 0.0 1.0
curve4-13: -0.105899 -2.220596 2.131530 0.0 0.0 1.0
curve4-14: -0.107023 -2.216481 2.237878 0.0 0.0 1.0
curve4-15: -0.108329 -2.209799 2.344087 0.0 0.0 1.0
curve4-16: -0.110446 -2.197801 2.449807 0.0 0.0 1.0
curve4-17: -0.113538 -2.179413 2.554576 0.0 0.0 1.0
curve4-18: -0.117653 -2.154325 2.657913 0.0 0.0 1.0
curve4-19: -0.122402 -2.125072 2.760137 0.0 0.0 1.0
curve4-20: -0.126571 -2.099627 2.863364 0.0 0.0 1.0
