# Supplementary material for: Semicircular canal shape diversity among modern lepidosaurs: life habit, size, allometry
Source: BMC Ecol Evol. 2023 Apr 12;23:10. doi: 10.1186/s12862-023-02113-1 (PMC10091843; doi:10.1186/s12862-023-02113-1)
Supplement: Supplementary file 3 — Additional file 3. Curve landmark data used in the manuscript. [file 12862_2023_2113_MOESM3_ESM.zip › Varanus_griseus_CURVES.ver]

curve1-1: 1.212505 1.269853 -0.546985 0.0 0.0 1.0
curve1-2: 0.947238 1.480590 -0.526268 0.0 0.0 1.0
curve1-3: 0.665419 1.667241 -0.499245 0.0 0.0 1.0
curve1-4: 0.358772 1.808246 -0.464556 0.0 0.0 1.0
curve1-5: 0.037249 1.909969 -0.427322 0.0 0.0 1.0
curve1-6: -0.294976 1.963727 -0.385261 0.0 0.0 1.0
curve1-7: -0.629552 1.961860 -0.330180 0.0 0.0 1.0
curve1-8: -0.957870 1.895014 -0.280502 0.0 0.0 1.0
curve1-9: -1.266383 1.759931 -0.242011 0.0 0.0 1.0
curve1-10: -1.553941 1.588001 -0.187901 0.0 0.0 1.0
curve1-11: -1.790930 1.359308 -0.132532 0.0 0.0 1.0
curve1-12: -1.902702 1.053691 -0.038386 0.0 0.0 1.0
curve1-13: -1.958941 0.734250 0.060653 0.0 0.0 1.0
curve1-14: -1.957128 0.410937 0.163028 0.0 0.0 1.0
curve1-15: -1.916149 0.094776 0.279506 0.0 0.0 1.0
curve1-16: -1.864507 -0.213005 0.413121 0.0 0.0 1.0
curve1-17: -1.770306 -0.496986 0.569855 0.0 0.0 1.0
curve1-18: -1.599865 -0.727499 0.751504 0.0 0.0 1.0
curve1-19: -1.422579 -0.954255 0.930674 0.0 0.0 1.0
curve1-20: -1.208127 -1.142623 1.114233 0.0 0.0 1.0
curve2-1: 3.093031 -0.244755 -1.542935 0.0 0.0 1.0
curve2-2: 3.406861 -0.178445 -1.347711 0.0 0.0 1.0
curve2-3: 3.689685 -0.108259 -1.111994 0.0 0.0 1.0
curve2-4: 3.936800 -0.039748 -0.838182 0.0 0.0 1.0
curve2-5: 4.036424 0.038314 -0.487145 0.0 0.0 1.0
curve2-6: 4.053677 0.130769 -0.126115 0.0 0.0 1.0
curve2-7: 3.919164 0.195657 0.217610 0.0 0.0 1.0
curve2-8: 3.742635 0.252959 0.543692 0.0 0.0 1.0
curve2-9: 3.491333 0.273485 0.820350 0.0 0.0 1.0
curve2-10: 3.210905 0.252584 1.069234 0.0 0.0 1.0
curve2-11: 2.898970 0.230450 1.275653 0.0 0.0 1.0
curve2-12: 2.583007 0.123069 1.445563 0.0 0.0 1.0
curve2-13: 2.297090 -0.035507 1.630163 0.0 0.0 1.0
curve2-14: 2.033655 -0.236046 1.806557 0.0 0.0 1.0
curve2-15: 1.797935 -0.478146 1.970417 0.0 0.0 1.0
curve2-16: 1.561409 -0.716814 2.138174 0.0 0.0 1.0
curve2-17: 1.326251 -0.957417 2.305045 0.0 0.0 1.0
curve2-18: 1.105345 -1.213848 2.467829 0.0 0.0 1.0
curve2-19: 0.879230 -1.450972 2.650980 0.0 0.0 1.0
curve2-20: 0.646984 -1.619222 2.888593 0.0 0.0 1.0
curve3-1: -2.044487 -0.907673 -1.507946 0.0 0.0 1.0
curve3-2: -2.252352 -0.599187 -1.425363 0.0 0.0 1.0
curve3-3: -2.432663 -0.298013 -1.280110 0.0 0.0 1.0
curve3-4: -2.574006 -0.025337 -1.054959 0.0 0.0 1.0
curve3-5: -2.693178 0.209214 -0.779606 0.0 0.0 1.0
curve3-6: -2.747051 0.430545 -0.475293 0.0 0.0 1.0
curve3-7: -2.715461 0.684009 -0.192973 0.0 0.0 1.0
curve3-8: -2.625648 0.866457 0.127373 0.0 0.0 1.0
curve3-9: -2.440587 0.950427 0.441671 0.0 0.0 1.0
curve3-10: -2.199073 0.887046 0.729328 0.0 0.0 1.0
curve3-11: -1.954418 0.777612 0.999960 0.0 0.0 1.0
curve3-12: -1.707894 0.612312 1.238792 0.0 0.0 1.0
curve3-13: -1.484251 0.417436 1.478211 0.0 0.0 1.0
curve3-14: -1.292296 0.220187 1.741601 0.0 0.0 1.0
curve3-15: -1.178078 -0.030938 2.002042 0.0 0.0 1.0
curve3-16: -1.014875 -0.305234 2.210346 0.0 0.0 1.0
curve3-17: -0.836379 -0.600683 2.371479 0.0 0.0 1.0
curve3-18: -0.642207 -0.892702 2.521153 0.0 0.0 1.0
curve3-19: -0.435516 -1.177393 2.668148 0.0 0.0 1.0
curve3-20: -0.217145 -1.458563 2.804774 0.0 0.0 1.0
curve4-1: -0.564343 -1.668271 0.528621 0.0 0.0 1.0
curve4-2: -0.548159 -1.725278 0.624800 0.0 0.0 1.0
curve4-3: -0.534713 -1.787039 0.718481 0.0 0.0 1.0
curve4-4: -0.520844 -1.848085 0.812565 0.0 0.0 1.0
curve4-5: -0.504685 -1.905157 0.908741 0.0 0.0 1.0
curve4-6: -0.485276 -1.956297 1.007607 0.0 0.0 1.0
curve4-7: -0.462276 -2.000455 1.109031 0.0 0.0 1.0
curve4-8: -0.435749 -2.037271 1.212505 0.0 0.0 1.0
curve4-9: -0.406169 -2.067626 1.317257 0.0 0.0 1.0
curve4-10: -0.373919 -2.093378 1.422447 0.0 0.0 1.0
curve4-11: -0.337707 -2.111158 1.527960 0.0 0.0 1.0
curve4-12: -0.296592 -2.115867 1.633025 0.0 0.0 1.0
curve4-13: -0.252596 -2.107525 1.736748 0.0 0.0 1.0
curve4-14: -0.209135 -2.093953 1.840180 0.0 0.0 1.0
curve4-15: -0.167527 -2.081087 1.944460 0.0 0.0 1.0
curve4-16: -0.126729 -2.065774 2.048709 0.0 0.0 1.0
curve4-17: -0.085697 -2.041367 2.151094 0.0 0.0 1.0
curve4-18: -0.044774 -2.005376 2.250026 0.0 0.0 1.0
curve4-19: -0.004340 -1.959088 2.344841 0.0 0.0 1.0
curve4-20: 0.036283 -1.916367 2.441135 0.0 0.0 1.0
