# Supplementary material for: Semicircular canal shape diversity among modern lepidosaurs: life habit, size, allometry
Source: BMC Ecol Evol. 2023 Apr 12;23:10. doi: 10.1186/s12862-023-02113-1 (PMC10091843; doi:10.1186/s12862-023-02113-1)
Supplement: Supplementary file 3 — Additional file 3. Curve landmark data used in the manuscript. [file 12862_2023_2113_MOESM3_ESM.zip › Varanus_mitchelli_CURVES.ver]

curve1-1: 0.732566 1.122792 -0.348369 0.0 0.0 1.0
curve1-2: 0.524286 1.329803 -0.384082 0.0 0.0 1.0
curve1-3: 0.264005 1.470060 -0.407890 0.0 0.0 1.0
curve1-4: -0.017033 1.563118 -0.422990 0.0 0.0 1.0
curve1-5: -0.306475 1.624219 -0.448602 0.0 0.0 1.0
curve1-6: -0.599693 1.641662 -0.486408 0.0 0.0 1.0
curve1-7: -0.895336 1.639203 -0.513837 0.0 0.0 1.0
curve1-8: -1.190570 1.625912 -0.534209 0.0 0.0 1.0
curve1-9: -1.475429 1.543166 -0.543704 0.0 0.0 1.0
curve1-10: -1.730826 1.402366 -0.542105 0.0 0.0 1.0
curve1-11: -1.885062 1.150451 -0.522573 0.0 0.0 1.0
curve1-12: -1.931718 0.860507 -0.497557 0.0 0.0 1.0
curve1-13: -1.934328 0.570080 -0.436409 0.0 0.0 1.0
curve1-14: -1.887135 0.299445 -0.329756 0.0 0.0 1.0
curve1-15: -1.801276 0.035509 -0.224391 0.0 0.0 1.0
curve1-16: -1.681807 -0.215790 -0.122972 0.0 0.0 1.0
curve1-17: -1.535876 -0.443709 -0.000909 0.0 0.0 1.0
curve1-18: -1.365033 -0.642291 0.138212 0.0 0.0 1.0
curve1-19: -1.198620 -0.825117 0.302477 0.0 0.0 1.0
curve1-20: -1.034372 -0.980369 0.494917 0.0 0.0 1.0
curve2-1: 2.490056 0.342740 -1.491216 0.0 0.0 1.0
curve2-2: 2.749994 0.402248 -1.308812 0.0 0.0 1.0
curve2-3: 2.971073 0.456211 -1.079618 0.0 0.0 1.0
curve2-4: 3.132701 0.500877 -0.808068 0.0 0.0 1.0
curve2-5: 3.190621 0.554495 -0.495138 0.0 0.0 1.0
curve2-6: 3.090815 0.579298 -0.194175 0.0 0.0 1.0
curve2-7: 2.864791 0.541513 0.022427 0.0 0.0 1.0
curve2-8: 2.583364 0.470978 0.165003 0.0 0.0 1.0
curve2-9: 2.289911 0.392785 0.274922 0.0 0.0 1.0
curve2-10: 2.000837 0.310901 0.393400 0.0 0.0 1.0
curve2-11: 1.726055 0.240200 0.548124 0.0 0.0 1.0
curve2-12: 1.466053 0.182511 0.730938 0.0 0.0 1.0
curve2-13: 1.227918 0.077695 0.922215 0.0 0.0 1.0
curve2-14: 1.032690 -0.086978 1.115794 0.0 0.0 1.0
curve2-15: 0.861924 -0.302252 1.285759 0.0 0.0 1.0
curve2-16: 0.698029 -0.535530 1.436995 0.0 0.0 1.0
curve2-17: 0.511399 -0.775531 1.546776 0.0 0.0 1.0
curve2-18: 0.298722 -1.010119 1.583271 0.0 0.0 1.0
curve2-19: 0.065711 -1.220113 1.510729 0.0 0.0 1.0
curve2-20: -0.165050 -1.402801 1.377289 0.0 0.0 1.0
curve3-1: -2.146643 0.190918 -1.791870 0.0 0.0 1.0
curve3-2: -2.277642 0.385897 -1.616196 0.0 0.0 1.0
curve3-3: -2.390887 0.577975 -1.425828 0.0 0.0 1.0
curve3-4: -2.486120 0.771669 -1.227411 0.0 0.0 1.0
curve3-5: -2.533288 0.934028 -0.988347 0.0 0.0 1.0
curve3-6: -2.532393 1.044486 -0.721116 0.0 0.0 1.0
curve3-7: -2.470870 1.106334 -0.441080 0.0 0.0 1.0
curve3-8: -2.354874 1.102949 -0.175968 0.0 0.0 1.0
curve3-9: -2.190980 1.011226 0.047334 0.0 0.0 1.0
curve3-10: -2.010413 0.845151 0.207414 0.0 0.0 1.0
curve3-11: -1.852809 0.672921 0.384944 0.0 0.0 1.0
curve3-12: -1.714903 0.479423 0.556665 0.0 0.0 1.0
curve3-13: -1.580310 0.277067 0.720946 0.0 0.0 1.0
curve3-14: -1.451542 0.063961 0.875893 0.0 0.0 1.0
curve3-15: -1.324375 -0.150920 1.029830 0.0 0.0 1.0
curve3-16: -1.199103 -0.358133 1.195397 0.0 0.0 1.0
curve3-17: -1.068428 -0.579120 1.336734 0.0 0.0 1.0
curve3-18: -0.936896 -0.813095 1.454455 0.0 0.0 1.0
curve3-19: -0.787256 -1.061575 1.490311 0.0 0.0 1.0
curve3-20: -0.626335 -1.284473 1.397148 0.0 0.0 1.0
curve4-1: -1.077816 -0.553903 -0.718526 0.0 0.0 1.0
curve4-2: -1.016079 -0.617647 -0.634948 0.0 0.0 1.0
curve4-3: -0.953554 -0.680335 -0.551148 0.0 0.0 1.0
curve4-4: -0.893026 -0.745681 -0.467919 0.0 0.0 1.0
curve4-5: -0.835037 -0.814254 -0.385482 0.0 0.0 1.0
curve4-6: -0.779298 -0.885565 -0.303816 0.0 0.0 1.0
curve4-7: -0.723951 -0.960308 -0.225021 0.0 0.0 1.0
curve4-8: -0.668445 -1.039776 -0.151113 0.0 0.0 1.0
curve4-9: -0.615215 -1.122590 -0.079219 0.0 0.0 1.0
curve4-10: -0.567468 -1.203006 -0.001110 0.0 0.0 1.0
curve4-11: -0.525533 -1.276023 0.086972 0.0 0.0 1.0
curve4-12: -0.487350 -1.343667 0.180925 0.0 0.0 1.0
curve4-13: -0.454346 -1.412134 0.276190 0.0 0.0 1.0
curve4-14: -0.439433 -1.462577 0.385186 0.0 0.0 1.0
curve4-15: -0.435239 -1.482349 0.505329 0.0 0.0 1.0
curve4-16: -0.429999 -1.492915 0.626608 0.0 0.0 1.0
curve4-17: -0.430577 -1.487700 0.748296 0.0 0.0 1.0
curve4-18: -0.437074 -1.467378 0.868255 0.0 0.0 1.0
curve4-19: -0.447172 -1.437895 0.986105 0.0 0.0 1.0
curve4-20: -0.455880 -1.411947 1.104819 0.0 0.0 1.0
