# Supplementary material for: Semicircular canal shape diversity among modern lepidosaurs: life habit, size, allometry
Source: BMC Ecol Evol. 2023 Apr 12;23:10. doi: 10.1186/s12862-023-02113-1 (PMC10091843; doi:10.1186/s12862-023-02113-1)
Supplement: Supplementary file 3 — Additional file 3. Curve landmark data used in the manuscript. [file 12862_2023_2113_MOESM3_ESM.zip › Varanus_niloticus_CURVES.ver]

curve1-1: 1.541674 1.795484 -0.151481 0.0 0.0 1.0
curve1-2: 1.164870 1.947376 -0.193059 0.0 0.0 1.0
curve1-3: 0.782687 2.085283 -0.233416 0.0 0.0 1.0
curve1-4: 0.385920 2.179431 -0.246947 0.0 0.0 1.0
curve1-5: -0.016459 2.247406 -0.244654 0.0 0.0 1.0
curve1-6: -0.424634 2.249599 -0.241603 0.0 0.0 1.0
curve1-7: -0.832164 2.224686 -0.235750 0.0 0.0 1.0
curve1-8: -1.236354 2.168009 -0.239163 0.0 0.0 1.0
curve1-9: -1.623251 2.042516 -0.267495 0.0 0.0 1.0
curve1-10: -1.981528 1.851290 -0.303697 0.0 0.0 1.0
curve1-11: -2.282653 1.578876 -0.330283 0.0 0.0 1.0
curve1-12: -2.487108 1.228306 -0.335046 0.0 0.0 1.0
curve1-13: -2.559596 0.831587 -0.282414 0.0 0.0 1.0
curve1-14: -2.525431 0.446296 -0.154705 0.0 0.0 1.0
curve1-15: -2.435398 0.082219 0.006308 0.0 0.0 1.0
curve1-16: -2.295273 -0.259301 0.179188 0.0 0.0 1.0
curve1-17: -2.097447 -0.551953 0.383681 0.0 0.0 1.0
curve1-18: -1.888001 -0.822944 0.606025 0.0 0.0 1.0
curve1-19: -1.675690 -1.044167 0.871298 0.0 0.0 1.0
curve1-20: -1.430619 -1.169025 1.173020 0.0 0.0 1.0
curve2-1: 4.358817 1.061602 -1.080141 0.0 0.0 1.0
curve2-2: 4.637116 1.173605 -0.769145 0.0 0.0 1.0
curve2-3: 4.757157 1.290724 -0.370224 0.0 0.0 1.0
curve2-4: 4.731062 1.389919 0.043613 0.0 0.0 1.0
curve2-5: 4.534517 1.401899 0.429912 0.0 0.0 1.0
curve2-6: 4.262967 1.374524 0.765236 0.0 0.0 1.0
curve2-7: 3.947835 1.298945 1.054165 0.0 0.0 1.0
curve2-8: 3.623275 1.207587 1.327505 0.0 0.0 1.0
curve2-9: 3.299905 1.098498 1.595650 0.0 0.0 1.0
curve2-10: 3.000363 0.993636 1.891975 0.0 0.0 1.0
curve2-11: 2.716795 0.887835 2.203002 0.0 0.0 1.0
curve2-12: 2.500009 0.785281 2.563602 0.0 0.0 1.0
curve2-13: 2.353984 0.725992 2.966579 0.0 0.0 1.0
curve2-14: 2.142275 0.583778 3.317708 0.0 0.0 1.0
curve2-15: 1.904816 0.397522 3.629196 0.0 0.0 1.0
curve2-16: 1.655614 0.195918 3.922119 0.0 0.0 1.0
curve2-17: 1.389190 -0.025725 4.181982 0.0 0.0 1.0
curve2-18: 1.090607 -0.297711 4.338875 0.0 0.0 1.0
curve2-19: 0.785168 -0.600075 4.355153 0.0 0.0 1.0
curve2-20: 0.498931 -0.904049 4.238484 0.0 0.0 1.0
curve3-1: -2.902890 -0.060139 -1.373279 0.0 0.0 1.0
curve3-2: -3.080794 0.227984 -1.184260 0.0 0.0 1.0
curve3-3: -3.237572 0.505997 -0.965356 0.0 0.0 1.0
curve3-4: -3.307003 0.726790 -0.656166 0.0 0.0 1.0
curve3-5: -3.309556 0.885197 -0.302932 0.0 0.0 1.0
curve3-6: -3.207190 0.935131 0.066093 0.0 0.0 1.0
curve3-7: -3.055532 0.941688 0.423636 0.0 0.0 1.0
curve3-8: -2.871186 0.928067 0.764583 0.0 0.0 1.0
curve3-9: -2.639133 0.861618 1.068311 0.0 0.0 1.0
curve3-10: -2.416154 0.768350 1.372165 0.0 0.0 1.0
curve3-11: -2.222919 0.679271 1.697112 0.0 0.0 1.0
curve3-12: -2.062460 0.551074 2.025859 0.0 0.0 1.0
curve3-13: -1.901594 0.397659 2.344397 0.0 0.0 1.0
curve3-14: -1.738059 0.240982 2.659986 0.0 0.0 1.0
curve3-15: -1.578415 0.066959 2.968344 0.0 0.0 1.0
curve3-16: -1.421862 -0.121828 3.269580 0.0 0.0 1.0
curve3-17: -1.281570 -0.324999 3.569181 0.0 0.0 1.0
curve3-18: -1.129997 -0.562123 3.835711 0.0 0.0 1.0
curve3-19: -0.923942 -0.791327 4.071364 0.0 0.0 1.0
curve3-20: -0.679713 -1.021738 4.266456 0.0 0.0 1.0
curve4-1: -0.133154 -1.852342 1.446038 0.0 0.0 1.0
curve4-2: -0.124424 -1.871535 1.564523 0.0 0.0 1.0
curve4-3: -0.115980 -1.893446 1.682564 0.0 0.0 1.0
curve4-4: -0.107483 -1.914857 1.800694 0.0 0.0 1.0
curve4-5: -0.098737 -1.933901 1.919207 0.0 0.0 1.0
curve4-6: -0.089653 -1.949669 2.038173 0.0 0.0 1.0
curve4-7: -0.080208 -1.961842 2.157533 0.0 0.0 1.0
curve4-8: -0.070411 -1.970422 2.277177 0.0 0.0 1.0
curve4-9: -0.060057 -1.976133 2.396948 0.0 0.0 1.0
curve4-10: -0.048207 -1.980450 2.516639 0.0 0.0 1.0
curve4-11: -0.034501 -1.981635 2.636197 0.0 0.0 1.0
curve4-12: -0.019888 -1.976035 2.755503 0.0 0.0 1.0
curve4-13: -0.007715 -1.962219 2.874420 0.0 0.0 1.0
curve4-14: 0.000453 -1.944536 2.993183 0.0 0.0 1.0
curve4-15: 0.005761 -1.926314 3.112030 0.0 0.0 1.0
curve4-16: 0.008456 -1.904835 3.230408 0.0 0.0 1.0
curve4-17: 0.007660 -1.877377 3.347564 0.0 0.0 1.0
curve4-18: 0.002623 -1.842777 3.462700 0.0 0.0 1.0
curve4-19: -0.005899 -1.802399 3.575751 0.0 0.0 1.0
curve4-20: -0.012769 -1.764755 3.689811 0.0 0.0 1.0
