# Supplementary material for: Semicircular canal shape diversity among modern lepidosaurs: life habit, size, allometry
Source: BMC Ecol Evol. 2023 Apr 12;23:10. doi: 10.1186/s12862-023-02113-1 (PMC10091843; doi:10.1186/s12862-023-02113-1)
Supplement: Supplementary file 3 — Additional file 3. Curve landmark data used in the manuscript. [file 12862_2023_2113_MOESM3_ESM.zip › Varanus_panoptes_CURVES.ver]

curve1-1: 1.825862 1.530989 -1.323180 0.0 0.0 1.0
curve1-2: 1.437235 1.799067 -1.327224 0.0 0.0 1.0
curve1-3: 1.012812 2.005372 -1.337987 0.0 0.0 1.0
curve1-4: 0.551457 2.099986 -1.344020 0.0 0.0 1.0
curve1-5: 0.085881 2.174835 -1.320583 0.0 0.0 1.0
curve1-6: -0.384847 2.154621 -1.304660 0.0 0.0 1.0
curve1-7: -0.849913 2.074424 -1.305691 0.0 0.0 1.0
curve1-8: -1.283759 1.890980 -1.326110 0.0 0.0 1.0
curve1-9: -1.696526 1.663713 -1.354524 0.0 0.0 1.0
curve1-10: -2.019958 1.326146 -1.403747 0.0 0.0 1.0
curve1-11: -2.229700 0.918113 -1.482430 0.0 0.0 1.0
curve1-12: -2.320393 0.456157 -1.516715 0.0 0.0 1.0
curve1-13: -2.287473 -0.006503 -1.460419 0.0 0.0 1.0
curve1-14: -2.171421 -0.448700 -1.344532 0.0 0.0 1.0
curve1-15: -1.982089 -0.853612 -1.192819 0.0 0.0 1.0
curve1-16: -1.729066 -1.226875 -1.061050 0.0 0.0 1.0
curve1-17: -1.447371 -1.527404 -0.832763 0.0 0.0 1.0
curve1-18: -1.197059 -1.808340 -0.548486 0.0 0.0 1.0
curve1-19: -0.989254 -2.032386 -0.189309 0.0 0.0 1.0
curve1-20: -0.892376 -2.123397 0.257791 0.0 0.0 1.0
curve2-1: 4.577049 0.973812 -2.635135 0.0 0.0 1.0
curve2-2: 4.779929 1.085496 -2.255462 0.0 0.0 1.0
curve2-3: 4.907232 1.127576 -1.828576 0.0 0.0 1.0
curve2-4: 4.929984 1.106243 -1.382998 0.0 0.0 1.0
curve2-5: 4.874959 1.035203 -0.948385 0.0 0.0 1.0
curve2-6: 4.639668 0.927640 -0.585106 0.0 0.0 1.0
curve2-7: 4.275840 0.807433 -0.356215 0.0 0.0 1.0
curve2-8: 3.917633 0.668071 -0.126756 0.0 0.0 1.0
curve2-9: 3.563162 0.507023 0.093784 0.0 0.0 1.0
curve2-10: 3.226425 0.340245 0.336870 0.0 0.0 1.0
curve2-11: 2.953297 0.146412 0.633793 0.0 0.0 1.0
curve2-12: 2.728861 -0.045079 0.970217 0.0 0.0 1.0
curve2-13: 2.501953 -0.266415 1.285640 0.0 0.0 1.0
curve2-14: 2.244754 -0.516685 1.552878 0.0 0.0 1.0
curve2-15: 1.960810 -0.802562 1.747899 0.0 0.0 1.0
curve2-16: 1.687379 -1.078630 1.969676 0.0 0.0 1.0
curve2-17: 1.380310 -1.365330 2.112104 0.0 0.0 1.0
curve2-18: 1.035644 -1.649260 2.132939 0.0 0.0 1.0
curve2-19: 0.683294 -1.917200 2.068316 0.0 0.0 1.0
curve2-20: 0.331128 -2.178229 1.977562 0.0 0.0 1.0
curve3-1: -2.739844 0.066639 -2.616712 0.0 0.0 1.0
curve3-2: -2.864048 0.283942 -2.371115 0.0 0.0 1.0
curve3-3: -2.924410 0.456214 -2.072031 0.0 0.0 1.0
curve3-4: -2.948722 0.609450 -1.757407 0.0 0.0 1.0
curve3-5: -2.913456 0.687961 -1.418113 0.0 0.0 1.0
curve3-6: -2.847124 0.722696 -1.075279 0.0 0.0 1.0
curve3-7: -2.714745 0.619618 -0.770269 0.0 0.0 1.0
curve3-8: -2.578756 0.458561 -0.489619 0.0 0.0 1.0
curve3-9: -2.441555 0.246118 -0.246521 0.0 0.0 1.0
curve3-10: -2.287950 0.024805 -0.021236 0.0 0.0 1.0
curve3-11: -2.120553 -0.175801 0.213431 0.0 0.0 1.0
curve3-12: -1.930435 -0.356782 0.446636 0.0 0.0 1.0
curve3-13: -1.735624 -0.546219 0.668848 0.0 0.0 1.0
curve3-14: -1.567419 -0.764428 0.886596 0.0 0.0 1.0
curve3-15: -1.424808 -0.995466 1.109155 0.0 0.0 1.0
curve3-16: -1.299523 -1.255342 1.308954 0.0 0.0 1.0
curve3-17: -1.150911 -1.522882 1.481213 0.0 0.0 1.0
curve3-18: -0.990714 -1.796275 1.632571 0.0 0.0 1.0
curve3-19: -0.822967 -2.077958 1.758476 0.0 0.0 1.0
curve3-20: -0.653656 -2.361276 1.878516 0.0 0.0 1.0
curve4-1: -0.524326 -2.016471 -1.840611 0.0 0.0 1.0
curve4-2: -0.427699 -2.067283 -1.702943 0.0 0.0 1.0
curve4-3: -0.329999 -2.117734 -1.565851 0.0 0.0 1.0
curve4-4: -0.243866 -2.172033 -1.422642 0.0 0.0 1.0
curve4-5: -0.169492 -2.229784 -1.274263 0.0 0.0 1.0
curve4-6: -0.102493 -2.290890 -1.123702 0.0 0.0 1.0
curve4-7: -0.038422 -2.358394 -0.974620 0.0 0.0 1.0
curve4-8: 0.015330 -2.430063 -0.823468 0.0 0.0 1.0
curve4-9: 0.054281 -2.495593 -0.665171 0.0 0.0 1.0
curve4-10: 0.085328 -2.551676 -0.501534 0.0 0.0 1.0
curve4-11: 0.113604 -2.602219 -0.335584 0.0 0.0 1.0
curve4-12: 0.137790 -2.651278 -0.168556 0.0 0.0 1.0
curve4-13: 0.151714 -2.694292 0.001217 0.0 0.0 1.0
curve4-14: 0.151005 -2.723969 0.174376 0.0 0.0 1.0
curve4-15: 0.143574 -2.743713 0.348863 0.0 0.0 1.0
curve4-16: 0.135186 -2.759334 0.523727 0.0 0.0 1.0
curve4-17: 0.119910 -2.765955 0.698653 0.0 0.0 1.0
curve4-18: 0.094529 -2.759898 0.872399 0.0 0.0 1.0
curve4-19: 0.059862 -2.741998 1.043753 0.0 0.0 1.0
curve4-20: 0.026753 -2.726091 1.215547 0.0 0.0 1.0
