# Supplementary material for: Semicircular canal shape diversity among modern lepidosaurs: life habit, size, allometry
Source: BMC Ecol Evol. 2023 Apr 12;23:10. doi: 10.1186/s12862-023-02113-1 (PMC10091843; doi:10.1186/s12862-023-02113-1)
Supplement: Supplementary file 3 — Additional file 3. Curve landmark data used in the manuscript. [file 12862_2023_2113_MOESM3_ESM.zip › Varanus_rosenbergi_CURVES.ver]

curve1-1: 1.066690 1.544092 -1.489876 0.0 0.0 1.0
curve1-2: 0.779931 1.860200 -1.685862 0.0 0.0 1.0
curve1-3: 0.390043 2.116707 -1.745821 0.0 0.0 1.0
curve1-4: -0.041224 2.309567 -1.755581 0.0 0.0 1.0
curve1-5: -0.499219 2.427141 -1.767131 0.0 0.0 1.0
curve1-6: -0.971519 2.456964 -1.753730 0.0 0.0 1.0
curve1-7: -1.441969 2.441815 -1.708709 0.0 0.0 1.0
curve1-8: -1.909098 2.371717 -1.678675 0.0 0.0 1.0
curve1-9: -2.365383 2.249916 -1.663822 0.0 0.0 1.0
curve1-10: -2.742506 1.974649 -1.727276 0.0 0.0 1.0
curve1-11: -3.006828 1.592738 -1.732738 0.0 0.0 1.0
curve1-12: -3.126364 1.147912 -1.628253 0.0 0.0 1.0
curve1-13: -3.172607 0.709887 -1.455948 0.0 0.0 1.0
curve1-14: -3.102300 0.305091 -1.231283 0.0 0.0 1.0
curve1-15: -2.874288 -0.017407 -0.970400 0.0 0.0 1.0
curve1-16: -2.608155 -0.322385 -0.725198 0.0 0.0 1.0
curve1-17: -2.399151 -0.567724 -0.379789 0.0 0.0 1.0
curve1-18: -2.158831 -0.767220 -0.023974 0.0 0.0 1.0
curve1-19: -1.912832 -0.931840 0.345368 0.0 0.0 1.0
curve1-20: -1.648609 -1.055962 0.718214 0.0 0.0 1.0
curve2-1: 3.036133 0.482246 -2.653842 0.0 0.0 1.0
curve2-2: 3.361837 0.718304 -2.498556 0.0 0.0 1.0
curve2-3: 3.623929 0.835296 -2.180794 0.0 0.0 1.0
curve2-4: 3.791702 0.878990 -1.783908 0.0 0.0 1.0
curve2-5: 3.826382 0.927873 -1.360366 0.0 0.0 1.0
curve2-6: 3.661446 0.976034 -0.975191 0.0 0.0 1.0
curve2-7: 3.321384 0.998530 -0.714950 0.0 0.0 1.0
curve2-8: 2.946924 0.985456 -0.497452 0.0 0.0 1.0
curve2-9: 2.558069 0.956507 -0.309173 0.0 0.0 1.0
curve2-10: 2.208708 0.907378 -0.058020 0.0 0.0 1.0
curve2-11: 1.882172 0.858117 0.222467 0.0 0.0 1.0
curve2-12: 1.590228 0.792098 0.535543 0.0 0.0 1.0
curve2-13: 1.316780 0.702292 0.859549 0.0 0.0 1.0
curve2-14: 1.088516 0.601661 1.212721 0.0 0.0 1.0
curve2-15: 0.866211 0.437669 1.545389 0.0 0.0 1.0
curve2-16: 0.614495 0.253178 1.845990 0.0 0.0 1.0
curve2-17: 0.346622 0.028539 2.101133 0.0 0.0 1.0
curve2-18: 0.056868 -0.206966 2.321044 0.0 0.0 1.0
curve2-19: -0.250187 -0.455060 2.499122 0.0 0.0 1.0
curve2-20: -0.567032 -0.712056 2.645146 0.0 0.0 1.0
curve3-1: -3.403520 -0.004091 -3.037681 0.0 0.0 1.0
curve3-2: -3.508248 0.301251 -2.802395 0.0 0.0 1.0
curve3-3: -3.599062 0.619799 -2.579684 0.0 0.0 1.0
curve3-4: -3.683899 0.959120 -2.390065 0.0 0.0 1.0
curve3-5: -3.823652 1.248776 -2.156866 0.0 0.0 1.0
curve3-6: -3.810393 1.475452 -1.841550 0.0 0.0 1.0
curve3-7: -3.664501 1.475296 -1.471736 0.0 0.0 1.0
curve3-8: -3.458086 1.389511 -1.141851 0.0 0.0 1.0
curve3-9: -3.254065 1.261068 -0.823388 0.0 0.0 1.0
curve3-10: -3.066823 1.093110 -0.514560 0.0 0.0 1.0
curve3-11: -2.895840 0.915965 -0.200291 0.0 0.0 1.0
curve3-12: -2.732475 0.762225 0.130236 0.0 0.0 1.0
curve3-13: -2.567320 0.599106 0.455304 0.0 0.0 1.0
curve3-14: -2.391744 0.429388 0.771454 0.0 0.0 1.0
curve3-15: -2.209363 0.252392 1.079571 0.0 0.0 1.0
curve3-16: -2.048714 0.049473 1.383790 0.0 0.0 1.0
curve3-17: -1.917019 -0.169027 1.690867 0.0 0.0 1.0
curve3-18: -1.803338 -0.426609 1.973791 0.0 0.0 1.0
curve3-19: -1.660589 -0.700769 2.226429 0.0 0.0 1.0
curve3-20: -1.504752 -1.000720 2.439143 0.0 0.0 1.0
curve4-1: -1.744013 -1.287399 -1.379203 0.0 0.0 1.0
curve4-2: -1.614841 -1.321779 -1.225985 0.0 0.0 1.0
curve4-3: -1.492816 -1.359187 -1.067755 0.0 0.0 1.0
curve4-4: -1.392266 -1.404769 -0.896996 0.0 0.0 1.0
curve4-5: -1.304570 -1.458685 -0.721570 0.0 0.0 1.0
curve4-6: -1.225182 -1.527712 -0.547542 0.0 0.0 1.0
curve4-7: -1.167932 -1.592681 -0.363701 0.0 0.0 1.0
curve4-8: -1.124613 -1.636501 -0.169900 0.0 0.0 1.0
curve4-9: -1.085664 -1.668902 0.027127 0.0 0.0 1.0
curve4-10: -1.055123 -1.697570 0.226165 0.0 0.0 1.0
curve4-11: -1.040270 -1.710536 0.428482 0.0 0.0 1.0
curve4-12: -1.035372 -1.702371 0.631651 0.0 0.0 1.0
curve4-13: -1.030027 -1.684569 0.834238 0.0 0.0 1.0
curve4-14: -1.026896 -1.658817 1.035981 0.0 0.0 1.0
curve4-15: -1.032283 -1.615488 1.234549 0.0 0.0 1.0
curve4-16: -1.044827 -1.552126 1.427429 0.0 0.0 1.0
curve4-17: -1.053858 -1.488067 1.620290 0.0 0.0 1.0
curve4-18: -1.058420 -1.426699 1.814193 0.0 0.0 1.0
curve4-19: -1.061779 -1.354313 2.004241 0.0 0.0 1.0
curve4-20: -1.064240 -1.273339 2.190827 0.0 0.0 1.0
