# Supplementary material for: Semicircular canal shape diversity among modern lepidosaurs: life habit, size, allometry
Source: BMC Ecol Evol. 2023 Apr 12;23:10. doi: 10.1186/s12862-023-02113-1 (PMC10091843; doi:10.1186/s12862-023-02113-1)
Supplement: Supplementary file 3 — Additional file 3. Curve landmark data used in the manuscript. [file 12862_2023_2113_MOESM3_ESM.zip › Varanus_rudicollis_CURVES.ver]

curve1-1: 1.838507 1.888034 -0.585555 0.0 0.0 1.0
curve1-2: 1.428930 2.159255 -0.615781 0.0 0.0 1.0
curve1-3: 0.986160 2.372882 -0.630137 0.0 0.0 1.0
curve1-4: 0.522125 2.535848 -0.629243 0.0 0.0 1.0
curve1-5: 0.039455 2.631554 -0.615777 0.0 0.0 1.0
curve1-6: -0.446636 2.702541 -0.591662 0.0 0.0 1.0
curve1-7: -0.938533 2.692638 -0.577382 0.0 0.0 1.0
curve1-8: -1.430284 2.671676 -0.580106 0.0 0.0 1.0
curve1-9: -1.911589 2.571877 -0.589418 0.0 0.0 1.0
curve1-10: -2.377850 2.416098 -0.603944 0.0 0.0 1.0
curve1-11: -2.771204 2.123797 -0.590301 0.0 0.0 1.0
curve1-12: -3.079092 1.757856 -0.517238 0.0 0.0 1.0
curve1-13: -3.216308 1.301256 -0.394924 0.0 0.0 1.0
curve1-14: -3.247521 0.832118 -0.259957 0.0 0.0 1.0
curve1-15: -3.182364 0.380477 -0.075390 0.0 0.0 1.0
curve1-16: -3.036546 -0.027952 0.144679 0.0 0.0 1.0
curve1-17: -2.762897 -0.370519 0.368271 0.0 0.0 1.0
curve1-18: -2.445056 -0.676855 0.585577 0.0 0.0 1.0
curve1-19: -2.094309 -0.949572 0.797487 0.0 0.0 1.0
curve1-20: -1.740361 -1.218658 1.008720 0.0 0.0 1.0
curve2-1: 4.477581 0.974933 -1.857378 0.0 0.0 1.0
curve2-2: 4.738180 1.156717 -1.477839 0.0 0.0 1.0
curve2-3: 4.931493 1.320283 -1.053956 0.0 0.0 1.0
curve2-4: 4.954169 1.424812 -0.584422 0.0 0.0 1.0
curve2-5: 4.833417 1.467505 -0.106798 0.0 0.0 1.0
curve2-6: 4.599741 1.435092 0.326830 0.0 0.0 1.0
curve2-7: 4.280728 1.325185 0.683444 0.0 0.0 1.0
curve2-8: 3.944434 1.170058 1.011005 0.0 0.0 1.0
curve2-9: 3.631590 1.006059 1.357108 0.0 0.0 1.0
curve2-10: 3.364080 0.864230 1.748523 0.0 0.0 1.0
curve2-11: 3.130782 0.744207 2.168279 0.0 0.0 1.0
curve2-12: 2.880979 0.581677 2.563328 0.0 0.0 1.0
curve2-13: 2.620583 0.387099 2.936514 0.0 0.0 1.0
curve2-14: 2.346735 0.161290 3.281644 0.0 0.0 1.0
curve2-15: 2.081748 -0.052367 3.640661 0.0 0.0 1.0
curve2-16: 1.775970 -0.296286 3.934022 0.0 0.0 1.0
curve2-17: 1.401394 -0.579135 4.085838 0.0 0.0 1.0
curve2-18: 0.996973 -0.863843 4.092084 0.0 0.0 1.0
curve2-19: 0.582274 -1.132046 4.066405 0.0 0.0 1.0
curve2-20: 0.164130 -1.378890 3.970635 0.0 0.0 1.0
curve3-1: -3.901672 0.433526 -1.750337 0.0 0.0 1.0
curve3-2: -4.019395 0.736478 -1.481312 0.0 0.0 1.0
curve3-3: -4.116564 1.022546 -1.187601 0.0 0.0 1.0
curve3-4: -4.153967 1.253374 -0.837047 0.0 0.0 1.0
curve3-5: -4.113358 1.401475 -0.449917 0.0 0.0 1.0
curve3-6: -3.992909 1.413034 -0.045641 0.0 0.0 1.0
curve3-7: -3.849946 1.342180 0.341335 0.0 0.0 1.0
curve3-8: -3.657752 1.198301 0.688493 0.0 0.0 1.0
curve3-9: -3.451192 1.063016 1.030755 0.0 0.0 1.0
curve3-10: -3.224530 0.908301 1.351414 0.0 0.0 1.0
curve3-11: -3.010000 0.740706 1.674003 0.0 0.0 1.0
curve3-12: -2.808405 0.574541 2.005563 0.0 0.0 1.0
curve3-13: -2.619165 0.413139 2.346628 0.0 0.0 1.0
curve3-14: -2.432747 0.237201 2.681891 0.0 0.0 1.0
curve3-15: -2.233118 0.034580 2.993656 0.0 0.0 1.0
curve3-16: -2.025639 -0.185012 3.288452 0.0 0.0 1.0
curve3-17: -1.816266 -0.433009 3.557734 0.0 0.0 1.0
curve3-18: -1.581793 -0.714041 3.767374 0.0 0.0 1.0
curve3-19: -1.316587 -0.993600 3.937467 0.0 0.0 1.0
curve3-20: -1.009459 -1.278616 3.958411 0.0 0.0 1.0
curve4-1: -1.055445 -1.944882 0.908933 0.0 0.0 1.0
curve4-2: -1.003057 -1.980126 1.035991 0.0 0.0 1.0
curve4-3: -0.948300 -2.017704 1.161390 0.0 0.0 1.0
curve4-4: -0.894943 -2.053901 1.287790 0.0 0.0 1.0
curve4-5: -0.844938 -2.086807 1.416433 0.0 0.0 1.0
curve4-6: -0.799148 -2.115605 1.547604 0.0 0.0 1.0
curve4-7: -0.757815 -2.140092 1.681110 0.0 0.0 1.0
curve4-8: -0.720350 -2.163369 1.815971 0.0 0.0 1.0
curve4-9: -0.687715 -2.192298 1.950976 0.0 0.0 1.0
curve4-10: -0.666190 -2.217659 2.088752 0.0 0.0 1.0
curve4-11: -0.650504 -2.216774 2.229602 0.0 0.0 1.0
curve4-12: -0.631635 -2.201216 2.369358 0.0 0.0 1.0
curve4-13: -0.610146 -2.180534 2.508080 0.0 0.0 1.0
curve4-14: -0.588971 -2.153075 2.645660 0.0 0.0 1.0
curve4-15: -0.568650 -2.118540 2.781770 0.0 0.0 1.0
curve4-16: -0.549137 -2.077763 2.916265 0.0 0.0 1.0
curve4-17: -0.530308 -2.031995 3.049248 0.0 0.0 1.0
curve4-18: -0.511930 -1.983071 3.181170 0.0 0.0 1.0
curve4-19: -0.493605 -1.933775 3.312963 0.0 0.0 1.0
curve4-20: -0.474681 -1.888701 3.446156 0.0 0.0 1.0
