# Supplementary material for: Semicircular canal shape diversity among modern lepidosaurs: life habit, size, allometry
Source: BMC Ecol Evol. 2023 Apr 12;23:10. doi: 10.1186/s12862-023-02113-1 (PMC10091843; doi:10.1186/s12862-023-02113-1)
Supplement: Supplementary file 3 — Additional file 3. Curve landmark data used in the manuscript. [file 12862_2023_2113_MOESM3_ESM.zip › Varanus_salvator_CURVES.ver]

curve1-1: 2.013177 1.826965 -1.545811 0.0 0.0 1.0
curve1-2: 1.575523 2.259505 -1.623127 0.0 0.0 1.0
curve1-3: 1.062746 2.599538 -1.685864 0.0 0.0 1.0
curve1-4: 0.491357 2.836989 -1.728900 0.0 0.0 1.0
curve1-5: -0.120924 2.922220 -1.748717 0.0 0.0 1.0
curve1-6: -0.740914 2.940458 -1.769749 0.0 0.0 1.0
curve1-7: -1.360279 2.929834 -1.801411 0.0 0.0 1.0
curve1-8: -1.968656 2.812214 -1.809427 0.0 0.0 1.0
curve1-9: -2.562720 2.634531 -1.784771 0.0 0.0 1.0
curve1-10: -3.131752 2.398834 -1.725652 0.0 0.0 1.0
curve1-11: -3.589773 1.993925 -1.628703 0.0 0.0 1.0
curve1-12: -3.970482 1.511988 -1.558436 0.0 0.0 1.0
curve1-13: -4.052257 0.917231 -1.430587 0.0 0.0 1.0
curve1-14: -3.978853 0.341578 -1.218880 0.0 0.0 1.0
curve1-15: -3.708980 -0.152651 -0.961452 0.0 0.0 1.0
curve1-16: -3.421347 -0.629884 -0.688326 0.0 0.0 1.0
curve1-17: -3.019287 -0.977142 -0.372692 0.0 0.0 1.0
curve1-18: -2.606612 -1.292537 -0.033218 0.0 0.0 1.0
curve1-19: -2.180279 -1.577419 0.316367 0.0 0.0 1.0
curve1-20: -1.751197 -1.855693 0.667944 0.0 0.0 1.0
curve2-1: 5.032881 0.927178 -2.749658 0.0 0.0 1.0
curve2-2: 5.328082 1.253591 -2.351169 0.0 0.0 1.0
curve2-3: 5.528122 1.525733 -1.865147 0.0 0.0 1.0
curve2-4: 5.606163 1.704963 -1.311349 0.0 0.0 1.0
curve2-5: 5.493843 1.801348 -0.736362 0.0 0.0 1.0
curve2-6: 5.218356 1.807868 -0.216270 0.0 0.0 1.0
curve2-7: 4.891186 1.729870 0.273239 0.0 0.0 1.0
curve2-8: 4.523241 1.592083 0.718179 0.0 0.0 1.0
curve2-9: 4.160122 1.426458 1.158216 0.0 0.0 1.0
curve2-10: 3.807482 1.256250 1.604999 0.0 0.0 1.0
curve2-11: 3.456684 1.054712 2.039924 0.0 0.0 1.0
curve2-12: 3.100867 0.838698 2.463829 0.0 0.0 1.0
curve2-13: 2.747048 0.613593 2.884350 0.0 0.0 1.0
curve2-14: 2.377028 0.331031 3.253097 0.0 0.0 1.0
curve2-15: 2.000861 0.024676 3.595527 0.0 0.0 1.0
curve2-16: 1.613554 -0.340114 3.858938 0.0 0.0 1.0
curve2-17: 1.230256 -0.718236 4.109937 0.0 0.0 1.0
curve2-18: 0.839581 -1.146460 4.220748 0.0 0.0 1.0
curve2-19: 0.446509 -1.584148 4.160688 0.0 0.0 1.0
curve2-20: 0.080105 -2.007446 3.963229 0.0 0.0 1.0
curve3-1: -4.668676 -0.565014 -2.633795 0.0 0.0 1.0
curve3-2: -4.934153 -0.212212 -2.391447 0.0 0.0 1.0
curve3-3: -5.134655 0.117808 -2.069249 0.0 0.0 1.0
curve3-4: -5.290220 0.426146 -1.704432 0.0 0.0 1.0
curve3-5: -5.309192 0.649387 -1.254305 0.0 0.0 1.0
curve3-6: -5.253648 0.815393 -0.784479 0.0 0.0 1.0
curve3-7: -5.069153 0.859735 -0.318265 0.0 0.0 1.0
curve3-8: -4.837789 0.860440 0.128582 0.0 0.0 1.0
curve3-9: -4.546422 0.776489 0.530401 0.0 0.0 1.0
curve3-10: -4.260608 0.657915 0.928165 0.0 0.0 1.0
curve3-11: -3.967755 0.456425 1.283727 0.0 0.0 1.0
curve3-12: -3.699741 0.249279 1.656851 0.0 0.0 1.0
curve3-13: -3.453855 0.025981 2.035712 0.0 0.0 1.0
curve3-14: -3.214531 -0.214676 2.408229 0.0 0.0 1.0
curve3-15: -2.995429 -0.460880 2.788692 0.0 0.0 1.0
curve3-16: -2.727282 -0.761555 3.090818 0.0 0.0 1.0
curve3-17: -2.432259 -1.076349 3.350862 0.0 0.0 1.0
curve3-18: -2.118243 -1.422308 3.538179 0.0 0.0 1.0
curve3-19: -1.814403 -1.803998 3.661417 0.0 0.0 1.0
curve3-20: -1.553930 -2.225820 3.598390 0.0 0.0 1.0
curve4-1: -1.063346 -2.540948 0.789449 0.0 0.0 1.0
curve4-2: -1.054403 -2.552828 0.912334 0.0 0.0 1.0
curve4-3: -1.044866 -2.565599 1.035086 0.0 0.0 1.0
curve4-4: -1.035344 -2.578347 1.157842 0.0 0.0 1.0
curve4-5: -1.026212 -2.590509 1.280687 0.0 0.0 1.0
curve4-6: -1.017722 -2.601710 1.403669 0.0 0.0 1.0
curve4-7: -1.010054 -2.611681 1.526810 0.0 0.0 1.0
curve4-8: -1.003343 -2.620218 1.650114 0.0 0.0 1.0
curve4-9: -0.997705 -2.627237 1.773568 0.0 0.0 1.0
curve4-10: -0.993740 -2.633299 1.897136 0.0 0.0 1.0
curve4-11: -0.994035 -2.636284 2.020854 0.0 0.0 1.0
curve4-12: -0.997887 -2.631290 2.144458 0.0 0.0 1.0
curve4-13: -0.996693 -2.626417 2.268130 0.0 0.0 1.0
curve4-14: -0.992883 -2.623107 2.391809 0.0 0.0 1.0
curve4-15: -0.988028 -2.619247 2.515436 0.0 0.0 1.0
curve4-16: -0.982291 -2.614531 2.638996 0.0 0.0 1.0
curve4-17: -0.975762 -2.609045 2.762484 0.0 0.0 1.0
curve4-18: -0.968640 -2.602983 2.885920 0.0 0.0 1.0
curve4-19: -0.961311 -2.596720 3.009329 0.0 0.0 1.0
curve4-20: -0.954474 -2.590936 3.132786 0.0 0.0 1.0
