# Supplementary material for: Semicircular canal shape diversity among modern lepidosaurs: life habit, size, allometry
Source: BMC Ecol Evol. 2023 Apr 12;23:10. doi: 10.1186/s12862-023-02113-1 (PMC10091843; doi:10.1186/s12862-023-02113-1)
Supplement: Supplementary file 3 — Additional file 3. Curve landmark data used in the manuscript. [file 12862_2023_2113_MOESM3_ESM.zip › Varanus_scalaris_CURVES.ver]

curve1-1: 0.897436 1.182234 -0.331547 0.0 0.0 1.0
curve1-2: 0.633900 1.346020 -0.377970 0.0 0.0 1.0
curve1-3: 0.348094 1.473460 -0.401260 0.0 0.0 1.0
curve1-4: 0.053783 1.581130 -0.406951 0.0 0.0 1.0
curve1-5: -0.256051 1.630378 -0.400999 0.0 0.0 1.0
curve1-6: -0.567839 1.632302 -0.380710 0.0 0.0 1.0
curve1-7: -0.874007 1.563590 -0.372943 0.0 0.0 1.0
curve1-8: -1.171126 1.464048 -0.379422 0.0 0.0 1.0
curve1-9: -1.445456 1.312062 -0.391145 0.0 0.0 1.0
curve1-10: -1.678420 1.109123 -0.403732 0.0 0.0 1.0
curve1-11: -1.840617 0.841551 -0.422202 0.0 0.0 1.0
curve1-12: -1.877264 0.533759 -0.392786 0.0 0.0 1.0
curve1-13: -1.820133 0.239778 -0.308342 0.0 0.0 1.0
curve1-14: -1.714426 -0.021854 -0.171308 0.0 0.0 1.0
curve1-15: -1.565060 -0.230787 0.007662 0.0 0.0 1.0
curve1-16: -1.379175 -0.425639 0.167334 0.0 0.0 1.0
curve1-17: -1.158479 -0.570626 0.337015 0.0 0.0 1.0
curve1-18: -0.932601 -0.680217 0.524148 0.0 0.0 1.0
curve1-19: -0.736456 -0.770384 0.751710 0.0 0.0 1.0
curve1-20: -0.559951 -0.842883 1.000974 0.0 0.0 1.0
curve2-1: 2.865942 0.666240 -1.056437 0.0 0.0 1.0
curve2-2: 3.017881 0.806884 -0.852154 0.0 0.0 1.0
curve2-3: 3.140858 0.898596 -0.605535 0.0 0.0 1.0
curve2-4: 3.196349 0.956197 -0.326411 0.0 0.0 1.0
curve2-5: 3.187459 1.022775 -0.048241 0.0 0.0 1.0
curve2-6: 2.996445 1.054285 0.155551 0.0 0.0 1.0
curve2-7: 2.731637 1.028891 0.273693 0.0 0.0 1.0
curve2-8: 2.461381 0.974147 0.366771 0.0 0.0 1.0
curve2-9: 2.201775 0.914150 0.484298 0.0 0.0 1.0
curve2-10: 1.949750 0.849311 0.614817 0.0 0.0 1.0
curve2-11: 1.709557 0.774658 0.761636 0.0 0.0 1.0
curve2-12: 1.487293 0.687075 0.925027 0.0 0.0 1.0
curve2-13: 1.311344 0.596870 1.138586 0.0 0.0 1.0
curve2-14: 1.172586 0.507797 1.378450 0.0 0.0 1.0
curve2-15: 1.032292 0.402335 1.610825 0.0 0.0 1.0
curve2-16: 0.898572 0.286825 1.841909 0.0 0.0 1.0
curve2-17: 0.748519 0.133060 2.038359 0.0 0.0 1.0
curve2-18: 0.586809 -0.040875 2.205162 0.0 0.0 1.0
curve2-19: 0.427845 -0.266143 2.295542 0.0 0.0 1.0
curve2-20: 0.302499 -0.524580 2.262569 0.0 0.0 1.0
curve3-1: -1.682597 -0.365016 -1.567525 0.0 0.0 1.0
curve3-2: -1.871468 -0.180182 -1.457941 0.0 0.0 1.0
curve3-3: -2.039742 0.007682 -1.323151 0.0 0.0 1.0
curve3-4: -2.189566 0.201023 -1.177600 0.0 0.0 1.0
curve3-5: -2.284567 0.365513 -0.963815 0.0 0.0 1.0
curve3-6: -2.363246 0.513283 -0.733088 0.0 0.0 1.0
curve3-7: -2.352707 0.604837 -0.463617 0.0 0.0 1.0
curve3-8: -2.278996 0.651886 -0.192897 0.0 0.0 1.0
curve3-9: -2.129428 0.626595 0.049072 0.0 0.0 1.0
curve3-10: -1.969649 0.585335 0.282661 0.0 0.0 1.0
curve3-11: -1.780944 0.503714 0.480861 0.0 0.0 1.0
curve3-12: -1.595603 0.420469 0.682159 0.0 0.0 1.0
curve3-13: -1.416187 0.342374 0.890941 0.0 0.0 1.0
curve3-14: -1.238266 0.260689 1.099629 0.0 0.0 1.0
curve3-15: -1.059175 0.181870 1.308338 0.0 0.0 1.0
curve3-16: -0.879130 0.108512 1.516867 0.0 0.0 1.0
curve3-17: -0.722085 -0.033968 1.708585 0.0 0.0 1.0
curve3-18: -0.591328 -0.220883 1.880417 0.0 0.0 1.0
curve3-19: -0.443313 -0.422618 2.018650 0.0 0.0 1.0
curve3-20: -0.275512 -0.641595 2.091055 0.0 0.0 1.0
curve4-1: -0.414541 -0.769747 -0.105153 0.0 0.0 1.0
curve4-2: -0.345968 -0.811476 -0.019981 0.0 0.0 1.0
curve4-3: -0.275116 -0.853480 0.063207 0.0 0.0 1.0
curve4-4: -0.208021 -0.895028 0.149652 0.0 0.0 1.0
curve4-5: -0.147265 -0.935682 0.241057 0.0 0.0 1.0
curve4-6: -0.093584 -0.975172 0.337276 0.0 0.0 1.0
curve4-7: -0.045897 -1.016010 0.436063 0.0 0.0 1.0
curve4-8: -0.006333 -1.062195 0.536024 0.0 0.0 1.0
curve4-9: 0.018833 -1.104212 0.642163 0.0 0.0 1.0
curve4-10: 0.039265 -1.128308 0.754787 0.0 0.0 1.0
curve4-11: 0.063234 -1.141564 0.868586 0.0 0.0 1.0
curve4-12: 0.089234 -1.148003 0.982518 0.0 0.0 1.0
curve4-13: 0.113364 -1.140508 1.096690 0.0 0.0 1.0
curve4-14: 0.127826 -1.118058 1.210601 0.0 0.0 1.0
curve4-15: 0.134149 -1.093835 1.324949 0.0 0.0 1.0
curve4-16: 0.136336 -1.071336 1.439802 0.0 0.0 1.0
curve4-17: 0.131847 -1.044684 1.553677 0.0 0.0 1.0
curve4-18: 0.119675 -1.012933 1.665666 0.0 0.0 1.0
curve4-19: 0.101506 -0.977308 1.775686 0.0 0.0 1.0
curve4-20: 0.085056 -0.942788 1.886294 0.0 0.0 1.0
