# Supplementary material for: Semicircular canal shape diversity among modern lepidosaurs: life habit, size, allometry
Source: BMC Ecol Evol. 2023 Apr 12;23:10. doi: 10.1186/s12862-023-02113-1 (PMC10091843; doi:10.1186/s12862-023-02113-1)
Supplement: Supplementary file 3 — Additional file 3. Curve landmark data used in the manuscript. [file 12862_2023_2113_MOESM3_ESM.zip › Varanus_storri_CURVES.ver]

curve1-1: 0.684939 0.673732 -0.190861 0.0 0.0 1.0
curve1-2: 0.512905 0.828988 -0.190385 0.0 0.0 1.0
curve1-3: 0.319516 0.956268 -0.179707 0.0 0.0 1.0
curve1-4: 0.115069 1.063329 -0.162939 0.0 0.0 1.0
curve1-5: -0.109631 1.108732 -0.130646 0.0 0.0 1.0
curve1-6: -0.339449 1.126818 -0.113439 0.0 0.0 1.0
curve1-7: -0.568634 1.108306 -0.088149 0.0 0.0 1.0
curve1-8: -0.797437 1.086276 -0.078644 0.0 0.0 1.0
curve1-9: -1.017080 1.012959 -0.089926 0.0 0.0 1.0
curve1-10: -1.208674 0.889886 -0.119668 0.0 0.0 1.0
curve1-11: -1.351792 0.710486 -0.149805 0.0 0.0 1.0
curve1-12: -1.446007 0.501852 -0.182018 0.0 0.0 1.0
curve1-13: -1.482340 0.274730 -0.205782 0.0 0.0 1.0
curve1-14: -1.439000 0.049302 -0.189027 0.0 0.0 1.0
curve1-15: -1.324171 -0.143467 -0.135018 0.0 0.0 1.0
curve1-16: -1.194914 -0.314690 -0.050287 0.0 0.0 1.0
curve1-17: -1.058779 -0.457928 0.070638 0.0 0.0 1.0
curve1-18: -0.915848 -0.566733 0.217073 0.0 0.0 1.0
curve1-19: -0.767220 -0.653663 0.372161 0.0 0.0 1.0
curve1-20: -0.616557 -0.723467 0.533993 0.0 0.0 1.0
curve2-1: 1.983961 0.177932 -0.771343 0.0 0.0 1.0
curve2-2: 2.143335 0.226703 -0.651669 0.0 0.0 1.0
curve2-3: 2.269844 0.240520 -0.490463 0.0 0.0 1.0
curve2-4: 2.337854 0.232812 -0.297689 0.0 0.0 1.0
curve2-5: 2.334289 0.228890 -0.095226 0.0 0.0 1.0
curve2-6: 2.246762 0.218388 0.088798 0.0 0.0 1.0
curve2-7: 2.088933 0.206628 0.218239 0.0 0.0 1.0
curve2-8: 1.907547 0.205977 0.314029 0.0 0.0 1.0
curve2-9: 1.716627 0.180455 0.386439 0.0 0.0 1.0
curve2-10: 1.524920 0.145195 0.452602 0.0 0.0 1.0
curve2-11: 1.336170 0.100202 0.521030 0.0 0.0 1.0
curve2-12: 1.156078 0.032493 0.593859 0.0 0.0 1.0
curve2-13: 0.990969 -0.043026 0.690041 0.0 0.0 1.0
curve2-14: 0.867583 -0.128063 0.830110 0.0 0.0 1.0
curve2-15: 0.754538 -0.238902 0.961327 0.0 0.0 1.0
curve2-16: 0.639773 -0.362272 1.079433 0.0 0.0 1.0
curve2-17: 0.525500 -0.507306 1.169203 0.0 0.0 1.0
curve2-18: 0.396556 -0.654628 1.232476 0.0 0.0 1.0
curve2-19: 0.260413 -0.804482 1.268678 0.0 0.0 1.0
curve2-20: 0.121856 -0.955044 1.290764 0.0 0.0 1.0
curve3-1: -1.484649 -0.058199 -1.152427 0.0 0.0 1.0
curve3-2: -1.574975 0.062402 -1.010222 0.0 0.0 1.0
curve3-3: -1.663074 0.183374 -0.866948 0.0 0.0 1.0
curve3-4: -1.740302 0.307917 -0.720601 0.0 0.0 1.0
curve3-5: -1.788656 0.434759 -0.564693 0.0 0.0 1.0
curve3-6: -1.810124 0.547157 -0.392058 0.0 0.0 1.0
curve3-7: -1.791438 0.634296 -0.207561 0.0 0.0 1.0
curve3-8: -1.702611 0.641875 -0.022334 0.0 0.0 1.0
curve3-9: -1.566337 0.591228 0.122995 0.0 0.0 1.0
curve3-10: -1.423414 0.484516 0.227317 0.0 0.0 1.0
curve3-11: -1.297046 0.352679 0.325128 0.0 0.0 1.0
curve3-12: -1.171553 0.220745 0.423885 0.0 0.0 1.0
curve3-13: -1.052286 0.091285 0.533146 0.0 0.0 1.0
curve3-14: -0.935205 -0.035409 0.647822 0.0 0.0 1.0
curve3-15: -0.832873 -0.160537 0.777297 0.0 0.0 1.0
curve3-16: -0.739848 -0.291878 0.907669 0.0 0.0 1.0
curve3-17: -0.654300 -0.441998 1.021629 0.0 0.0 1.0
curve3-18: -0.573751 -0.609412 1.113014 0.0 0.0 1.0
curve3-19: -0.482368 -0.785387 1.171503 0.0 0.0 1.0
curve3-20: -0.371419 -0.959287 1.176280 0.0 0.0 1.0
curve4-1: -0.554779 -0.673304 -0.253598 0.0 0.0 1.0
curve4-2: -0.517767 -0.718645 -0.202706 0.0 0.0 1.0
curve4-3: -0.479575 -0.764460 -0.153094 0.0 0.0 1.0
curve4-4: -0.443899 -0.809257 -0.100775 0.0 0.0 1.0
curve4-5: -0.412039 -0.852385 -0.044726 0.0 0.0 1.0
curve4-6: -0.384097 -0.893654 0.014714 0.0 0.0 1.0
curve4-7: -0.359150 -0.934281 0.075914 0.0 0.0 1.0
curve4-8: -0.338844 -0.974089 0.139293 0.0 0.0 1.0
curve4-9: -0.325375 -1.009101 0.207150 0.0 0.0 1.0
curve4-10: -0.313301 -1.039284 0.277589 0.0 0.0 1.0
curve4-11: -0.299543 -1.067980 0.348344 0.0 0.0 1.0
curve4-12: -0.286177 -1.096057 0.419420 0.0 0.0 1.0
curve4-13: -0.275056 -1.120486 0.492177 0.0 0.0 1.0
curve4-14: -0.266145 -1.137405 0.567343 0.0 0.0 1.0
curve4-15: -0.257104 -1.151015 0.643185 0.0 0.0 1.0
curve4-16: -0.247730 -1.163301 0.719209 0.0 0.0 1.0
curve4-17: -0.238968 -1.171947 0.795802 0.0 0.0 1.0
curve4-18: -0.230927 -1.176570 0.872821 0.0 0.0 1.0
curve4-19: -0.223439 -1.178174 0.950024 0.0 0.0 1.0
curve4-20: -0.215754 -1.180851 1.027167 0.0 0.0 1.0
