# Supplementary material for: Semicircular canal shape diversity among modern lepidosaurs: life habit, size, allometry
Source: BMC Ecol Evol. 2023 Apr 12;23:10. doi: 10.1186/s12862-023-02113-1 (PMC10091843; doi:10.1186/s12862-023-02113-1)
Supplement: Supplementary file 3 — Additional file 3. Curve landmark data used in the manuscript. [file 12862_2023_2113_MOESM3_ESM.zip › Varanus_tristis_CURVES.ver]

curve1-1: 0.836067 1.333571 -0.778463 0.0 0.0 1.0
curve1-2: 0.606566 1.606421 -0.749579 0.0 0.0 1.0
curve1-3: 0.346737 1.849140 -0.723212 0.0 0.0 1.0
curve1-4: 0.039579 2.026240 -0.678233 0.0 0.0 1.0
curve1-5: -0.293577 2.152766 -0.652890 0.0 0.0 1.0
curve1-6: -0.630835 2.260714 -0.606561 0.0 0.0 1.0
curve1-7: -0.985162 2.286984 -0.570156 0.0 0.0 1.0
curve1-8: -1.340760 2.261136 -0.544429 0.0 0.0 1.0
curve1-9: -1.688111 2.179271 -0.530357 0.0 0.0 1.0
curve1-10: -2.023856 2.056253 -0.524761 0.0 0.0 1.0
curve1-11: -2.325263 1.868030 -0.536192 0.0 0.0 1.0
curve1-12: -2.540196 1.590923 -0.591949 0.0 0.0 1.0
curve1-13: -2.641272 1.250097 -0.618691 0.0 0.0 1.0
curve1-14: -2.659732 0.893799 -0.618821 0.0 0.0 1.0
curve1-15: -2.579246 0.548628 -0.585680 0.0 0.0 1.0
curve1-16: -2.389232 0.252588 -0.535075 0.0 0.0 1.0
curve1-17: -2.186349 -0.025663 -0.439796 0.0 0.0 1.0
curve1-18: -1.966536 -0.288750 -0.338644 0.0 0.0 1.0
curve1-19: -1.739340 -0.537837 -0.219079 0.0 0.0 1.0
curve1-20: -1.511859 -0.783771 -0.093587 0.0 0.0 1.0
curve2-1: 2.598791 0.710519 -1.846662 0.0 0.0 1.0
curve2-2: 2.893532 0.845471 -1.669870 0.0 0.0 1.0
curve2-3: 3.166158 0.952444 -1.444205 0.0 0.0 1.0
curve2-4: 3.383560 1.016063 -1.154720 0.0 0.0 1.0
curve2-5: 3.458205 0.978408 -0.798418 0.0 0.0 1.0
curve2-6: 3.363847 0.865762 -0.470292 0.0 0.0 1.0
curve2-7: 3.126333 0.780322 -0.200327 0.0 0.0 1.0
curve2-8: 2.839254 0.718930 0.024339 0.0 0.0 1.0
curve2-9: 2.533246 0.639090 0.216346 0.0 0.0 1.0
curve2-10: 2.221111 0.551241 0.394687 0.0 0.0 1.0
curve2-11: 1.902316 0.466993 0.562835 0.0 0.0 1.0
curve2-12: 1.602811 0.352223 0.746002 0.0 0.0 1.0
curve2-13: 1.323720 0.275468 0.976389 0.0 0.0 1.0
curve2-14: 1.105016 0.096503 1.210083 0.0 0.0 1.0
curve2-15: 0.894791 -0.121493 1.422629 0.0 0.0 1.0
curve2-16: 0.682408 -0.368530 1.596773 0.0 0.0 1.0
curve2-17: 0.410496 -0.597193 1.695994 0.0 0.0 1.0
curve2-18: 0.139470 -0.844122 1.671440 0.0 0.0 1.0
curve2-19: -0.119134 -1.057976 1.520095 0.0 0.0 1.0
curve2-20: -0.351326 -1.220634 1.283305 0.0 0.0 1.0
curve3-1: -2.732024 0.609529 -1.879495 0.0 0.0 1.0
curve3-2: -2.906483 0.850186 -1.754354 0.0 0.0 1.0
curve3-3: -3.048312 1.063394 -1.559226 0.0 0.0 1.0
curve3-4: -3.152160 1.228418 -1.302130 0.0 0.0 1.0
curve3-5: -3.226141 1.368783 -1.020871 0.0 0.0 1.0
curve3-6: -3.236692 1.443909 -0.710544 0.0 0.0 1.0
curve3-7: -3.165754 1.425202 -0.397151 0.0 0.0 1.0
curve3-8: -3.016640 1.363094 -0.118517 0.0 0.0 1.0
curve3-9: -2.819057 1.244257 0.106359 0.0 0.0 1.0
curve3-10: -2.614736 1.069884 0.284815 0.0 0.0 1.0
curve3-11: -2.431261 0.842071 0.421786 0.0 0.0 1.0
curve3-12: -2.243506 0.624877 0.569927 0.0 0.0 1.0
curve3-13: -2.051394 0.416699 0.725381 0.0 0.0 1.0
curve3-14: -1.870350 0.197179 0.878480 0.0 0.0 1.0
curve3-15: -1.698905 -0.021763 1.042971 0.0 0.0 1.0
curve3-16: -1.532987 -0.256658 1.189325 0.0 0.0 1.0
curve3-17: -1.363666 -0.510554 1.295380 0.0 0.0 1.0
curve3-18: -1.201895 -0.783935 1.338674 0.0 0.0 1.0
curve3-19: -1.041038 -1.055593 1.276837 0.0 0.0 1.0
curve3-20: -0.908343 -1.284009 1.092992 0.0 0.0 1.0
curve4-1: -1.386120 -0.642951 -1.142321 0.0 0.0 1.0
curve4-2: -1.318366 -0.702767 -1.071597 0.0 0.0 1.0
curve4-3: -1.248146 -0.761420 -1.002302 0.0 0.0 1.0
curve4-4: -1.177971 -0.820095 -0.932978 0.0 0.0 1.0
curve4-5: -1.109353 -0.879515 -0.862741 0.0 0.0 1.0
curve4-6: -1.043635 -0.940253 -0.790884 0.0 0.0 1.0
curve4-7: -0.982379 -1.002854 -0.716734 0.0 0.0 1.0
curve4-8: -0.927722 -1.067876 -0.639592 0.0 0.0 1.0
curve4-9: -0.879732 -1.132807 -0.558068 0.0 0.0 1.0
curve4-10: -0.832968 -1.187915 -0.469009 0.0 0.0 1.0
curve4-11: -0.791120 -1.231636 -0.371582 0.0 0.0 1.0
curve4-12: -0.759529 -1.271015 -0.268574 0.0 0.0 1.0
curve4-13: -0.739277 -1.318529 -0.166190 0.0 0.0 1.0
curve4-14: -0.726839 -1.376020 -0.067682 0.0 0.0 1.0
curve4-15: -0.719698 -1.422681 0.036848 0.0 0.0 1.0
curve4-16: -0.715922 -1.459134 0.145584 0.0 0.0 1.0
curve4-17: -0.714186 -1.489269 0.256308 0.0 0.0 1.0
curve4-18: -0.713560 -1.515931 0.367937 0.0 0.0 1.0
curve4-19: -0.713155 -1.541893 0.479734 0.0 0.0 1.0
curve4-20: -0.711564 -1.571574 0.590569 0.0 0.0 1.0
