# Supplementary material for: Semicircular canal shape diversity among modern lepidosaurs: life habit, size, allometry
Source: BMC Ecol Evol. 2023 Apr 12;23:10. doi: 10.1186/s12862-023-02113-1 (PMC10091843; doi:10.1186/s12862-023-02113-1)
Supplement: Supplementary file 3 — Additional file 3. Curve landmark data used in the manuscript. [file 12862_2023_2113_MOESM3_ESM.zip › Xenosaurus_grandis_CURVES.ver]

curve1-1: 0.971475 1.099057 -0.397446 0.0 0.0 1.0
curve1-2: 0.679384 1.246997 -0.453048 0.0 0.0 1.0
curve1-3: 0.366278 1.353775 -0.481721 0.0 0.0 1.0
curve1-4: 0.044791 1.435586 -0.487424 0.0 0.0 1.0
curve1-5: -0.286481 1.459264 -0.481193 0.0 0.0 1.0
curve1-6: -0.617693 1.451569 -0.474863 0.0 0.0 1.0
curve1-7: -0.935828 1.360293 -0.447269 0.0 0.0 1.0
curve1-8: -1.243545 1.245090 -0.401327 0.0 0.0 1.0
curve1-9: -1.508552 1.051132 -0.355405 0.0 0.0 1.0
curve1-10: -1.756407 0.830986 -0.337091 0.0 0.0 1.0
curve1-11: -1.916187 0.544183 -0.319507 0.0 0.0 1.0
curve1-12: -1.986206 0.224500 -0.266865 0.0 0.0 1.0
curve1-13: -1.965032 -0.099257 -0.201972 0.0 0.0 1.0
curve1-14: -1.850013 -0.360863 -0.040148 0.0 0.0 1.0
curve1-15: -1.667908 -0.548505 0.161153 0.0 0.0 1.0
curve1-16: -1.458736 -0.673126 0.386915 0.0 0.0 1.0
curve1-17: -1.231861 -0.751267 0.616368 0.0 0.0 1.0
curve1-18: -0.988338 -0.792966 0.838420 0.0 0.0 1.0
curve1-19: -0.729513 -0.810579 1.045761 0.0 0.0 1.0
curve1-20: -0.453271 -0.807849 1.230179 0.0 0.0 1.0
curve2-1: 2.895028 0.751856 -0.636919 0.0 0.0 1.0
curve2-2: 2.907062 0.813762 -0.405757 0.0 0.0 1.0
curve2-3: 2.870554 0.868402 -0.176566 0.0 0.0 1.0
curve2-4: 2.757573 0.909640 0.029209 0.0 0.0 1.0
curve2-5: 2.569804 0.919805 0.177366 0.0 0.0 1.0
curve2-6: 2.366573 0.919270 0.302738 0.0 0.0 1.0
curve2-7: 2.155569 0.892028 0.411634 0.0 0.0 1.0
curve2-8: 1.967785 0.854576 0.555878 0.0 0.0 1.0
curve2-9: 1.802546 0.801115 0.720713 0.0 0.0 1.0
curve2-10: 1.651255 0.744933 0.898044 0.0 0.0 1.0
curve2-11: 1.512970 0.693956 1.087038 0.0 0.0 1.0
curve2-12: 1.385172 0.630112 1.279456 0.0 0.0 1.0
curve2-13: 1.249594 0.551688 1.460998 0.0 0.0 1.0
curve2-14: 1.114577 0.460524 1.635750 0.0 0.0 1.0
curve2-15: 0.977392 0.316105 1.768958 0.0 0.0 1.0
curve2-16: 0.846906 0.152834 1.885025 0.0 0.0 1.0
curve2-17: 0.723627 -0.046837 1.931777 0.0 0.0 1.0
curve2-18: 0.602458 -0.253029 1.943656 0.0 0.0 1.0
curve2-19: 0.491503 -0.463288 1.914251 0.0 0.0 1.0
curve2-20: 0.384402 -0.673554 1.872234 0.0 0.0 1.0
curve3-1: -2.195740 -0.479818 -0.844013 0.0 0.0 1.0
curve3-2: -2.324253 -0.351739 -0.700387 0.0 0.0 1.0
curve3-3: -2.388173 -0.230516 -0.513917 0.0 0.0 1.0
curve3-4: -2.443532 -0.111845 -0.322348 0.0 0.0 1.0
curve3-5: -2.438257 -0.008226 -0.116953 0.0 0.0 1.0
curve3-6: -2.364935 0.073162 0.086666 0.0 0.0 1.0
curve3-7: -2.224154 0.116171 0.265618 0.0 0.0 1.0
curve3-8: -2.083650 0.153185 0.446613 0.0 0.0 1.0
curve3-9: -1.932581 0.178172 0.620779 0.0 0.0 1.0
curve3-10: -1.770672 0.188654 0.786761 0.0 0.0 1.0
curve3-11: -1.612672 0.201563 0.956276 0.0 0.0 1.0
curve3-12: -1.446561 0.201921 1.117709 0.0 0.0 1.0
curve3-13: -1.260738 0.177953 1.254584 0.0 0.0 1.0
curve3-14: -1.062908 0.151339 1.372583 0.0 0.0 1.0
curve3-15: -0.858719 0.087496 1.461196 0.0 0.0 1.0
curve3-16: -0.665779 -0.007896 1.547882 0.0 0.0 1.0
curve3-17: -0.485778 -0.135399 1.617989 0.0 0.0 1.0
curve3-18: -0.326706 -0.293633 1.677300 0.0 0.0 1.0
curve3-19: -0.177775 -0.459175 1.741938 0.0 0.0 1.0
curve3-20: -0.056520 -0.648046 1.800590 0.0 0.0 1.0
curve4-1: -0.220122 -1.091389 0.540552 0.0 0.0 1.0
curve4-2: -0.177022 -1.104579 0.584475 0.0 0.0 1.0
curve4-3: -0.132396 -1.120193 0.626097 0.0 0.0 1.0
curve4-4: -0.089457 -1.133107 0.670303 0.0 0.0 1.0
curve4-5: -0.049627 -1.141526 0.718332 0.0 0.0 1.0
curve4-6: -0.013187 -1.145550 0.769528 0.0 0.0 1.0
curve4-7: 0.020189 -1.145973 0.822933 0.0 0.0 1.0
curve4-8: 0.051641 -1.145639 0.877506 0.0 0.0 1.0
curve4-9: 0.080847 -1.144899 0.933304 0.0 0.0 1.0
curve4-10: 0.106641 -1.141583 0.990651 0.0 0.0 1.0
curve4-11: 0.128625 -1.132900 1.049004 0.0 0.0 1.0
curve4-12: 0.148122 -1.118292 1.107072 0.0 0.0 1.0
curve4-13: 0.166829 -1.099507 1.164204 0.0 0.0 1.0
curve4-14: 0.185573 -1.078202 1.220438 0.0 0.0 1.0
curve4-15: 0.202821 -1.053240 1.275618 0.0 0.0 1.0
curve4-16: 0.217424 -1.023432 1.329125 0.0 0.0 1.0
curve4-17: 0.228982 -0.988587 1.380279 0.0 0.0 1.0
curve4-18: 0.237661 -0.949447 1.428846 0.0 0.0 1.0
curve4-19: 0.244930 -0.908352 1.476028 0.0 0.0 1.0
curve4-20: 0.254206 -0.870094 1.525139 0.0 0.0 1.0
