# Supplementary material for: Semicircular canal shape diversity among modern lepidosaurs: life habit, size, allometry
Source: BMC Ecol Evol. 2023 Apr 12;23:10. doi: 10.1186/s12862-023-02113-1 (PMC10091843; doi:10.1186/s12862-023-02113-1)
Supplement: Supplementary file 3 — Additional file 3. Curve landmark data used in the manuscript. [file 12862_2023_2113_MOESM3_ESM.zip › Zonosaurus_ornatus_CURVES.ver]

curve1-1: 1.050876 0.578144 -0.169205 0.0 0.0 1.0
curve1-2: 0.909106 0.801021 -0.140942 0.0 0.0 1.0
curve1-3: 0.748439 1.012206 -0.133470 0.0 0.0 1.0
curve1-4: 0.551081 1.190006 -0.128269 0.0 0.0 1.0
curve1-5: 0.334504 1.342134 -0.117430 0.0 0.0 1.0
curve1-6: 0.092267 1.449163 -0.099106 0.0 0.0 1.0
curve1-7: -0.169378 1.490645 -0.084683 0.0 0.0 1.0
curve1-8: -0.433549 1.511945 -0.092971 0.0 0.0 1.0
curve1-9: -0.694519 1.464406 -0.104548 0.0 0.0 1.0
curve1-10: -0.933998 1.353593 -0.110695 0.0 0.0 1.0
curve1-11: -1.146635 1.195145 -0.109472 0.0 0.0 1.0
curve1-12: -1.312750 0.988359 -0.095602 0.0 0.0 1.0
curve1-13: -1.380322 0.735443 -0.068215 0.0 0.0 1.0
curve1-14: -1.410057 0.472197 -0.052617 0.0 0.0 1.0
curve1-15: -1.416872 0.214221 0.009226 0.0 0.0 1.0
curve1-16: -1.382082 -0.017089 0.129972 0.0 0.0 1.0
curve1-17: -1.289819 -0.247281 0.224228 0.0 0.0 1.0
curve1-18: -1.147145 -0.441728 0.333211 0.0 0.0 1.0
curve1-19: -0.987545 -0.589498 0.484517 0.0 0.0 1.0
curve1-20: -0.814104 -0.693642 0.656660 0.0 0.0 1.0
curve2-1: 2.415349 0.001192 -0.412390 0.0 0.0 1.0
curve2-2: 2.433173 0.083513 -0.211084 0.0 0.0 1.0
curve2-3: 2.413942 0.140488 0.002769 0.0 0.0 1.0
curve2-4: 2.374267 0.187628 0.215996 0.0 0.0 1.0
curve2-5: 2.304799 0.225603 0.423393 0.0 0.0 1.0
curve2-6: 2.176378 0.238983 0.603027 0.0 0.0 1.0
curve2-7: 2.044913 0.259069 0.780924 0.0 0.0 1.0
curve2-8: 1.897998 0.265635 0.947134 0.0 0.0 1.0
curve2-9: 1.748705 0.251128 1.110940 0.0 0.0 1.0
curve2-10: 1.591883 0.214470 1.263783 0.0 0.0 1.0
curve2-11: 1.428051 0.184682 1.410649 0.0 0.0 1.0
curve2-12: 1.253564 0.145407 1.539409 0.0 0.0 1.0
curve2-13: 1.076430 0.058014 1.640938 0.0 0.0 1.0
curve2-14: 0.905018 -0.058707 1.718610 0.0 0.0 1.0
curve2-15: 0.731341 -0.191769 1.756709 0.0 0.0 1.0
curve2-16: 0.559204 -0.330117 1.775091 0.0 0.0 1.0
curve2-17: 0.400360 -0.478428 1.730084 0.0 0.0 1.0
curve2-18: 0.247191 -0.625363 1.665021 0.0 0.0 1.0
curve2-19: 0.105493 -0.769937 1.573756 0.0 0.0 1.0
curve2-20: -0.032326 -0.913363 1.474916 0.0 0.0 1.0
curve3-1: -1.546967 0.320122 -0.567223 0.0 0.0 1.0
curve3-2: -1.626614 0.425569 -0.444182 0.0 0.0 1.0
curve3-3: -1.642249 0.516116 -0.289856 0.0 0.0 1.0
curve3-4: -1.610595 0.592315 -0.129061 0.0 0.0 1.0
curve3-5: -1.544301 0.646567 0.030186 0.0 0.0 1.0
curve3-6: -1.469064 0.681318 0.191178 0.0 0.0 1.0
curve3-7: -1.369043 0.674286 0.339429 0.0 0.0 1.0
curve3-8: -1.270777 0.645221 0.488673 0.0 0.0 1.0
curve3-9: -1.176031 0.612978 0.639547 0.0 0.0 1.0
curve3-10: -1.082688 0.560095 0.785358 0.0 0.0 1.0
curve3-11: -0.991229 0.496137 0.927937 0.0 0.0 1.0
curve3-12: -0.905519 0.393721 1.049625 0.0 0.0 1.0
curve3-13: -0.815341 0.282706 1.160635 0.0 0.0 1.0
curve3-14: -0.730693 0.153559 1.254777 0.0 0.0 1.0
curve3-15: -0.663594 0.011739 1.345134 0.0 0.0 1.0
curve3-16: -0.622679 -0.146558 1.422042 0.0 0.0 1.0
curve3-17: -0.581187 -0.308290 1.492150 0.0 0.0 1.0
curve3-18: -0.542665 -0.472541 1.557467 0.0 0.0 1.0
curve3-19: -0.494824 -0.644083 1.588544 0.0 0.0 1.0
curve3-20: -0.437044 -0.813844 1.567687 0.0 0.0 1.0
curve4-1: -0.677489 -0.579619 -0.271711 0.0 0.0 1.0
curve4-2: -0.614652 -0.626586 -0.224256 0.0 0.0 1.0
curve4-3: -0.552747 -0.673609 -0.175630 0.0 0.0 1.0
curve4-4: -0.498581 -0.720613 -0.118522 0.0 0.0 1.0
curve4-5: -0.451681 -0.767297 -0.055011 0.0 0.0 1.0
curve4-6: -0.407718 -0.816690 0.008560 0.0 0.0 1.0
curve4-7: -0.373566 -0.864924 0.078469 0.0 0.0 1.0
curve4-8: -0.350529 -0.903477 0.158386 0.0 0.0 1.0
curve4-9: -0.330733 -0.936297 0.241725 0.0 0.0 1.0
curve4-10: -0.316063 -0.965918 0.327264 0.0 0.0 1.0
curve4-11: -0.309552 -0.989305 0.415668 0.0 0.0 1.0
curve4-12: -0.307658 -1.005020 0.506013 0.0 0.0 1.0
curve4-13: -0.303347 -1.017318 0.596813 0.0 0.0 1.0
curve4-14: -0.295501 -1.029070 0.687456 0.0 0.0 1.0
curve4-15: -0.286482 -1.037335 0.778351 0.0 0.0 1.0
curve4-16: -0.278208 -1.032751 0.869501 0.0 0.0 1.0
curve4-17: -0.272743 -1.022396 0.960489 0.0 0.0 1.0
curve4-18: -0.269285 -1.007770 1.050952 0.0 0.0 1.0
curve4-19: -0.268687 -0.983553 1.139384 0.0 0.0 1.0
curve4-20: -0.269172 -0.955781 1.226784 0.0 0.0 1.0
